# Supplementary material for: Intestinal transit-amplifying cells require METTL3 for growth factor signaling and cell survival
Source: JCI Insight. 2023 Dec 8;8(23):e171657. doi: 10.1172/jci.insight.171657 (PMC10795831; doi:10.1172/jci.insight.171657)
Supplement: Supplemental data set 1 [file jciinsight-8-171657-s140.xlsx]

## Sheet: Differential TE (S1)
		RNA_TPM						Poly_TPM						Translational efficiency (TE)
Gene ID	Gene Symbol	CTRL 1	CTRL 2	CTRL 3	KO 1	KO 2	KO 3	CTRL 1	CTRL 2	CTRL 3	KO 1	KO 2	KO 3	CTRL 1	CTRL 2	CTRL 3	KO 1	KO 2	KO 3	MeanTE_CTRL	MeanTE_KO	Log2FC_TE (KO/CTRL)	P-value
ENSMUSG00000078091	Gm10912	8.35856e-09	2.62127e-06	0.129782	0.146582	6.71426e-08	0.119493	1.51777	2.76237	1.18764	1.61557	1.44822	1.8249	1.81583e+08	1.05383e+06	9.15105	11.0217	2.15693e+07	15.2719	6.08789e+07	7.18978e+06	-3.08192	0.426946
ENSMUSG00000001025	S100a6	163.563	1.65244	158.622	115	119.322	26.1584	378.125	396.854	521.983	598.944	618.381	512.949	2.3118	240.163	3.29074	5.20822	5.18246	19.6093	81.9219	10	-3.03425	0.415546
ENSMUSG00000108904	Gm45147	74.1766	1.48455	93.6742	98.3428	18.6473	93.2584	13.723	15.1119	11.47	8.14588	15.4492	1.6451	0.185004	10.1794	0.122446	0.0828315	0.828496	0.0176402	3.49563	0.309656	-3.49681	0.395703
ENSMUSG00000099182	Gm8676	7.51787	1.55399	6.88826	9.19877	1.23667	7.86387	0.248398	1.4646		0.383186		0.378295	0.033041	0.942479	0	0.0416562	0	0.0481054	0.325173	0.0299206	-3.442	0.393662
ENSMUSG00000053291	Rab4b	1.41173	116.239	115.283	128.229	124.659	18.8443	17.1799	23.1554	21.7511	19.1192	18.9238	14.4331	12.1694	0.199206	0.188677	0.149102	0.151805	0.765917	4.18575	0.355608	-3.55713	0.392208
ENSMUSG00000090841	Myl6	1.87754	86.4862	66.8374	34.7528	55.2945	76.9427	162.392	168.543	193.97	195.696	165.191	159.72	86.4921	1.94878	2.90212	5.63109	2.98748	2.07583	30.4477	3.5648	-3.09444	0.392044
ENSMUSG00000061787	Rps17	644.864	371.798	4.97539	179.533	168.735	47.1534	395.793	396.114	444.935	437.82	458.94	36.5215	0.613763	1.0654	89.4272	2.43866	2.71989	0.774525	30.3688	1.97769	-3.9407	0.390863
ENSMUSG00000061991	Hist1h2af	147.489	81.1782	1.84145	46.5817	47.4659	88.2532	23.4325	44.3368	28.4652	29.7563	28.3571	24.5776	0.158877	0.546166	15.458	0.638797	0.59742	0.27849	5.38769	0.504902	-3.41559	0.387306
ENSMUSG00000011463	Cpb1	11.8215	13.7198	1.75956	11.5262	13.3477	9.46293	0.312496	0.665529	1.96629	0.867679	0.541759	0.257817	0.0264346	0.0485087	1.11749	0.075279	0.0405883	0.0272449	0.397478	0.0477041	-3.05869	0.386684
ENSMUSG00000111632	Gm47327	4.96265	0.145329	2.41667	2.22394	5.88835	1.19615	6.91118	8.271	4.36473	5.55631	6.65738	2.464	1.39264	56.9121	1.8061	2.49841	1.1306	2.05995	20.0369	1.89632	-3.40139	0.380983
ENSMUSG00000094472	Gm21897	28.3134	2435.22	2133.13	2247.35	2428.16	1936.33	41.421	4.283	54.8151	39.6297	43.8349	48.4165	1.46295	0.00175877	0.025697	0.017634	0.0180527	0.0250043	0.496801	0.0202303	-4.61808	0.379768
ENSMUSG00000029434	Vps33a	25.1634	35.2961	3.75665	34.7334	39.7231	36.7149	6.38413	1.53918	16.942	13.5278	1.1895	1.31874	0.253707	0.0436076	4.50987	0.389476	0.0299448	0.0359184	1.6024	0.15178	-3.40018	0.376625
ENSMUSG00000031922	Cep57	1.43548	112.834	97.4735	125.332	118.997	86.2339	33.1437	3.21236	24.9948	2.95883	23.7732	25.8426	23.0889	0.0284697	0.256426	0.0236079	0.19978	0.29968	7.79125	0.174356	-5.48175	0.375735
ENSMUSG00000113032	Gm47578	615.499	677.735	6.72675	656.55	643.332	539.883	53.4977	6.759	55.1966	55.272	49.8337	5.7228	0.0869176	0.00997293	8.20554	0.0841855	0.0774619	0.0106001	2.76748	0.0574158	-5.59098	0.37535
ENSMUSG00000106671	Gm42900	1.51999	129.268	113.925	139.194	149.417	116.367	12.5746	1.2294	9.79971	9.685	1.4579	9.76392	8.27282	0.00951044	0.0860187	0.0695793	0.00975722	0.0839065	2.78945	0.0544143	-5.67985	0.374972
ENSMUSG00000066537	Vmn2r57	1.51977e-06	0.455945	0.474164	0.38257	0.537396	0.363134	0.51964	0.529675	0.621233	0.397487	0.527163	0.555753	341921	1.16171	1.31016	1.03899	0.980957	1.53043	113974	1.18346	-16.5553	0.373901
ENSMUSG00000036748	Cuedc2	1.41759e-08	0.178596	0.618137	0.673979	0.578331	0.996166	1.86373	14.2977	12.2382	1.46887	14.2549	9.55458	1.31471e+08	80.0561	19.7986	2.17941	24.6483	9.59136	4.38238e+07	12.1397	-21.7836	0.373901
ENSMUSG00000025024	Smndc1	0.219497	0.45444	1.78641e-07	1.16822	0.487845	0.678614	23.751	24.9435	22.9332	22.1998	22.3557	21.4363	108.207	54.8884	1.28376e+08	19.0031	45.8254	31.5884	4.2792e+07	32.139	-20.3446	0.3739
ENSMUSG00000091879	Vmn2r17	0.181283	0.288252	2.1989e-07	0.794632	0.317425	0.314896	1.95766	1.93242	1.64523	1.97964	2.1348	2.39861	10.7989	6.70392	7.48209e+06	2.49127	6.72536	7.61717	2.49404e+06	5.61127	-18.7617	0.3739
ENSMUSG00000112920	Spata22	0.861914	5.37265e-07	0.499289	1.18192	1.28224	0.885843	1.15754	0.389461	1.47463	0.74852	0.642311	0.528795	1.34299	724895	2.95346	0.63331	0.50093	0.59694	241633	0.57706	-18.6757	0.373898
ENSMUSG00000023147	Wrb	0.11898	1.48789	2.92531e-06	0.988597	1.72977	2.23933	12.8484	1.77587	11.2224	9.82269	8.37549	9.269	107.988	1.19355	3.83631e+06	9.93599	4.84198	4.13919	1.2788e+06	6.30572	-17.6297	0.373885
ENSMUSG00000045625	Pigz	1.16749	24.9732	21.4752	15.8643	16.6792	18.5938	1.5452	0.359256	1.27766	0.21622	0.116634	1.61378	1.32352	0.0143857	0.0594948	0.0136293	0.00699277	0.0867915	0.465802	0.0358045	-3.7015	0.373724
ENSMUSG00000084791	Gm13667	1.64198	16.1724	14.3387	15.3871	16.1347	13.9186	3.5159	1.95976	0.736439	1.12344	1.48442	1.222	2.14126	0.121179	0.0513603	0.0730116	0.0920018	0.0877965	0.771267	0.08427	-3.19414	0.37285
ENSMUSG00000057666	Gapdh	12.6764	112.915	1.73866	94.4834	143.365	88.7184	43.2457	432.528	589.361	443.149	59.2916	394.572	3.41151	3.83058	338.974	4.69023	0.413571	4.44747	115.405	3.18376	-5.17983	0.372258
ENSMUSG00000036167	Pphln1	156.759	2.775	172.796	191.782	226.469	166.744	26.6916	25.1316	24.3988	25.8214	31.4958	23.6689	0.170271	9.05644	0.1412	0.134639	0.139073	0.141947	3.12264	0.138553	-4.49425	0.371424
ENSMUSG00000112110	AC158605.1	88.7434	1.93926	96.9228	93.1414	91.8618	92.3151	5.17899	6.1532	5.2825	4.16598	5.35877	3.64278	0.0583592	3.17296	0.0545021	0.0447274	0.0583351	0.0394603	1.09527	0.0475076	-4.52699	0.370236
ENSMUSG00000100769	Gm28893	91.4815	132.573	1.95753	126.898	131.379	98.4628	2.65292	3.25157	2.86686	1.8367	2.68729	2.94173	0.0289995	0.0245266	1.46453	0.0144739	0.0204546	0.0298766	0.506019	0.0216017	-4.54998	0.369323
ENSMUSG00000112049	Gm48269	1554.88	18.2643	1561.83	1653.84	1775.21	1485.4	41.31	36.134	53.5745	37.911	27.836	31.9224	0.026568	1.9784	0.0343023	0.0229231	0.0156804	0.0214908	0.679757	0.0200314	-5.08468	0.367082
ENSMUSG00000081087	Rps15a-ps7	8.56954	1.18575	16.8657	1.71743	11.5379	14.4926	13.218	118.586	98.1227	9.836	16.358	15.617	1.54244	100.009	5.8179	5.72716	1.41776	1.07759	35.7897	2.74084	-3.70686	0.362306
ENSMUSG00000064380	Gm26448	119.698	48.3969	1.8359	86.5347	46.573	117.426	776.919	746.98	877.293	781.138	82.755	782.3	6.49064	15.4345	477.855	9.02688	1.77689	6.66208	166.593	5.82195	-4.83868	0.360053
ENSMUSG00000029095	Ablim2	1.19928	13.6458	13.2529	19.4512	21.845	16.7285	2.97437	1.82239	2.21694	5.11659	0.863989	0.712853	2.48014	0.133549	0.16728	0.263048	0.0395509	0.0426132	0.92699	0.115071	-3.01003	0.356774
ENSMUSG00000113056	6030440G07Rik	2.37799	26.697	23.1783	23.3648	27.3124	19.5683	2.294	1.69819	0.64557	1.3967	0.449112	0.39842	0.964681	0.0636098	0.0278524	0.0597779	0.0164435	0.0203605	0.352048	0.0321939	-3.45091	0.356024
ENSMUSG00000074800	Gm4149	23.9544	0.441248	9.17215	26.1655	21.1845	28.9427	18.381	141.368	152.219	144.7	21.486	152.977	0.767332	320.382	16.5958	5.53019	1.01423	5.28552	112.582	3.94331	-4.83542	0.355222
ENSMUSG00000048758	Rpl29	219.956	216.644	14.1388	114.699	167.576	138.239	316.648	319.396	412.239	39.897	42.3578	323.496	1.4396	1.47429	29.1566	0.34784	0.252768	2.34012	10.6902	0.980243	-3.447	0.353464
ENSMUSG00000031090	Nadsyn1	1.12312	14.154	9.76964	2.6343	18.7169	15.1487	13.8742	1.22316	11.266	1.52642	9.24796	1.14392	12.3532	0.0864181	1.15316	0.579442	0.494097	0.0755126	4.53094	0.383017	-3.56433	0.350351
ENSMUSG00000037712	Fermt2	1.35965	14.1778	12.6493	13.3737	13.8474	13.1133	4.91955	3.38793	2.8218	2.38825	2.12749	2.18862	3.61825	0.23896	0.223079	0.178578	0.153638	0.166901	1.3601	0.166372	-3.03122	0.350029
ENSMUSG00000112289	1110019B22Rik	26.572	34.5954	3.28629	35.6816	36.3185	26.6255	0.856994	1.11424	1.64385	0.797173	0.42923	0.89851	0.0322518	0.0322078	0.500215	0.0223413	0.0118185	0.0337462	0.188225	0.0226353	-3.05581	0.348653
ENSMUSG00000106924	Gm42857	312.915	278.234	28.3875	464.118	358.667	223.737	83.4869	118.13	161.971	144.912	126.46	1.393	0.266804	0.424571	5.70571	0.312231	0.352584	0.00622607	2.13236	0.22368	-3.25294	0.346513
ENSMUSG00000024174	Pot1b	5.24334	66.2891	56.4176	66.1722	69.6523	53.3919	13.115	1.72297	11.9436	1.29858	9.54412	1.59732	2.50126	0.0259918	0.211699	0.0196242	0.137025	0.0299168	0.912984	0.0621888	-3.87586	0.3458
ENSMUSG00000109461	Gm44848	8.99396	89.6112	82.1943	83.4992	89.2774	73.5286	68.9967	65.779	21.2263	25.2113	21.5521	32.372	7.67145	0.734049	0.258245	0.301935	0.241406	0.440264	2.88791	0.327868	-3.13884	0.34558
ENSMUSG00000059974	Ntm	9.26563	126.497	118.799	132.348	142.54	122.838	2.24656	1.14966	2.29631	0.773469	1.51532	1.25782	0.242462	0.00908841	0.0193294	0.00584421	0.0106309	0.0102397	0.0902932	0.00890493	-3.34194	0.345414
ENSMUSG00000105152	Gm42864	1.21993	16.1647	13.6185	14.4452	15.1129	12.6686	2.55117	1.59864	1.81	1.2414	0.621864	0.99487	2.09124	0.0988967	0.132907	0.0859388	0.041148	0.0785301	0.774346	0.068539	-3.49798	0.34426
ENSMUSG00000040928	S100pbp	1.41913	13.5294	11.5375	12.1133	14.4195	9.65864	12.3485	13.1172	1.99993	9.89718	1.82933	1.16574	8.70146	0.969531	0.173341	0.817048	0.126865	0.120694	3.28144	0.354869	-3.20897	0.344016
ENSMUSG00000027894	Slc6a17	1.42869	13.2526	14.4552	17.4122	16.8957	12.8997	1.21922	1.36194	0.333353	0.569428	0.27344	0.939983	0.853383	0.102768	0.0230611	0.0327028	0.016184	0.0728687	0.326404	0.0405852	-3.00763	0.341527
ENSMUSG00000036242	3632451O06Rik	112.823	191.958	18.4118	191.412	188.454	171.377	1.3598	2.27752	4.72864	0.92797	0.273397	1.49713	0.0120525	0.0118647	0.256826	0.00484803	0.00145074	0.00873588	0.0935811	0.00501155	-4.22289	0.339038
ENSMUSG00000091752	Gm3208	27.3837	46.3621	3.76115	47.2123	45.5915	34.5565	0.919328	0.9552	2.3642	0.588588	0.711338		0.0335721	0.020603	0.628585	0.0124668	0.0156024	0	0.227587	0.00935642	-4.60432	0.337786
ENSMUSG00000026826	Nr4a2	1.66992	18.257	29.598	24.428	26.4726	19.4859	3.59165	4.13363	2.12344	1.52272	2.17785	1.99895	2.1508	0.226414	0.0717427	0.0623352	0.082268	0.102584	0.816317	0.0823959	-3.30849	0.334124
ENSMUSG00000073291	Gm10491	118.453	18.5821	94.9673	16.9186	81.2129	96.6285	1.863	26.7677	17.9388	1.3452	4.9171	2.39268	0.0157277	1.44051	0.188894	0.0795103	0.0605458	0.0247616	0.548377	0.0549392	-3.31926	0.33362
ENSMUSG00000109622	Gm45517	2.35485	26.3341	24.7174	27.8658	29.8117	26.2246	0.3229	0.278425	0.268564	0.23313	0.12853	0.167367	0.137121	0.0105728	0.0108654	0.00836616	0.00431139	0.00638205	0.0528531	0.0063532	-3.05643	0.33185
ENSMUSG00000004996	Mri1	6.34197	1.12243	8.27659	11.4564	12.6417	8.79956	2.57893	17.6386	18.8196	2.96842	2.6548	15.4446	0.406646	15.7146	2.27384	0.259106	0.210004	1.75515	6.1317	0.741421	-3.04792	0.328543
ENSMUSG00000103148	Gm37746	72.6659	711.213	787.666	769.398	773.253	657.287	82.636	71.7994	27.5738	28.676	28.8937	4.425	1.13721	0.100953	0.035007	0.0372707	0.0373664	0.00673222	0.424389	0.0271231	-3.96779	0.328237
ENSMUSG00000081161	Gm12783	1.57229	14.9632	14.8467	18.8862	18.1718	13.6595	6.4767	4.1545	4.282	0.63389	1.75936	3.7755	4.11929	0.277648	0.288414	0.0335636	0.096818	0.2764	1.56178	0.135594	-3.52583	0.327894
ENSMUSG00000033871	Ppargc1b	11.5675	1.18876	14.5148	15.7368	17.5391	9.46528	5.67426	6.6127	5.7466	3.97995	3.74926	2.59228	0.490534	5.56269	0.395913	0.252907	0.213765	0.273872	2.14971	0.246848	-3.12245	0.327367
ENSMUSG00000087659	Gm12606	1.35467	11.7768	11.8979	12.1535	12.3672	12.1576	2.32911	1.5743	1.27968	0.84918	0.62135	0.5993	1.71933	0.133678	0.107555	0.069871	0.0502419	0.0492943	0.65352	0.0564691	-3.5327	0.325353
ENSMUSG00000064365	mt-Ts2	18.7334	1.69226	19.5868	14.8577	29.1465	1.66668	1832.31	1314.91	673.168	171.69	661.259	114.2	97.81	777.015	34.3685	11.5556	22.6874	68.5193	303.064	34.2541	-3.14528	0.32242
ENSMUSG00000041132	N4bp2l1	9.99931	1.12183	13.589	16.6698	14.1563	13.8792	4.47546	4.7768	4.71849	3.77253	2.31783	3.26591	0.447577	4.25804	0.34723	0.22631	0.163731	0.235309	1.68428	0.20845	-3.01436	0.315559
ENSMUSG00000110374	Gm31172	1.11574	15.3965	9.28679	12.7587	14.6792	8.68893	4.9242	4.9258	2.9579	1.59573	1.91373	0.787683	4.41338	0.31993	0.318506	0.12507	0.13037	0.0906536	1.68394	0.115365	-3.86757	0.314469
ENSMUSG00000058420	Syt17	18.9474	1527.54	141.421	1448.75	1643.52	1416.55	1.28852	0.796264	0.96985	0.317585	0.53513	0.623218	0.068005	0.000521273	0.00685788	0.000219213	0.000325599	0.000439954	0.025128	0.000328256	-6.25833	0.31327
ENSMUSG00000036737	Oxsr1	1.26166	14.7341	11.8954	14.8928	13.9581	9.22152	24.697	23.2499	21.9125	27.2418	2.21853	2.5958	19.5749	1.57797	1.8421	1.82919	0.158942	0.281494	7.66499	0.756541	-3.34079	0.312271
ENSMUSG00000085236	2610206C17Rik	1.24451	13.7123	8.98949	13.8275	16.2643	12.4812	1.991	1.27386	1.31324	0.379757	1.1155	0.369374	1.59982	0.092899	0.146086	0.0274639	0.0685856	0.0295945	0.612935	0.0418813	-3.87136	0.311916
ENSMUSG00000034401	Spata6	1.21536	13.2394	9.64664	11.4184	15.9548	7.25365	12.3613	11.2329	11.1974	12.9737	1.75542	1.95762	10.1709	0.848441	1.16076	1.13621	0.110024	0.269881	4.06003	0.505372	-3.00607	0.311802
ENSMUSG00000048200	Cracr2b	15.6178	19.2778	2.43733	21.6251	23.3695	18.5283	12.4152	13.6428	19.6474	1.25833	12.6443	8.8754	0.794936	0.707694	8.06104	0.0581883	0.541059	0.479017	3.18789	0.359422	-3.14885	0.311102
ENSMUSG00000028381	Ugcg	6.41291	69.9296	71.8234	67.3236	76.3917	63.5919	83.8275	86.3557	75.4612	11.788	9.36671	71.7	13.0717	1.23489	1.05065	0.175095	0.122614	1.1275	5.11907	0.47507	-3.42967	0.309156
ENSMUSG00000086228	Ubap1l	7.73665	11.1523	1.48887	9.84568	13.8243	9.35462	2.34479	2.42223	4.23351	0.774128	0.928256	1.92159	0.303076	0.217196	2.84345	0.0786262	0.0671465	0.205416	1.12124	0.117063	-3.25974	0.309073
ENSMUSG00000105095	8430422M14Rik	69.9554	8.13837	76.1325	78.9378	94.1548	76.7169	1.25	1.69537	1.36843	0.831118	0.398274	0.468285	0.0178685	0.208318	0.0179743	0.0105288	0.00422999	0.00610407	0.081387	0.00695428	-3.54883	0.306132
ENSMUSG00000001472	Tcf25	7.51678	16.3954	1.1723	8.41487	18.9245	21.9545	76.4713	91.1292	122.789	15.2424	64.3765	18.8294	10.1734	5.55822	104.742	1.81137	3.40176	0.857656	40.1579	2.02359	-4.31069	0.303524
ENSMUSG00000098973	Mir6236	2876.92	23.9319	15.6154	229.859	156.278	1614.39	3128.89	3888.54	329.59	249.8	361.57	284.8	1.08758	162.483	21.1068	1.08675	2.31364	0.176413	61.5592	1.19227	-5.69019	0.300401
ENSMUSG00000091537	Tma7	32.6457	42.7777	4.12325	42.8383	45.8979	36.556	89.9174	85.9793	88.471	87.4562	8.58759	11.168	2.75434	2.00991	21.4566	2.04154	0.187102	0.305504	8.74029	0.844716	-3.37114	0.284207
ENSMUSG00000097685	Gm26646	1.16185	15.2462	1.85186	14.4159	15.3728	11.6989	8.3283	2.84482	3.21999	4.6774	3.4646	6.54979	7.16811	0.186593	1.73879	0.324462	0.225372	0.559861	3.03116	0.369899	-3.03467	0.27746
ENSMUSG00000005378	Bud23	87.1419	122.493	14.1439	113.675	139.788	139.738	31.5417	34.7325	35.6247	35.9537	4.7298	3.91793	0.361958	0.283547	2.51873	0.316286	0.0338354	0.0280377	1.05474	0.126053	-3.06479	0.276968
ENSMUSG00000068794	Col28a1	9.26217	18.4862	1.8696	12.8942	17.7497	14.1875	0.646669	0.454353	0.741986	0.166372	0.199528	0.319449	0.0698183	0.0245779	0.396869	0.0129029	0.0112412	0.0225162	0.163755	0.0155534	-3.39623	0.275188
ENSMUSG00000040327	Cul9	19.7597	3.19343	24.5839	32.7226	32.1198	32.9157	1.48143	1.86788	1.81861	1.64847	0.418316	0.747333	0.0749727	0.584913	0.0739757	0.0503773	0.0130236	0.0227045	0.24462	0.0287018	-3.09133	0.274134
ENSMUSG00000110717	1700047G07Rik	332.293	443.956	38.9467	468.485	497.829	352.678	28.3587	21.6921	22.7782	21.278	2.6825	2.9466	0.0853424	0.048861	0.584857	0.0454188	0.00538839	0.00835494	0.239687	0.0197207	-3.60337	0.273368
ENSMUSG00000038764	Ptpn3	1.63384	12.7596	12.924	14.6878	15.6959	17.8318	26.2855	27.3636	25.758	3.89342	28.3277	2.5281	16.0882	2.14456	1.99304	0.265078	1.80479	0.141775	6.74192	0.737213	-3.19301	0.270837
ENSMUSG00000030402	Ppm1n	7.45598	1.57352	15.1427	13.2159	12.8479	13.6527	1.23662	1.36958	0.773667	0.294535	0.369583	0.71325	0.165856	0.87039	0.0510916	0.0222864	0.0287661	0.0522426	0.362446	0.0344317	-3.39596	0.269777
ENSMUSG00000004934	Pias4	8.53783	1.59647	14.8137	13.2288	18.9133	15.3345	16.5653	11.7735	2.23719	2.19484	13.7569	1.7124	1.94022	7.3747	0.151022	0.165913	0.727367	0.111669	3.15532	0.334983	-3.23562	0.265574
ENSMUSG00000080610	Snord110	7.84875	5.96457	1.97235	4.57417	4.92619	3.19859	272.8	1831.25	2636.18	241.45	245.17	23.3	34.7571	307.021	1336.57	52.7855	49.7687	7.28446	559.449	36.6129	-3.93358	0.257928
ENSMUSG00000100862	Gm10925	1.46565	5.85924	45.3329	38.4552	185.891	161.188	568.188	432.372	476.572	266.373	91.13	441.421	387.67	73.7932	10.5127	6.92683	0.490233	2.73855	157.325	3.38521	-5.53836	0.257328
ENSMUSG00000028465	Tln1	17.8456	31.9999	3.27325	31.5377	37.2768	24.155	25.1966	26.9679	27.4237	3.49687	25.9465	2.3683	1.41192	0.84275	8.37811	0.110879	0.69605	0.0980461	3.54426	0.301658	-3.5545	0.253053
ENSMUSG00000059005	Hnrnpa3	36.78	4.63394	28.197	3.77299	45.772	28.5536	311.836	294.454	283.693	26.1642	38.7936	31.7696	8.47841	63.543	10.0611	6.9346	0.847541	1.11263	27.3608	2.96492	-3.20605	0.251294
ENSMUSG00000045392	Olfr1033	1.35747	9.99616	8.33348	9.93653	15.5558	8.37626	6.27624	8.39281	4.93881	2.66644	4.53941	1.21622	4.6235	0.839604	0.592647	0.268348	0.291814	0.145198	2.01858	0.23512	-3.10187	0.243576
ENSMUSG00000022364	Tbc1d31	1.57279	8.21483	11.1868	11.4647	14.1358	8.66886	14.1422	12.8378	12.53	9.63459	1.87675	1.58153	8.99178	1.56276	1.12006	0.840368	0.132766	0.182438	3.89154	0.385191	-3.3367	0.243181
ENSMUSG00000039637	Coro7	13.1352	17.116	2.374	21.3914	23.5926	15.7575	23.365	18.7468	23.597	2.24597	16.8864	2.76376	1.7788	1.09528	9.93976	0.104994	0.71575	0.175393	4.27128	0.332046	-3.68522	0.238759
ENSMUSG00000021356	Irf4	9.38528	14.6242	1.26293	15.8548	15.5331	8.89493	0.961268	0.189162	0.436288	0.198495	0.118964	0.145859	0.102423	0.0129349	0.345456	0.0125196	0.00765872	0.016398	0.153605	0.0121921	-3.6552	0.227817
ENSMUSG00000024981	Acsl5	25.3913	3.43639	21.8122	25.1549	33.9473	26.4962	153.387	133.196	147.455	14.5397	138.132	15.2142	6.04092	38.7606	6.7602	0.578006	4.06902	0.574203	17.1872	1.74041	-3.30384	0.227686
ENSMUSG00000054452	Aes	9.79658	13.7735	1.71873	8.77824	9.26914	14.5573	157.679	191.883	156.671	14.976	14.1668	129.238	16.0953	13.9314	91.1551	1.70603	1.52838	8.8779	40.3939	4.03744	-3.32263	0.227134
ENSMUSG00000072294	Klf12	126.757	17.8614	134.585	162.355	179.886	144.714	12.6781	11.2188	13.9572	1.2899	1.55496	8.8628	0.10002	0.628101	0.103706	0.00794491	0.00864413	0.0612435	0.277275	0.0259442	-3.41784	0.227129
ENSMUSG00000048126	Col6a3	7.39666	1.21799	8.8976	11.479	12.4327	7.82929	1.67838	1.67527	2.14786	0.52121	0.944691	0.585465	0.22691	1.37543	0.241397	0.0454056	0.0759844	0.0747788	0.614579	0.0653896	-3.23246	0.222488
ENSMUSG00000050299	Gm9843	0.174628	9.46612	0.151154	4.33812	7.22483	3.74755	37.245	54.6779	74.927	0.2631	0.924317	65.7636	213.283	5.77617	495.701	0.0606484	0.127936	17.5484	238.253	5.91234	-5.33262	0.177374
ENSMUSG00000074677	Sirpb1c	1.61279	9.28566	1.34926	12.6221	11.2716	5.83432	0.73312	0.344749	1.29826	0.381258	0.5677	0.282212	0.454566	0.037127	0.962206	0.0302055	0.0503654	0.048371	0.484633	0.0429806	-3.49513	0.174135
ENSMUSG00000108207	1810059H22Rik	56.2782	7.54624	6.14612	72.5759	77.2122	61.8863	1.1672	9.33473	4.42232	5.53552	5.71481	3.8588	0.0207398	1.237	0.719531	0.0762721	0.0740144	0.062353	0.659092	0.0708798	-3.21703	0.170438
ENSMUSG00000044948	Cfap43	9.86735	1.38664	1.99943	13.5187	14.4955	9.72366	0.831125	0.857637	2.67544	1.42613	0.323767	0.841748	0.0842298	0.618501	1.3381	0.105493	0.0223357	0.086567	0.680278	0.0714653	-3.25081	0.169865
ENSMUSG00000042708	Shcbp1l	1.51814	15.7972	1.97654	11.7841	14.4319	9.58115	1.9353	1.22472	1.17164	0.88992	1.18716	0.436853	1.27479	0.0775277	0.592773	0.0755186	0.0822593	0.045595	0.648362	0.067791	-3.25763	0.169541
ENSMUSG00000035694	Caps2	1.43586	12.9828	1.35875	11.3374	11.6863	11.8389	0.39129	0.391867	0.729121	0.137772	0.486589	0.527789	0.272512	0.0301835	0.536611	0.012152	0.0416375	0.0445809	0.279769	0.0327901	-3.0929	0.167337
ENSMUSG00000052631	Sh2d6	0.135915	0.433345	0.964175	1.7629	0.799829	0.964985	1.1891	1.39142	0.965253	0.411256	0.225873	0.639241	8.74886	3.21089	1.00112	0.233284	0.282402	0.662437	4.32029	0.392708	-3.4596	0.164069
ENSMUSG00000110799	4930543K20Rik	12.1248	12.9674	14.5792	117.949	139.728	112.28	1.6378	9.15243	21.8288	1.2685	13.77	15.6584	0.135079	0.705805	1.49725	0.0107547	0.0985489	0.139459	0.77938	0.0829207	-3.23252	0.154051
ENSMUSG00000085827	Gm11290	2.59135	25.5535	2.74798	24.7245	25.1815	18.6533	1.49444	0.21473	1.41945	2.1226	0.54127	0.53559	0.576704	0.00840316	0.516543	0.0858502	0.0214948	0.0287129	0.367217	0.0453526	-3.01737	0.150661
ENSMUSG00000002204	Napsa	8.36539	1.61284	1.56754	12.3719	14.7349	11.8538	0.767288	1.44454	2.71222	0.629173	0.636932	0.927923	0.0917217	0.895653	1.73025	0.0508549	0.043226	0.0782808	0.905874	0.0574539	-3.97883	0.147411
ENSMUSG00000110094	Gm45326	13.6257	197.338	19.655	195.584	224.337	181.773	2.29759	0.14214	2.81137	2.29941	2.3448	1.28112	0.168622	0.000720288	0.143036	0.0117567	0.0104521	0.00704791	0.104126	0.00975223	-3.41646	0.145168
ENSMUSG00000025576	Rbfox3	6.44462	11.7749	1.83715	17.9292	17.4468	16.6785	1.83797	1.32624	1.4211	0.317999	0.37139	0.954137	0.285195	0.112633	0.773536	0.0177364	0.021287	0.0572075	0.390455	0.032077	-3.60554	0.145031
ENSMUSG00000028962	Slc4a2	12.6856	2.85189	2.53376	22.5684	31.1613	23.9985	4.256	41.3874	46.1163	5.2147	45.8398	38.1653	0.335499	14.5123	18.2007	0.231062	1.47105	1.59032	11.0162	1.09748	-3.32736	0.143594
ENSMUSG00000105917	Gm43612	1.32939	11.4233	1.28747	11.4714	12.4952	9.97221	1.19348	1.284	1.97923	1.27289	1.1119	0.995176	0.897766	0.112401	1.53731	0.110962	0.0889863	0.0997949	0.849158	0.0999144	-3.08727	0.143192
ENSMUSG00000089542	Gm25835	78.3523	42.1527	13.7246	79.9562	38.1176	118.818	942.997	944.684	976.492	94.7	135.1	128.2	12.0354	22.411	71.1489	1.1844	3.54429	1.07896	35.1984	1.93588	-4.18445	0.142294
ENSMUSG00000087616	Gm14257	1.72582	13.52	1.72854	13.7785	12.5922	9.81982	2.874	2.18318	1.3838	0.437571	1.398	0.845911	1.6653	0.161478	0.800558	0.0317576	0.111021	0.0861432	0.875778	0.0763072	-3.52067	0.140885
ENSMUSG00000095975	Cphx1	9.26698	1.66376	13.4621	17.3462	16.5233	15.2694	2.3378	1.37433	1.92356	0.294431		0.425932	0.252272	0.826042	0.142887	0.0169738	0	0.0278945	0.407067	0.0149561	-4.76646	0.13807
ENSMUSG00000013593	Ndufs2	1.35715	13.8168	1.13327	12.5912	15.5766	12.5952	62.5753	83.3715	86.3798	67.3913	76.1936	58.2948	46.1077	6.03407	76.2219	5.35227	4.89156	4.62834	42.7879	4.95739	-3.10955	0.136277
ENSMUSG00000085298	F730035M05Rik	1.11724	1.83599	9.26286	11.3226	12.2273	7.59494	0.936319	1.747	0.284967	0.221233	1.3744	0.43818	0.838065	0.951529	0.0307645	0.019539	0.112404	0.0576936	0.606786	0.0632122	-3.26291	0.135269
ENSMUSG00000104102	Gm32496	46.2449	6.52619	5.85718	57.1268	53.2374	47.2352	0.631142	2.1461	1.6686	1.73793	0.683482	1.45683	0.0136478	0.328844	0.284881	0.0304223	0.0128384	0.0308421	0.209125	0.0247009	-3.08173	0.135171
ENSMUSG00000108235	Gm44248	8.25713	12.856	83.4232	91.8828	97.2431	74.7175	0.68793	0.627874	0.63918	0.36548	0.551457	0.453954	0.0833135	0.0488391	0.0076619	0.00397767	0.00567091	0.00607561	0.0466048	0.0052414	-3.15246	0.131636
ENSMUSG00000100981	Gm29072	1.48146	14.1231	1.74529	13.9944	14.8924	12.2926	1.75253	1.38585	3.46289	0.859243	0.78442	0.58658	1.18298	0.0981262	1.98414	0.0613988	0.0526726	0.0477182	1.08841	0.0539299	-4.335	0.131311
ENSMUSG00000035000	Dpp4	3.12899	34.8389	4.53362	39.6312	48.5566	31.2297	6.284	3.19447	6.54445	5.63456	4.7797	1.79828	2.00832	0.0916926	1.44354	0.142175	0.0984356	0.0575823	1.18118	0.0993976	-3.57088	0.13013
ENSMUSG00000058934	Igf1os	28.5323	3.85859	3.16285	33.6526	33.1727	27.5281	0.839849	2.19113	1.69586	1.13797	1.62473	1.39273	0.0294351	0.567857	0.536181	0.0338153	0.0489778	0.050593	0.377824	0.044462	-3.08707	0.128715
ENSMUSG00000113629	Gm48558	1.86547	1.91826	11.5774	14.6859	14.4838	13.2939	0.858283	1.55299	0.97724	0.795899	0.93447	0.451117	0.460089	0.809584	0.0844094	0.0541947	0.0645184	0.033934	0.451361	0.0508824	-3.14904	0.128615
ENSMUSG00000104268	Gm37750	6355.95	793.12	825.393	7339.97	7632.12	6873.11	231.787	259.23	398.643	33.49	341.933	281.75	0.0364677	0.326848	0.482974	0.00456269	0.0448018	0.0409931	0.282097	0.0301192	-3.22743	0.127726
ENSMUSG00000109196	Gm44715	1.18137	19.7676	1.94741	115.822	113.178	95.8898	16.3697	14.6922	15.6693	15.1813	14.844	12.9295	13.8565	0.743248	8.04622	0.131074	0.131156	0.134837	7.54865	0.132356	-5.83373	0.122263
ENSMUSG00000115279	AC165106.3	324.742	35.6172	32.4273	378.134	371.573	274.965	43.8641	38.7587	19.8822	26.9158	28.263	17.3929	0.135074	1.0882	0.613132	0.0711806	0.0760631	0.0632549	0.612136	0.0701662	-3.125	0.120227
ENSMUSG00000105802	Gm43012	1.82767	13.1595	1.34526	14.5675	15.8614	13.2433	3.29143	3.19614	3.63788	2.41122	1.54788	2.9214	1.80088	0.242877	2.70422	0.165521	0.0975881	0.220595	1.58266	0.161235	-3.29512	0.119494
ENSMUSG00000114851	AC156802.1	9.73515	1.59873	1.25388	12.1769	13.2843	9.96956	3.3875	2.78649	3.76769	2.68133	2.3129	1.2669	0.347966	1.74294	3.00481	0.220198	0.174107	0.127077	1.69857	0.173794	-3.28887	0.117987
ENSMUSG00000025224	Gbf1	3.78556	43.2235	3.29547	34.558	41.4476	25.9327	29.6378	33.2462	32.6694	3.42599	28.7946	27.8569	7.82919	0.769168	9.91341	0.0991374	0.694723	1.0742	6.17059	0.622686	-3.30883	0.116832
ENSMUSG00000032123	Dpagt1	2.73663	3.28485	26.8818	23.3834	29.6811	25.2529	28.4456	22.4982	25.2193	3.54451	25.1721	15.3918	10.3944	6.84908	0.938155	0.151582	0.848086	0.609506	6.06055	0.536391	-3.49809	0.116462
ENSMUSG00000088948	Gm23262	22.4571	11.9613	5.73996	24.5945	1.57899	51.5873	1438.77	1426.1	1916.77	178.9	18.69	177.1	64.0675	119.226	333.934	7.27399	11.8367	3.43302	172.409	7.51456	-4.52001	0.115813
ENSMUSG00000063087	Gm10125	74.2218	13.1636	8.68552	85.7197	87.4939	77.8346	2.9575	4.14914	3.62517	1.69864	3.51692	2.54511	0.0398468	0.315199	0.417381	0.0198162	0.0401962	0.032699	0.257476	0.0309038	-3.05858	0.115211
ENSMUSG00000115814	AC166369.3	27.6375	29.4467	211.581	248.295	244.817	168.125	8.6721	15.2234	11.3427	3.24553	9.498	3.47472	0.313781	0.516982	0.0536092	0.0130713	0.0387964	0.0206675	0.294791	0.0241784	-3.6079	0.114183
ENSMUSG00000030826	Bcat2	1.54857	12.4123	1.34435	14.1376	15.3314	12.4252	14.4469	13.5643	15.2599	11.7489	12.4352	11.8685	9.32915	1.0928	11.3511	0.831037	0.811092	0.955194	7.2577	0.865774	-3.06745	0.111293
ENSMUSG00000113795	Gm48119	117.669	127.612	174.848	166.185	1127.26	948.515	11.871	13.186	1.482	1.77	9.69366	1.7685	0.100885	0.103329	0.00847595	0.0106508	0.00859935	0.00186449	0.0708966	0.00703821	-3.33244	0.111172
ENSMUSG00000112731	Gm47739	11.7636	124.763	12.7593	97.4715	113.499	84.7597	6.77547	6.584	7.4962	2.53355	2.85561	6.47885	0.57597	0.0527721	0.587509	0.0259927	0.0251599	0.0764379	0.405417	0.0425302	-3.25285	0.109905
ENSMUSG00000021458	2010111I01Rik	3.47653	36.953	3.26619	34.7984	42.7888	33.2756	87.6437	92.2532	97.3559	93.7996	87.9129	9.93886	25.2101	2.4965	29.8071	2.69552	2.05458	0.298684	19.1713	1.68292	-3.5099	0.107951
ENSMUSG00000092510	Gm18343	1.54189	14.748	1.39423	15.6442	13.8662	14.3364	1.87244	1.28192	1.7971	0.516898	1.468	0.452111	1.21438	0.0869216	1.28896	0.033041	0.105869	0.0315359	0.863419	0.0568152	-3.92571	0.107201
ENSMUSG00000020462	Cfap36	1.57246	13.2946	1.4977	12.9586	15.1219	11.4957	8.77598	8.98542	9.48118	6.83982	1.3586	9.79838	5.58106	0.675872	6.3305	0.52782	0.0898432	0.85235	4.19581	0.490004	-3.09808	0.106764
ENSMUSG00000006362	Cbfa2t3	1.75117	14.7567	2.29172	17.5826	21.6113	25.2263	6.73816	5.47518	8.71642	6.18261	4.59176	3.57531	3.84782	0.371029	3.80344	0.351632	0.212471	0.14173	2.6741	0.235277	-3.50662	0.101946
ENSMUSG00000023073	Slc10a2	9.96342	1.46599	1.87179	13.2118	13.9154	9.9538	8.54481	9.88292	13.2522	11.58	9.6693	1.3243	0.857618	6.74146	7.07996	0.876487	0.694865	0.133045	4.89301	0.568132	-3.10642	0.10044
ENSMUSG00000111023	Gm48391	36.9845	4.63436	4.28986	41.8878	43.8777	33.8397	9.23447	8.68831	9.156	7.92318	1.34564	7.73461	0.249685	1.87476	2.13434	0.189152	0.030668	0.228566	1.41959	0.149462	-3.24763	0.0988101
ENSMUSG00000030298	Sec13	1.32872	12.3442	1.99188	11.1987	15.7245	8.56169	39.6795	35.589	37.8853	5.7436	4.32568	4.6523	29.8629	2.88304	19.0199	0.512879	0.275091	0.543386	17.2553	0.443785	-5.28103	0.0985681
ENSMUSG00000102480	Gm37926	49.5327	6.8462	5.55229	52.9757	57.4629	44.8285	5.5542	4.391	4.59537	2.36299	3.54778	3.3179	0.112132	0.641378	0.827653	0.0446052	0.0617403	0.0740132	0.527054	0.0601196	-3.13205	0.0950639
ENSMUSG00000029004	Kmt2e	11.9745	1.7166	1.25633	11.6882	14.3925	9.52588	35.6964	36.9983	26.8883	3.96763	29.7729	24.4471	2.98102	21.5532	21.4022	0.339458	2.06864	2.56639	15.3122	1.65816	-3.20702	0.0925129
ENSMUSG00000016942	Tmprss6	1.57318	2.71159	4.14662	3.7138	4.85279	4.52886	1.84149	1.11651	1.61185	0.15453	0.78461	0.148533	1.17055	0.411755	0.388714	0.0416097	0.161682	0.032797	0.657008	0.0786963	-3.06154	0.0903556
ENSMUSG00000100706	Gm19744	2.71937	2.41162	3.59224	5.94216	4.41156	3.45799	1.33246	0.668642	0.35351	0.25584	0.1247	0.12133	0.489988	0.277259	0.0984095	0.043055	0.0282667	0.0350868	0.288552	0.0354695	-3.02418	0.0891627
ENSMUSG00000030990	Pgap2	15.2957	2.8869	2.25387	14.9366	23.7877	22.4124	51.9298	71.2644	51.5583	5.45612	57.9147	45.585	3.39506	24.6855	22.8754	0.365284	2.43465	2.03391	16.9853	1.61128	-3.39801	0.0880188
ENSMUSG00000030265	Kras	1.8784	1.76224	9.8925	9.92894	14.9857	7.31628	55.949	53.9762	51.3526	61.3322	5.7627	5.3982	29.7855	30.6293	5.19107	6.17712	0.384547	0.737834	21.8686	2.43317	-3.16795	0.0854395
ENSMUSG00000001924	Uba1	1.35232	1.18665	9.2886	11.8126	14.3397	9.65976	83.3253	83.9865	88.8228	19.9193	12.4578	79.6214	61.6164	70.7764	9.56256	1.68628	0.868764	8.24259	47.3185	3.59921	-3.71665	0.0851143
ENSMUSG00000025059	Gk	7.45841	1.24288	1.74164	14.4496	14.8421	8.81752	13.734	14.4118	14.6291	1.61129	11.4626	9.86614	1.84141	11.5955	8.39964	0.111511	0.7723	1.11893	7.27885	0.667579	-3.4467	0.0837938
ENSMUSG00000040177	2310057M21Rik	9.79187	1.69488	1.88885	15.5566	17.7838	12.5732	7.51535	6.96822	7.8129	1.1187	8.754	6.18761	0.767509	4.11134	4.13633	0.0719114	0.492245	0.492128	3.00506	0.352095	-3.09336	0.078268
ENSMUSG00000107244	Gm43699	36.2465	5.33116	4.43185	46.2927	48.6344	37.7393	1.61	0.996698	0.9748	0.712843	0.975611	0.66865	0.0444181	0.186957	0.219953	0.0153986	0.0200601	0.0177176	0.150443	0.0177254	-3.08532	0.0694454
ENSMUSG00000015023	Ddx19a	1.88928	1.67972	7.96187	8.88948	12.5512	8.6489	19.7632	19.9334	21.1989	21.2692	2.351	2.956	10.4607	11.8671	2.66255	2.39263	0.187312	0.341778	8.3301	0.973905	-3.09648	0.0672004
ENSMUSG00000099635	Gm28528	7.12634	11.5113	8.41113	9.61586	14.1151	12.6652	0.825694	0.382487	0.547242		0.123168		0.115865	0.0332272	0.0650617	0	0.00872595	0	0.0713846	0.00290865	-4.61719	0.0475854
ENSMUSG00000089308	Gm24837	15.8637	19.1452	3.56855	26.529	24.2775	13.6924	449.545	369.58	36.14	48.964	38.82	42.962	28.3379	19.304	10.1274	1.84568	1.59901	3.13764	19.2564	2.19411	-3.13363	0.0319038
ENSMUSG00000099820	Olfr1036	0.551277	0.51252	0.386166	0.741547	0.739421	0.438769	0.311447	0.185726	0.19287	0.12927			0.564955	0.362378	0.499449	0.174325	0	0	0.475594	0.0581082	-3.03292	0.00742751
ENSMUSG00000002546	Golga2	1.11177	1.71715	1.79732	13.9132	14.6813	12.6234	22.7589	21.8529	23.2586	21.4845	21.6177	19.8193	20.4709	12.7263	12.9407	1.54419	1.47247	1.57005	15.3793	1.5289	-3.33042	0.00554842
ENSMUSG00000032875	Arhgef17	1.95172	3.31143	3.95363	3.73625	4.34652	3.56165	8.73655	9.15222	14.4551	1.9994	1.89443	1.23126	4.47633	2.76383	3.65616	0.535135	0.435849	0.345699	3.63211	0.438894	-3.04886	0.00302883
ENSMUSG00000022100	Xpo7	6.53542	7.85112	6.38261	7.59387	8.61535	5.65723	52.3473	54.5178	31.5776	3.5238	3.56142	3.17177	8.00978	6.94395	4.94744	0.464032	0.413381	0.560657	6.63372	0.479357	-3.79065	0.0023784
ENSMUSG00000021113	Snapc1	9.75196	12.3768	12.2632	12.9575	13.525	11.1652	15.1187	16.3158	11.985	1.42758	1.33774	1.59448	1.55033	1.31825	0.977316	0.110174	0.0989089	0.142807	1.28196	0.117297	-3.45012	0.00221914
ENSMUSG00000020585	Laptm4a	7.75387	6.63667	6.11183	5.34996	5.73675	7.52843	81.7839	73.2913	88.5836	1.13	1.956	17.631	10.5475	11.0434	14.4938	0.211217	0.340959	2.34192	12.0282	0.964699	-3.6402	0.00146301
ENSMUSG00000026502	Desi2	5.79425	6.97829	4.62938	6.7998	6.48993	4.76945	25.1825	23.3244	22.7755	3.47929	2.9599	2.5699	4.34612	3.34243	4.91978	0.511676	0.456076	0.538825	4.20278	0.502192	-3.06503	0.00131323
ENSMUSG00000025504	Eps8l2	1.79734	1.52668	1.878	13.6566	16.9122	12.7889	51.9764	57.795	56.7187	51.8546	61.9756	52.6933	28.9185	37.8567	30.2017	3.79703	3.66454	4.12022	32.3256	3.8606	-3.06578	0.000522557
ENSMUSG00000084786	Ubl5	91.2468	111.337	111.492	17.6275	113.953	98.1632	84.2762	78.8742	96.5952	1.43584	11.8793	12.3286	0.923608	0.708425	0.866384	0.0814546	0.104247	0.125593	0.832805	0.103765	-3.00466	0.000372899
ENSMUSG00000052676	Zmat1	1.77655	1.94547	1.92674	11.6574	13.4947	9.4387	3.52322	3.1524	3.14581	1.87657	3.41668	2.24745	1.98318	1.62038	1.63271	0.160976	0.253187	0.23811	1.74542	0.217424	-3.00499	0.000236166
ENSMUSG00000030451	Herc2	1.18643	1.46614	1.43149	13.4523	15.2769	9.48174	19.5355	22.9958	19.2612	21.6744	19.6516	19.953	16.4658	15.6846	13.4553	1.61121	1.28636	2.10436	15.2019	1.66731	-3.18866	0.000131168
ENSMUSG00000102858	Gm37086	22.1324	23.2495	28.4464	234.356	227.419	182.592	34.1123	37.1352	42.88	38.783	41.445	32.153	1.54129	1.59725	1.5074	0.165487	0.182241	0.176092	1.54864	0.174607	-3.14882	8.46981e-07
ENSMUSG00000052812	Atad2b	1.57733	12.1443	1.35239	11.7479	13.3723	9.98858	27.5425	24.1854	21.1297	25.7654	2.99986	19.6678	17.4614	1.9915	15.624	2.1932	0.224334	1.96903	11.6923	1.46219	-2.99936	0.106049
ENSMUSG00000073179	Gm10478	2.86528	25.8526	25.249	29.5956	28.914	21.7967	6.742	8.37118	5.46753	3.82552	4.1937	1.92833	2.353	0.323804	0.216545	0.12926	0.145041	0.0884688	0.964449	0.120923	-2.99562	0.291723
ENSMUSG00000101801	1700020G17Rik	8.57646	1.87469	8.64548	13.4597	12.3439	9.7956	2.1977	1.77534	2.42537	1.32595	0.56131	0.414768	0.256248	0.947007	0.280537	0.0985124	0.0454725	0.0423423	0.494597	0.062109	-2.99338	0.129513
ENSMUSG00000050079	Rspry1	29.8589	3.87576	28.4877	34.6894	33.2496	26.9825	22.8755	21.1725	19.5165	2.73984	2.18323	19.5268	0.766119	5.4628	0.685085	0.078982	0.0656617	0.723685	2.30467	0.289443	-2.99321	0.274814
ENSMUSG00000109083	Gm44992	17.8315	217.127	192.749	214.822	251.145	152.469	2.88943	1.61314	5.86685	1.12492	3.57717	0.861427	0.16204	0.00742949	0.0304378	0.00523649	0.0142435	0.00564984	0.0666359	0.0083766	-2.99186	0.293789
ENSMUSG00000056370	Sftpb	2.76513	3.32261	3.92984	2.96255	3.83132	3.49649	1.97274	2.27725	1.34849	0.323921	0.246869	0.158742	0.713436	0.685379	0.343142	0.109338	0.0644344	0.0454003	0.580652	0.0730577	-2.99057	0.0135716
ENSMUSG00000034653	Ythdc2	1.69385	16.1113	19.8187	22.9535	23.5559	18.2958	16.3996	15.5399	13.4837	16.69	13.9362	1.96793	9.68183	0.964532	0.680353	0.727122	0.591624	0.107562	3.77557	0.475436	-2.98937	0.327389
ENSMUSG00000006736	Tspan31	1.6289	1.55579	11.1327	12.2142	15.9928	11.3356	33.5758	34.9793	28.1839	36.8619	3.5578	28.5456	20.6126	22.4833	2.53162	3.01796	0.222463	2.51822	15.2092	1.91955	-2.98611	0.107214
ENSMUSG00000040752	Myh6	1.32866	17.7397	2.63489	17.2855	17.8259	14.7599	0.743497	0.31611	0.976477	0.454146	0.547771	0.928236	0.559586	0.0178193	0.370595	0.0262733	0.0307289	0.0628892	0.316	0.0399638	-2.98316	0.157916
ENSMUSG00000108500	Gm45033	16.3788	112.985	17.84	124.245	128.268	94.1657	32.4129	28.6419	3.5187	29.758	3.5646	3.7788	1.97896	0.253501	0.197237	0.23951	0.0277902	0.0401292	0.809899	0.102477	-2.98245	0.295819
ENSMUSG00000110673	Gm45833	4.62334	53.9398	5.39169	54.7617	54.156	52.1653	2.966	3.2658	4.82159	2.4417	4.25676	4.1579	0.641528	0.0605453	0.894264	0.0445877	0.0786018	0.0797063	0.532112	0.0676319	-2.97595	0.133303
ENSMUSG00000022469	Rapgef3	4.65	5.71198	1.13299	11.7272	11.9878	11.2285	6.69125	6.91869	5.83591	3.12727	2.82868	5.48975	1.43898	1.21126	5.15088	0.266668	0.235962	0.488913	2.60037	0.330514	-2.97593	0.150715
ENSMUSG00000032899	Styk1	91.2743	18.2156	14.9482	117.136	112.823	89.5452	45.196	52.632	44.2556	45.3826	4.18125	34.32	0.495167	2.8894	2.96059	0.387436	0.0370602	0.38327	2.11505	0.269255	-2.97365	0.0871467
ENSMUSG00000110866	Gm48362	23.9338	3.44456	3.79929	31.269	38.7158	28.7738	4.38446	4.6667	4.5565	4.92628	2.1195	3.9239	0.183191	1.3548	1.1993	0.157545	0.0547452	0.136371	0.912433	0.11622	-2.97286	0.096947
ENSMUSG00000115775	AC101831.1	16.8166	2.43484	17.4313	21.2979	24.3436	18.3984	2.23529	2.9233	1.25463	1.3477	1.2797	1.16282	0.132922	1.20061	0.0719757	0.0632784	0.0525682	0.0632022	0.468503	0.0596829	-2.97267	0.327133
ENSMUSG00000001062	Vps9d1	1.33189	13.6273	21.2958	19.2333	22.2328	16.7157	5.37677	3.51196	5.89393	3.3278	2.62995	4.86963	4.03695	0.257715	0.276765	0.173023	0.118292	0.29132	1.52381	0.194212	-2.97198	0.350026
ENSMUSG00000087455	5330411J11Rik	1.3259	14.2586	12.3752	14.5694	15.7111	11.5193	3.7696	2.92758	2.46873	2.4421	2.28186	1.17714	2.84306	0.20532	0.19949	0.167618	0.145238	0.102189	1.08262	0.138348	-2.96815	0.343885
ENSMUSG00000028066	Pmf1	3.28788	4.43194	37.9755	39.4557	45.4951	37.5379	19.352	19.6966	18.2974	21.7261	15.4688	18.4879	5.88586	4.44422	0.48182	0.550646	0.34001	0.492513	3.60397	0.461056	-2.96657	0.123823
ENSMUSG00000004567	Mcoln1	25.3486	31.9359	3.25581	37.8276	39.1888	33.3372	19.9739	21.3838	24.3364	23.3532	17.3613	2.87114	0.787969	0.669587	7.47475	0.617357	0.443015	0.0861243	2.97743	0.382166	-2.9618	0.31377
ENSMUSG00000000409	Lck	7.46979	1.74692	12.9657	14.2586	11.8588	15.9869	1.58827	2.5686	0.97735	1.29672	1.28828	0.426722	0.212625	1.47036	0.0753794	0.0909425	0.108635	0.026692	0.586122	0.0754233	-2.95812	0.3147
ENSMUSG00000073406	H2-Bl	17.5533	2.83614	17.825	24.3187	17.7662	16.4679	2.92398	3.88446	3.3123	0.59629	1.747	1.63	0.166577	1.36963	0.185823	0.0245198	0.098333	0.0989807	0.574009	0.0739445	-2.95656	0.277961
ENSMUSG00000114216	Gm48592	696.549	75.7513	643.568	825.175	781.595	516.549	15.5386	21.837	19.521	1.975	22.2263	6.8957	0.022308	0.288272	0.0303324	0.00239343	0.0284371	0.0133495	0.113638	0.0147267	-2.94794	0.322333
ENSMUSG00000047048	Olfr432	9.57224	11.724	1.35841	11.3462	11.4397	9.54473	0.512759	0.321651	1.2726	0.683749	0.417417	0.339285	0.0535673	0.0274353	0.936829	0.0602626	0.0364885	0.0355468	0.339277	0.0440993	-2.94364	0.379396
ENSMUSG00000109674	Gm45470	1.22992	13.6217	13.5249	13.9939	15.4768	11.7728	1.29476	1.42373	1.6388	0.658427	0.56844	0.96999	1.05272	0.104519	0.121169	0.0470511	0.0367284	0.0823921	0.426136	0.0553906	-2.9436	0.302638
ENSMUSG00000030339	Ltbr	1.14212	19.3886	17.2331	16.2349	19.3667	18.5178	26.9454	31.2869	32.9325	32.9693	3.86943	24.1754	23.5924	1.61368	1.911	2.03077	0.199798	1.30552	9.03904	1.1787	-2.93898	0.342001
ENSMUSG00000093535	4930533I22Rik	13.8454	17.5186	15.6766	16.7912	17.2385	14.6547	0.6761	0.39426	0.468235	0.221615			0.0488323	0.0225052	0.0298683	0.0131983	0	0	0.0337353	0.00439942	-2.93887	0.0310076
ENSMUSG00000040451	Sgms1	2.27989	26.6194	2.16544	22.3914	33.4936	18.4348	29.8994	31.5419	23.7956	26.3862	24.5161	25.8314	13.1144	1.18492	10.9888	1.17841	0.731965	1.40123	8.42936	1.10387	-2.93286	0.117301
ENSMUSG00000007613	Tgfbr1	2.62544	25.7364	2.51527	24.4882	23.735	22.9265	17.1731	13.5675	16.5943	16.7966	14.1369	11.7552	6.54103	0.52717	6.59742	0.685906	0.595615	0.512734	4.55521	0.598085	-2.9291	0.120982
ENSMUSG00000085043	Gm13184	5.44443	9.37756	1.43821	8.38169	9.53458	6.18523	1.5124	1.33217	3.7523	0.39246	1.445	1.2368	0.277788	0.142059	2.609	0.0468235	0.151554	0.19996	1.00962	0.132779	-2.92671	0.335644
ENSMUSG00000030830	Itgal	4.17253	5.36889	4.34572	5.21384	6.26188	5.46362	5.25287	1.77337	2.79676	0.479164	0.321188	0.833347	1.25892	0.330305	0.643568	0.0919022	0.0512926	0.152527	0.744263	0.0985738	-2.91654	0.0782032
ENSMUSG00000026842	Abl1	3.62319	41.4848	37.343	42.5832	45.3583	36.3896	33.1365	35.8147	32.8535	3.12857	28.5533	26.8994	9.14567	0.863321	0.879777	0.0734695	0.629506	0.739206	3.62959	0.480727	-2.91652	0.318461
ENSMUSG00000110161	Gm45494	111.522	17.6474	168.529	165.238	194.728	157.263	2.13666	1.74978	4.12736	0.765228	0.98745	1.4655	0.0191591	0.0991525	0.0244905	0.00463107	0.00507093	0.00931881	0.0476007	0.00634027	-2.90837	0.185892
ENSMUSG00000009585	Apobec3	9.29635	1.66129	11.1191	11.1647	12.9689	9.98415	29.6181	45.2548	4.1532	24.1374	21.5813	2.84422	3.186	27.2407	0.373519	2.16194	1.66408	0.284873	10.2668	1.3703	-2.90542	0.356564
ENSMUSG00000029176	Anapc4	2.37133	24.4512	2.66282	27.2697	27.8641	18.1186	35.8419	28.5728	45.2151	31.8581	42.3818	31.7482	15.1147	1.16856	16.9802	1.16826	1.52102	1.75225	11.0878	1.48051	-2.90481	0.126589
ENSMUSG00000054226	Tprkb	3.8172	39.5872	3.8885	34.2542	43.3382	31.7875	13.213	13.2545	15.6943	12.13	13.3168	12.2565	3.46144	0.334817	4.03609	0.354116	0.307277	0.385577	2.61078	0.34899	-2.90322	0.12067
ENSMUSG00000024177	Nme4	2.78468	3.37973	2.11748	2.38599	2.31872	2.43684	12.3752	11.7227	12.2612	1.64516	1.32888	1.39531	4.44403	3.46852	5.79045	0.689506	0.573109	0.572591	4.56767	0.611735	-2.90048	0.00421393
ENSMUSG00000110605	Gm32856	3.32745	36.776	32.4749	37.4459	41.8714	31.4761	14.1156	12.4969	8.92112	11.6498	1.41888	9.65826	4.24216	0.339811	0.274708	0.311109	0.0338866	0.306844	1.61889	0.21728	-2.89738	0.346536
ENSMUSG00000022570	Tsta3	4.37526	48.2268	4.15127	45.9752	59.414	41.6968	47.8124	54.1145	58.6967	66.9313	55.8453	46.6969	10.9279	1.12208	14.1395	1.45581	0.939935	1.11992	8.72982	1.17189	-2.89712	0.125966
ENSMUSG00000018565	Elp5	2.79394	2.94626	25.2157	28.9465	26.9176	21.5989	31.1363	23.2954	17.747	26.4137	22.3715	19.6358	11.1442	7.90679	0.703808	0.912502	0.831113	0.909109	6.58494	0.884241	-2.89666	0.138389
ENSMUSG00000028600	Podn	3.2837	6.36924	6.15893	6.12619	8.53487	8.63129	3.46157	2.138	2.2846	0.485153	0.57947	0.77257	1.05417	0.335676	0.370941	0.0791932	0.0678944	0.0895081	0.586928	0.0788652	-2.89572	0.0956056
ENSMUSG00000025427	Rnf165	7.2129	1.68589	1.65444	11.2779	9.64774	13.5685	0.99561	1.34334	0.986598	0.665124	0.858949	0.78662	0.138032	0.796812	0.596334	0.0589759	0.0890311	0.0579741	0.510393	0.0686604	-2.89406	0.0864334
ENSMUSG00000021094	Dhrs7	4.74637	43.4871	38.5666	41.3762	42.1499	35.7899	43.846	29.621	29.7427	4.35188	27.7593	24.2632	9.23778	0.681144	0.771204	0.105178	0.658586	0.677933	3.56338	0.480566	-2.89044	0.339275
ENSMUSG00000029556	Hnf1a	1.96896	1.438	1.65981	1.93856	2.87424	2.25234	1.81893	11.6317	11.3199	1.98493	1.568	1.2754	0.9238	8.08885	6.81998	1.02392	0.545535	0.566254	5.27754	0.711903	-2.89011	0.108071
ENSMUSG00000111696	Gm47932	16.3756	179.762	162.286	179.766	188.153	137.399	13.994	8.58827	13.283	9.67454	1.3247	9.88693	0.854562	0.0477757	0.0818492	0.0538175	0.00704054	0.0719578	0.328062	0.0442719	-2.88951	0.343141
ENSMUSG00000097882	0610038B21Rik	4.88272	62.316	59.2965	69.2775	69.3974	67.2924	2.55824	2.47667	1.86127	1.27919	2.69814	1.54669	0.523937	0.0397437	0.0313892	0.0184648	0.0388796	0.0229846	0.198357	0.0267763	-2.88907	0.351696
ENSMUSG00000084890	A830036E02Rik	1.57483	11.8533	1.43845	13.3197	14.5661	11.7483	1.37694	2.15998	1.83243	1.73839	1.7468	0.75876	0.874341	0.182225	1.27389	0.130513	0.119922	0.0645846	0.776818	0.105007	-2.8871	0.103369
ENSMUSG00000095547	Gm10719	1494.93	13415.8	124.428	1677.44	15383.3	11526.6	14.1894	13.8173	13.8984	22.2624	18.6312	23.542	0.00949169	0.00102993	0.111698	0.0132716	0.00121113	0.00204241	0.04074	0.00550838	-2.88675	0.380474
ENSMUSG00000023826	Park2	23.2567	3.42197	3.56421	35.214	36.1239	26.8866	2.59543	2.6659	2.35167	2.85629	2.27834	1.7865	0.111599	0.779054	0.659801	0.0811124	0.0630703	0.0664457	0.516818	0.0702095	-2.87992	0.0955585
ENSMUSG00000089844	A530032D15Rik	5.77289	67.2518	6.39418	67.744	72.5943	57.3669	0.342559	0.234311	1.49266	0.23969	0.77594	1.4931	0.0593393	0.00348408	0.23344	0.00353817	0.0106887	0.0260272	0.0987545	0.013418	-2.87967	0.287188
ENSMUSG00000078677	Gm10974	31.3634	314.344	41.663	336.453	395.569	351.353	62.257	5.1472	71.14	57.6557	71.4149	53.978	1.98502	0.0163744	1.70751	0.171363	0.180537	0.153629	1.2363	0.16851	-2.87513	0.157659
ENSMUSG00000017211	Gsdma2	14.5735	2.82155	2.83964	18.1652	21.3794	19.5112	2.62931	3.76477	3.89477	3.25396	1.7899	2.56341	0.180418	1.33429	1.37157	0.179131	0.0837206	0.131382	0.962094	0.131411	-2.87209	0.101418
ENSMUSG00000037605	Adgrl3	1.34261	139.583	118.337	13.7977	144.224	129.329	7.56387	8.89993	6.31846	8.88713	9.7542	9.75518	5.63369	0.0637606	0.0533939	0.644102	0.0676321	0.0754293	1.91695	0.262388	-2.86904	0.42583
ENSMUSG00000046949	Nqo2	1.16984	11.2724	9.52298	11.4474	13.3464	8.86853	7.25919	6.5499	4.5362	8.62289	1.3261	1.2661	6.20526	0.581057	0.476343	0.753264	0.0993605	0.142763	2.42089	0.331796	-2.86717	0.334203
ENSMUSG00000040296	Ddx58	15.6321	119.439	16.1838	122.779	136.363	111.272	19.2656	25.8682	24.3546	19.3856	2.5222	25.53	1.23243	0.216581	1.50488	0.157891	0.0184962	0.229437	0.98463	0.135275	-2.86369	0.0990655
ENSMUSG00000108199	Gm44249	4.39149	47.4647	4.25716	46.5569	51.1236	39.8194	18.9295	2.4689	15.951	17.544	18.476	15.1861	4.3105	0.0520155	3.74686	0.376829	0.361399	0.381375	2.70313	0.373201	-2.8566	0.156
ENSMUSG00000087968	Gm25395	74.2577	3.38116	8.66164	55.8217	36.9381	95.5766	274.773	313.541	28.81	213.82	272.56	245.148	3.70026	92.7319	3.32616	3.83041	7.37883	2.56494	33.2528	4.59139	-2.85647	0.390255
ENSMUSG00000009614	Sardh	1.71748	1.18867	12.4875	13.9578	13.7814	13.6553	1.23616	0.651745	0.24353	0.171622	1.52692	0.755316	0.719751	0.548299	0.0195018	0.0122958	0.110796	0.0553129	0.429184	0.0594681	-2.85141	0.157101
ENSMUSG00000041375	Ccdc9	2.37295	22.4638	2.78322	29.3213	28.4542	22.2218	32.5148	36.6658	23.2838	36.5342	28.7564	22.8493	13.7022	1.63222	8.36577	1.246	1.01062	1.02824	7.90008	1.09495	-2.851	0.123202
ENSMUSG00000012535	Tnpo3	23.5582	27.5958	2.92669	25.8893	31.9629	18.6275	58.5653	54.6161	44.3717	5.44922	5.45135	43.5929	2.48599	1.97915	15.161	0.210482	0.170552	2.34024	6.54206	0.907091	-2.85043	0.266849
ENSMUSG00000025007	Aldh18a1	1.17275	12.2262	8.69339	12.2329	18.5144	9.41978	39.4674	32.6124	34.8948	42.6465	32.7812	3.18537	33.6538	2.66743	4.01394	3.48622	1.77058	0.338157	13.445	1.86498	-2.84984	0.317695
ENSMUSG00000003033	Ap1m1	14.1514	2.52113	15.3893	17.3175	18.7596	17.3476	6.94149	6.52476	4.97418	1.26283	1.27762	5.76193	0.490515	2.58803	0.323222	0.0729222	0.0681048	0.332145	1.13392	0.157724	-2.84585	0.254219
ENSMUSG00000091754	Gm3636	1.16947	1.77765	0.284514	1.19225	2.71553	0.376839	3.59864	2.73125	4.27126	1.71675	0.828923	0.371486	3.07715	1.53644	15.0125	1.43993	0.305253	0.985794	6.54202	0.910325	-2.84528	0.25776
ENSMUSG00000000876	Pxmp4	1.74428	11.7153	1.26496	13.4979	12.5327	9.6277	13.5687	15.1296	14.1996	1.11415	16.1885	13.9712	7.77899	1.29144	11.2253	0.0825426	1.29171	1.45115	6.76525	0.941799	-2.84465	0.119063
ENSMUSG00000105655	Gm42659	1.47371	1.99723	1.58555	1.68869	3.84418	1.66995	11.264	11.2646	1.9467	1.4551	1.484	1.2912	7.64327	5.64012	1.22777	0.861674	0.386038	0.773196	4.83705	0.673636	-2.84409	0.0936365
ENSMUSG00000063275	Hacd1	46.2927	51.838	5.63989	55.4543	53.2286	44.8735	36.4973	26.7872	25.7992	5.1773	3.88587	29.426	0.788403	0.516749	4.57442	0.0933616	0.0730034	0.655755	1.95986	0.27404	-2.83829	0.271723
ENSMUSG00000014932	Yes1	1.97764	1.85555	1.28756	13.2276	13.8443	8.85933	34.9829	27.7788	28.5145	34.3333	29.9466	25.8297	17.6892	14.9706	22.1462	2.59558	2.1631	2.91554	18.2687	2.55807	-2.83624	0.00171587
ENSMUSG00000024038	Ndufv3	6.62355	45.1219	55.184	45.4692	55.5237	52.2342	42.6825	46.1984	56.5662	45.4819	5.85425	4.55922	6.44405	1.02386	1.02505	1.00028	0.105437	0.0872842	2.83099	0.397667	-2.83167	0.254709
ENSMUSG00000115623	AC164436.1	4.19557	52.4925	44.6379	56.469	57.2218	43.7228	1.67726	2.53445	2.5357	1.25473	0.984173	1.37995	0.39977	0.0482822	0.056806	0.0222198	0.0171993	0.0315613	0.168286	0.0236601	-2.83038	0.279951
ENSMUSG00000113146	Gm47406	154.538	267.376	1724.53	1725.85	1797.31	1573.52	23.2625	28.6874	29.659	19.8614	22.841	22.7852	0.150529	0.107293	0.0171983	0.0115082	0.0127084	0.0144804	0.0916734	0.012899	-2.82924	0.115417
ENSMUSG00000019975	Ikbip	1.49475	12.4243	1.87694	12.5612	12.7785	9.77948	7.91939	7.75953	9.46429	1.64632	7.38424	8.1643	5.29815	0.624543	5.04241	0.131064	0.577863	0.83484	3.65503	0.514589	-2.82839	0.109522
ENSMUSG00000057530	Ece1	4.51719	1.85917	1.24129	9.94255	7.21615	6.12562	18.2684	14.6465	14.6693	2.4833	18.8786	2.93226	4.0442	7.878	11.8178	0.249765	2.61616	0.478689	7.91334	1.11487	-2.82741	0.0453827
ENSMUSG00000030310	Slc6a1	1.35657	12.9162	9.51382	14.4362	18.2498	11.5778	2.16595	2.18732	4.12336	1.71128	1.72969	1.12285	1.59664	0.169347	0.433407	0.118541	0.0947782	0.0969831	0.73313	0.103434	-2.82536	0.224337
ENSMUSG00000032254	Kif23	34.7338	39.7423	3.64326	38.854	41.3262	33.793	82.783	71.571	57.7222	49.4829	57.3888	5.74528	2.38335	1.80088	15.8435	1.27356	1.38868	0.170014	6.67592	0.944084	-2.82198	0.281037
ENSMUSG00000020451	Limk2	34.4724	38.4192	4.97762	53.3688	57.8811	37.9387	61.7625	67.5625	63.1645	54.3897	66.215	5.27876	1.79165	1.75856	12.6897	1.01913	1.14398	0.139139	5.41331	0.767417	-2.81843	0.272237
ENSMUSG00000090304	Vmn2r99	9.8922	1.47735	1.17656	11.1111	11.3323	9.83187	2.79922	2.44549	1.84365	1.98739	2.2914	1.13986	0.282972	1.65532	1.56699	0.178865	0.2022	0.115935	1.16843	0.165667	-2.81821	0.0869294
ENSMUSG00000028544	Slc5a9	8.94453	12.9784	1.76966	13.2176	15.4483	11.9246	7.87322	12.3848	15.6436	5.95893	14.8224	1.2729	0.880228	0.95426	8.83988	0.450834	0.959485	0.106745	3.55812	0.505688	-2.8148	0.313946
ENSMUSG00000097709	2810429I04Rik	3.41568	48.3158	41.2223	42.6629	49.278	39.2578	19.3618	17.4552	13.1322	13.5986	14.4745	11.4163	5.6685	0.361273	0.318571	0.318745	0.293732	0.290803	2.11612	0.301093	-2.81314	0.364634
ENSMUSG00000015766	Eps8	2.22935	22.4448	19.8243	21.1168	28.5982	19.2282	85.8833	96.6288	9.6562	8.45262	58.543	71.8871	38.5239	4.30518	0.48709	0.400279	2.04709	3.73864	14.4387	2.062	-2.80783	0.365302
ENSMUSG00000029823	Luc7l2	2.19326	2.52915	15.5118	18.1435	23.6874	14.5638	161.341	14.5623	141.693	117.947	113.58	19.5168	73.5624	5.75779	9.13452	6.5008	4.79494	1.34009	29.4849	4.21194	-2.80742	0.316829
ENSMUSG00000035934	Pknox2	8.86547	13.1356	1.62637	13.5969	14.3996	13.3418	1.21722	2.18827	2.74285	0.916795	1.54969	1.46516	0.137299	0.166591	1.68649	0.0674269	0.10762	0.109817	0.663459	0.0949548	-2.80469	0.328901
ENSMUSG00000029064	Gnb1	24.5586	3.86918	26.1432	22.8532	28.2369	23.1939	137.394	153.195	152.387	17.3725	16.6235	138.158	5.59452	39.5937	5.82891	0.760178	0.588716	5.95664	17.0057	2.43518	-2.80392	0.271434
ENSMUSG00000020895	Tmem107	1.11422	11.9727	14.4667	17.8433	16.7812	8.25574	12.5448	7.9994	7.75539	6.93869	4.67585	9.22724	11.2588	0.668137	0.536087	0.388868	0.278636	1.11768	4.15433	0.59506	-2.80351	0.37425
ENSMUSG00000036634	Mag	66.1423	8.95593	68.5375	89.8129	86.7261	63.3314	1.48588	14.574	14.5945	3.15793	1.73695	13.4172	0.022465	1.6273	0.212942	0.0351612	0.020028	0.211857	0.620902	0.0890153	-2.80224	0.355807
ENSMUSG00000111712	Gm39363	3.35443	37.3627	35.7652	46.264	49.1173	33.9734	2.97142	3.45764	2.55593	2.18273	2.41423	1.8429	0.885819	0.0925426	0.0714643	0.0471799	0.0491523	0.0542453	0.349942	0.0501925	-2.80157	0.326024
ENSMUSG00000090266	Mettl23	9.34262	1.35236	1.31548	9.88749	8.77469	9.34793	24.9957	29.3434	34.428	19.3185	23.4698	24.7326	2.67544	21.6979	26.1715	1.95383	2.67471	2.64578	16.8483	2.42477	-2.79668	0.115941
ENSMUSG00000007035	Msh5	1.89157	13.6797	1.59799	12.9713	16.8429	13.2732	4.33217	4.65269	7.94673	4.4118	5.74148	5.48792	2.29025	0.340116	4.97296	0.34012	0.340885	0.413457	2.53444	0.364821	-2.79641	0.181549
ENSMUSG00000022403	St13	3.23742	34.1633	3.22351	33.5773	43.5619	27.7778	53.6294	6.8325	58.2376	65.3733	53.1929	51.3721	16.5655	0.199995	18.0665	1.94695	1.22109	1.84939	11.6107	1.67248	-2.79539	0.157658
ENSMUSG00000111080	Gm20300	2.36537	24.4937	2.79819	23.7257	25.9248	19.3339	9.335	8.27563	8.3632	9.48969	8.93823	5.8749	3.94653	0.337868	2.98879	0.399975	0.344776	0.303866	2.4244	0.349539	-2.7941	0.127006
ENSMUSG00000031294	D630029K05Rik	24.4455	34.7895	3.42952	31.4825	32.3674	28.8491	1.87979	1.88478	3.3186	2.3297	1.12559	1.43594	0.0768972	0.0541768	0.967659	0.0739998	0.0347754	0.0497741	0.366244	0.0528498	-2.79284	0.356578
ENSMUSG00000090191	9230105E05Rik	1.14598	13.6268	12.4531	15.2496	15.8697	13.6268	5.76865	5.39927	5.52529	3.41933	5.71326	3.58979	5.03383	0.396224	0.443687	0.224224	0.360011	0.263435	1.95791	0.282557	-2.7927	0.337401
ENSMUSG00000059208	Hnrnpm	1.36916	11.9716	7.93336	13.4752	16.5649	8.22417	154.485	136.445	112.798	146.416	124.556	13.519	112.832	11.3974	14.2182	10.8656	7.51925	1.64381	46.1492	6.67621	-2.7892	0.303488
ENSMUSG00000035311	Gnptab	1.13874	13.2982	1.76863	14.6448	14.557	7.94962	16.2557	9.2198	9.75675	13.3279	11.8554	9.85979	14.2751	0.693311	5.51656	0.910079	0.814411	1.24028	6.82832	0.988258	-2.78857	0.215928
ENSMUSG00000033088	Triobp	12.7185	1.98632	15.2752	14.2366	18.8728	14.9866	15.9114	14.4197	12.2449	2.9685	18.1713	2.65234	1.25104	7.25951	0.801622	0.208512	0.962834	0.176981	3.10406	0.449442	-2.78795	0.274363
ENSMUSG00000027540	Ptpn1	25.1318	3.46175	29.4462	31.9157	37.1898	28.4884	12.2153	13.4564	11.6685	9.32422	12.6532	1.74226	0.48605	3.88715	0.396266	0.292151	0.340233	0.0611566	1.58982	0.23118	-2.78178	0.30367
ENSMUSG00000032087	Dscaml1	5.43492	1.28735	13.4312	13.9843	13.7256	12.8147	1.62143	3.88658	5.34167	2.31457	2.43121	2.53462	0.298336	3.01906	0.397706	0.165512	0.17713	0.19779	1.23837	0.180144	-2.78122	0.300597
ENSMUSG00000054568	Usp17la	4.27422	53.7196	52.7193	56.7654	59.2953	51.2953	1.67339	2.23391	3.13783	1.3256	1.3523	1.31577	0.391508	0.0415847	0.0595196	0.0233522	0.0228062	0.0256509	0.164204	0.0239364	-2.77821	0.285127
ENSMUSG00000026279	Thap4	7.31472	1.55629	1.579	8.79494	11.5174	8.71947	18.2152	13.3568	13.9488	2.9885	14.3428	11.515	2.49022	8.58245	8.83397	0.339798	1.24532	1.3206	6.63555	0.968574	-2.77628	0.0540125
ENSMUSG00000011832	Evi5l	7.35886	1.94171	1.39831	11.6757	13.4137	12.1885	3.94892	5.22595	4.36342	3.59625	4.12855	3.79611	0.536622	2.69141	3.12049	0.308011	0.307786	0.311451	2.11617	0.309083	-2.77539	0.0866353
ENSMUSG00000103123	Gm37390	11.5564	11.5714	1.13279	13.5589	14.7878	11.2854	2.66938	2.95432	2.25781	2.1959	1.41746	1.17931	0.230987	0.255313	1.99315	0.161952	0.0958536	0.104498	0.826482	0.120768	-2.77474	0.293256
ENSMUSG00000055204	Ankrd17	3.43229	34.5479	3.18433	33.4687	37.4967	27.5488	73.5391	69.3649	66.1851	73.1512	71.6584	65.5883	21.4257	2.00779	20.7846	2.18566	1.91106	2.38081	14.7394	2.15918	-2.77112	0.119493
ENSMUSG00000031590	Frg1	8.63519	12.1685	91.7639	98.2925	118.947	89.1772	25.9587	23.4257	28.5226	27.5755	24.6498	25.2187	3.00615	1.9251	0.310826	0.280546	0.207234	0.282793	1.74736	0.256857	-2.76614	0.129893
ENSMUSG00000038506	Dcun1d2	28.2586	3.44538	32.9384	31.4476	38.3917	26.4476	13.1629	12.4412	14.4452	1.33497	12.7439	7.66792	0.465803	3.61099	0.438552	0.0424507	0.331943	0.289929	1.50511	0.221441	-2.76488	0.291301
ENSMUSG00000041842	Fhdc1	7.93729	8.43513	1.65893	8.9617	11.7264	11.1688	17.9264	18.8311	23.6282	1.7943	17.5287	11.8583	2.25851	2.23247	14.2431	0.200219	1.49481	1.06174	6.24469	0.918921	-2.76462	0.255576
ENSMUSG00000083343	Gm14666	0.316727	0.344695	0.233389	0.392159	0.33796	0.141276	0.38686	1.3615		0.298423			1.22143	3.94987	0	0.760974	0	0	1.72377	0.253658	-2.76461	0.28595
ENSMUSG00000029681	Bcl7b	25.7672	3.61338	3.36833	34.5536	38.1147	29.2644	13.1635	16.9197	11.9577	18.7835	15.518	9.8515	0.510864	4.68251	3.55003	0.543604	0.407139	0.336638	2.91447	0.429127	-2.76376	0.117031
ENSMUSG00000039347	Atp6v0e2	2.26889	26.6948	2.88149	29.3968	22.3527	24.6254	3.65768	3.43324	4.86796	3.6658	4.54231	4.39951	1.6121	0.128611	1.68939	0.124701	0.203211	0.178658	1.14337	0.168856	-2.75942	0.127737
ENSMUSG00000104156	Gm38102	0.417759	1.23817	1.35583	2.32153	3.49497	2.79391	7.2452	5.9751	6.49758	3.18164	4.1419	3.98771	17.343	4.82574	4.79234	1.3705	1.1851	1.42728	8.98704	1.32763	-2.759	0.140739
ENSMUSG00000103234	Gm37158	217.287	229.631	27.5931	248.589	223.366	182.225	24.1111	15.3472	25.82	17.4294	2.2628	15.3675	0.110964	0.0668341	0.935741	0.0701133	0.0101304	0.0843323	0.37118	0.0548587	-2.75833	0.326997
ENSMUSG00000115887	AL589670.2	1.58298	12.9174	1.87471	12.3236	15.8191	11.3363	2.3549	0.992735	4.2579	3.1827	2.368	1.822	1.48764	0.0768526	2.27123	0.25826	0.149692	0.160723	1.27857	0.189558	-2.75382	0.16556
ENSMUSG00000052752	Traf7	1.59418	16.1188	15.2729	18.8397	21.7963	17.1183	43.6534	47.6663	38.695	47.3845	4.88797	36.6558	27.3831	2.95718	2.53357	2.51514	0.224256	2.14132	10.9579	1.6269	-2.75178	0.320953
ENSMUSG00000003644	Rps6ka1	7.37857	1.17663	7.17197	12.6996	15.3396	9.56231	39.5683	39.7146	48.2472	43.2768	45.3242	4.34626	5.36259	33.7527	6.72719	3.40773	2.95471	0.45452	15.2808	2.27232	-2.74948	0.234019
ENSMUSG00000048620	Olfr1336	5.46734	58.3346	5.98762	57.8186	59.7422	45.8742	8.5271	8.25759	6.76945	7.46726	8.17984	7.12276	1.55964	0.141556	1.13057	0.12915	0.136919	0.155267	0.943924	0.140445	-2.74866	0.128255
ENSMUSG00000006740	Kif5b	18.2197	2.56882	2.22581	22.4592	27.4987	16.9292	91.9461	95.1387	91.522	98.4926	95.1872	76.9131	5.04651	37.0359	41.1184	4.38539	3.46151	4.54321	27.7336	4.13004	-2.74741	0.107382
ENSMUSG00000090258	Churc1	114.287	16.7975	146.791	181.623	189.375	121.732	31.3317	34.7888	18.1516	4.63111	3.4175	39.4779	0.274149	2.07107	0.123656	0.0254984	0.0180462	0.324303	0.822958	0.122616	-2.74667	0.331052
ENSMUSG00000038564	Ift172	24.5265	37.4458	3.36629	34.1354	39.7125	28.4966	18.7471	19.8391	19.8599	17.4644	19.5489	1.99247	0.764361	0.529808	5.89963	0.511621	0.492262	0.0699193	2.39793	0.357934	-2.74403	0.310439
ENSMUSG00000030806	Stx1b	91.1757	134.895	13.2563	131.767	151.977	128.972	1.11529	0.77126	0.53996	0.23698	0.549552	0.436226	0.0122323	0.00571748	0.0407324	0.00179848	0.00361603	0.00338233	0.0195607	0.00293228	-2.73787	0.197368
ENSMUSG00000009927	Rps25	176.582	11.2314	125.137	85.2136	72.1979	135.468	415.954	436.623	466.655	493.656	46.562	41.7521	2.35559	38.8752	3.72917	5.79315	0.644922	0.308207	14.9866	2.24876	-2.73647	0.35122
ENSMUSG00000022479	Vdr	1.72167	14.7243	12.6541	18.3926	17.1245	11.1777	18.5674	18.8941	1.6469	8.44934	8.91652	9.5247	10.7845	1.2832	0.130147	0.459389	0.520687	0.852117	4.06595	0.610731	-2.73498	0.36419
ENSMUSG00000006675	P4htm	12.2199	15.9896	2.54174	16.5446	14.7952	21.7412	1.41564	1.47294	1.2625	0.257926	0.52319	1.19618	0.115847	0.0921185	0.496706	0.0155898	0.0353622	0.0550192	0.23489	0.0353237	-2.73328	0.203938
ENSMUSG00000105454	Gm43830	959.234	1162.73	12.2472	1149.95	115.23	894.52	111.55	17.1	16.638	96.5716	15.169	8.1963	0.116291	0.0147068	1.35852	0.0839788	0.131641	0.00916279	0.496505	0.0749277	-2.72824	0.385843
ENSMUSG00000043131	Mob1a	1.68597	11.4746	1.9112	11.4165	12.6657	8.49845	43.4189	42.1445	42.9513	45.4763	42.5534	4.39787	25.753	3.67286	22.4735	3.9834	3.35975	0.517491	17.2998	2.62021	-2.723	0.10263
ENSMUSG00000027642	Rpn2	36.9686	43.2459	373.273	423.987	434.979	332.95	184.529	149.624	148.216	198.652	168.587	162.131	4.9915	3.45985	0.397071	0.468534	0.387575	0.486955	2.94947	0.447688	-2.71989	0.137695
ENSMUSG00000035078	Mtmr9	3.51482	4.59892	3.92727	3.64526	4.21218	3.214	9.2975	11.7728	12.6339	1.18	1.83	1.6773	2.64523	2.55992	3.21697	0.323708	0.434454	0.521873	2.80737	0.426679	-2.718	0.000372135
ENSMUSG00000092593	Gm20492	0.152379	0.228868	0.491584	1.22915	0.724514	0.388996	1.59662	0.886867	2.68133	0.65659	0.791476	0.539914	10.4779	3.87502	5.45447	0.534184	1.09242	1.38797	6.60247	1.00486	-2.71601	0.0493129
ENSMUSG00000093687	Gm20637	3.99735	34.3959	38.7452	39.3914	41.4855	34.4241	6.29143	9.1195	5.37922	3.64131	4.72223	3.26679	1.5739	0.265133	0.138836	0.0924391	0.113828	0.0948983	0.659289	0.100389	-2.71532	0.290098
ENSMUSG00000000555	Itga5	9.78497	1.14135	13.1457	16.2156	14.4433	12.5656	5.9771	4.2134	1.33557	3.66942	3.57138	2.48243	0.610845	3.69158	0.101598	0.22629	0.247269	0.197557	1.46801	0.223705	-2.71419	0.329444
ENSMUSG00000020889	Nr1d1	1.48843	3.28734	2.37448	2.52432	3.33722	3.48138	8.94112	14.4958	1.2134	1.4799	1.72684	1.95642	6.00708	4.4096	0.511018	0.586257	0.517449	0.561966	3.64257	0.555224	-2.71381	0.131554
ENSMUSG00000031153	Gripap1	7.72736	1.8716	11.3745	11.4929	12.6166	13.9233	12.7748	12.8724	12.6939	1.94614	8.92936	8.31344	1.65319	6.87776	1.116	0.169335	0.707746	0.59709	3.21565	0.49139	-2.71017	0.213827
ENSMUSG00000115086	AC159093.1	198.564	23.5762	25.5163	198.682	237.523	183.359	3.73892	2.1894	1.7156	1.47612	1.2954	2.6567	0.0188298	0.0928648	0.0672354	0.00742955	0.00545379	0.0144891	0.0596433	0.00912414	-2.7086	0.0821212
ENSMUSG00000042109	Csdc2	45.3636	4.24226	48.9815	53.3158	58.9267	49.2675	1.52562	1.99291	0.746927	1.52277	1.5952	1.1699	0.033631	0.469777	0.0152492	0.0285613	0.0270709	0.0237459	0.172886	0.0264594	-2.70797	0.380075
ENSMUSG00000030359	Pzp	9.31723	9.83918	1.17874	7.88912	11.1386	6.76628	0.314238	0.778997	1.58138	0.326351	1.22784	0.482416	0.0337266	0.0791729	1.34158	0.0413672	0.110233	0.0712971	0.484827	0.0742991	-2.70605	0.392829
ENSMUSG00000047342	Zfp286	16.2392	2.45216	15.4172	17.9763	18.872	14.2169	0.914597	2.3119	0.63813	0.645823	1.11778	0.92449	0.0563204	0.942802	0.0413909	0.0359263	0.0592297	0.0650274	0.346838	0.0533945	-2.6995	0.380726
ENSMUSG00000085635	Gm14565	8.6856	93.7633	82.7673	93.9994	95.2274	78.3219	13.2542	1.7819	11.5168	1.861	12.5726	8.41727	1.526	0.0190042	0.139147	0.019798	0.132027	0.10747	0.561383	0.0864318	-2.69935	0.382668
ENSMUSG00000002055	Spag5	34.3661	4.32268	41.2397	5.45449	57.7153	33.9158	26.6878	24.3882	29.8622	3.47397	22.2664	2.6387	0.776571	5.64193	0.724111	0.636901	0.385797	0.0778015	2.38087	0.366833	-2.69829	0.286386
ENSMUSG00000052605	Isoc2b	1.78566	1.25848	8.98753	13.7911	16.3775	11.6439	5.39527	2.92656	1.76363	4.67597	2.84267	3.9856	3.02144	2.32548	0.196231	0.339056	0.173571	0.342291	1.84772	0.284973	-2.69685	0.140419
ENSMUSG00000021270	Hsp90aa1	48.8698	56.9755	3.15732	33.6287	44.7499	28.2628	192.484	193.165	169.249	22.4896	21.528	233.944	3.93872	3.39031	53.6052	0.668762	0.481073	8.27748	20.3114	3.14244	-2.69233	0.365712
ENSMUSG00000038388	Mpp6	1.97422	12.8432	1.23959	11.3126	14.2997	8.41255	31.3578	33.2759	27.5975	36.5539	3.27987	23.9241	15.8836	2.59093	22.2635	3.23127	0.229366	2.84386	13.5793	2.1015	-2.69192	0.122246
ENSMUSG00000078902	Gm14443	9.86912	1.85613	1.22443	12.1762	13.4539	9.28257	1.7244	2.18853	1.43585	0.824496	1.22694	2.15987	0.174727	1.17908	1.17266	0.0677138	0.0911958	0.23268	0.842157	0.13053	-2.68971	0.102787
ENSMUSG00000088252	Snord13	8.17518	6.52189	13.9284	9.12384	3.45137	9.29662	1768.58	1654.24	1884.87	178.5	184.35	194.43	216.335	253.644	135.326	19.5641	53.4135	20.914	201.768	31.2972	-2.68859	0.00963771
ENSMUSG00000056258	Kcnq3	1.94498	13.5354	15.7164	16.6542	18.2456	14.7581	1.27961	0.476841	0.461269	0.237761	1.2159	0.459968	0.657905	0.0352291	0.0293496	0.0142764	0.0666408	0.0311671	0.240828	0.0373614	-2.68838	0.385656
ENSMUSG00000024170	Telo2	14.7929	2.97553	2.97857	18.4752	23.9418	18.943	14.9446	18.114	11.7692	12.7161	13.4392	8.85361	1.01026	6.08766	3.9513	0.68828	0.561328	0.467382	3.68307	0.57233	-2.68599	0.102316
ENSMUSG00000050150	Slc9b1	24.2237	25.8133	18.2116	22.5615	27.2675	17.79	1.74775	3.72965	2.37875	0.47737	0.63467	0.171349	0.0721505	0.144485	0.130617	0.0211586	0.0232757	0.00963177	0.115751	0.018022	-2.68319	0.012343
ENSMUSG00000100857	1700041M19Rik	2.25464	19.8739	28.4823	26.1566	25.3483	16.1216	0.529757	0.243586	2.74949	0.245529		0.711825	0.234963	0.0122566	0.0965333	0.00938689	0	0.0441536	0.114584	0.0178468	-2.68267	0.218275
ENSMUSG00000023216	Epb42	1.12928	12.4533	13.1235	14.898	13.4473	11.3364	3.56148	1.9576	2.61656	2.36493	2.35894	2.41419	3.15375	0.157195	0.19938	0.158742	0.175422	0.212958	1.17011	0.182374	-2.68167	0.375762
ENSMUSG00000111841	Gm20745	2.52889	26.9893	26.5129	26.8929	28.8993	23.1139	0.968984	0.59535	0.259754	0.56837	0.564748	0.556553	0.383166	0.0220587	0.00979726	0.0211346	0.0195419	0.0240787	0.138341	0.0215851	-2.68012	0.394407
ENSMUSG00000000167	Pih1d2	1.58234	14.557	13.5952	13.2494	14.9997	11.3697	4.31686	2.66527	2.16659	1.46714	2.73335	2.12385	2.72815	0.183093	0.159365	0.110732	0.182227	0.1868	1.02354	0.15992	-2.67814	0.368435
ENSMUSG00000097287	D130017N08Rik	7.62189	1.43876	1.13687	11.7592	12.5748	11.6494	1.65621	1.95239	1.813	1.59147	2.56645	1.81733	0.217296	1.357	1.59473	0.135339	0.204094	0.156002	1.05634	0.165145	-2.67727	0.104353
ENSMUSG00000020866	Cacna1g	3.53668	6.8523	1.56295	9.28179	8.36285	8.98737	0.592467	0.739592	0.789979	0.62798	0.147849	0.331628	0.167521	0.107934	0.50544	0.0676572	0.0176792	0.0368993	0.260298	0.0407452	-2.67546	0.152912
ENSMUSG00000112522	Gm47632	11.1657	113.121	111.873	119.113	124.713	97.4	15.3578	12.9722	8.38323	8.98441	8.68766	9.7367	1.37544	0.114675	0.0749354	0.0754275	0.0696614	0.0999661	0.521684	0.081685	-2.67503	0.361164
ENSMUSG00000069925	4932416K20Rik	1.13717	14.8686	14.3972	15.4419	15.3852	15.6259	0.527674	0.321981	0.929269	0.4373	0.55693	0.339847	0.464023	0.0216551	0.0645451	0.028319	0.036199	0.021749	0.183408	0.0287556	-2.67314	0.334058
ENSMUSG00000036529	Sbf1	1.49459	1.42362	8.56399	15.3699	18.6349	8.76313	53.3687	46.6166	61.4696	48.9245	59.1698	48.2479	35.708	32.745	7.17769	3.18313	3.17521	5.50579	25.2102	3.95471	-2.67237	0.0795203
ENSMUSG00000092349	Platr17	3.97258	35.3574	34.7154	41.6584	38.3624	34.4468	4.6441	3.8524	0.61274	4.19231	2.86133	0.973953	1.16904	0.108956	0.0176504	0.100635	0.0745868	0.0282742	0.431882	0.0678321	-2.6706	0.381006
ENSMUSG00000021756	Il6st	1.71846	12.7232	8.57378	16.1797	19.1936	11.8892	25.3795	13.5648	16.6856	2.55588	15.7425	21.6149	14.7688	1.06615	1.94612	0.157968	0.820196	1.81803	5.92701	0.932065	-2.6688	0.324904
ENSMUSG00000105228	Gm43340	1.37817	13.4134	13.1524	15.4383	15.6669	13.544	3.9694	3.61231	3.9795	3.45321	1.9751	2.61714	2.88021	0.269305	0.302569	0.223679	0.126069	0.193232	1.15069	0.180993	-2.6685	0.325166
ENSMUSG00000021010	Npas3	14.3152	2.17276	17.3324	23.6316	14.3895	14.5843	0.555699	0.352116	0.316499	0.212617	0.155118	0.214529	0.0388189	0.16206	0.0182605	0.00899713	0.01078	0.0147096	0.0730463	0.0114956	-2.66774	0.242592
ENSMUSG00000035506	Slc12a8	5.36674	62.5866	5.36495	58.3519	65.485	46.1988	42.5884	4.7879	41.1242	54.9553	43.5719	39.7862	7.93562	0.0765004	7.66535	0.94179	0.665372	0.861196	5.22582	0.822786	-2.66707	0.162728
ENSMUSG00000000560	Gabra2	2.31872	27.7196	28.5164	28.7735	31.7499	26.3755	2.23734	1.66614	1.47767	1.1892	1.29268	2.31414	0.964903	0.0601068	0.0518184	0.0413296	0.0407144	0.0877381	0.358943	0.0565941	-2.66503	0.375376
ENSMUSG00000058013	Septin11	1.39823	12.6137	13.2368	12.9511	16.1522	11.8769	42.9231	34.2653	33.5211	38.6212	39.1953	3.21352	30.6981	2.71652	2.53242	2.98207	2.42662	0.270569	11.9823	1.89308	-2.6621	0.343312
ENSMUSG00000102665	Gm38379	7.31349	1.13153	8.23916	8.65484	13.4119	7.63639	1.16718	0.88952	1.7141	0.21825	1.15235	0.54352	0.159593	0.786124	0.208043	0.0252171	0.08592	0.071175	0.384587	0.0607707	-2.66186	0.184331
ENSMUSG00000019647	Sema6a	1.18733	13.9129	1.65558	13.5869	14.6536	12.614	2.93125	5.34461	5.97358	2.92155	6.76574	4.34753	2.46878	0.384149	3.60816	0.215026	0.46171	0.34466	2.15369	0.340466	-2.66123	0.127935
ENSMUSG00000077403	Gm25419	1.18315	2.19923	9.85823	9.75976	9.72914	9.42214	21.81	9.64118	15.1373	8.45159	13.818	14.7525	18.4338	4.3839	1.5355	0.865963	1.42027	1.56573	8.11772	1.28399	-2.66045	0.261203
ENSMUSG00000105440	Gm31693	3.18496	44.9889	34.7529	43.8965	45.236	35.1415	4.72741	5.216	0.539899	3.49554	4.65161	2.58111	1.48429	0.11594	0.0155353	0.0796313	0.10283	0.073449	0.538589	0.0853034	-2.65851	0.392916
ENSMUSG00000108854	D830036C21Rik	0.948358	1.72718	1.3539	1.49728	2.24816	2.2819	1.49182	2.62613	0.21439	0.549473	0.18394	0.151418	1.57306	1.52048	0.158351	0.36698	0.0818181	0.0663562	1.08396	0.171718	-2.6582	0.126165
ENSMUSG00000038347	Tcte2	3.84244	44.9724	39.4272	44.7929	44.4859	37.9382	7.29844	7.357	6.3393	4.74556	5.43583	4.71462	1.89943	0.163589	0.160785	0.105944	0.122192	0.124271	0.741267	0.117469	-2.65771	0.342035
ENSMUSG00000021965	Ska3	1.91646	15.5284	9.56424	17.8947	15.254	11.1929	15.4452	11.2666	1.27291	1.4152	8.88138	8.47518	8.05924	0.725547	0.133091	0.079085	0.582233	0.757191	2.97263	0.472836	-2.65233	0.383638
ENSMUSG00000022255	Mtdh	2.79378	22.4843	2.55578	21.7847	25.878	18.8353	71.9728	67.6516	67.8133	79.3268	61.6189	52.3831	25.7618	3.00884	26.5333	3.64141	2.38113	2.78112	18.4347	2.93455	-2.65121	0.115263
ENSMUSG00000026017	Carf	2.82914	23.7786	23.6938	25.1514	28.5767	18.7223	14.2925	12.7248	13.6458	12.5866	11.9664	1.1746	5.05188	0.535137	0.575923	0.500434	0.418746	0.0627382	2.05431	0.327306	-2.64994	0.315091
ENSMUSG00000047022	Mipol1	11.6435	1.41239	1.22385	11.2683	12.2714	8.35294	5.4745	6.6924	6.9997	6.9777	6.88216	4.69967	0.470178	4.73834	5.7194	0.619232	0.560827	0.562637	3.64264	0.580899	-2.64863	0.130236
ENSMUSG00000029475	Kdm2b	2.17298	3.5689	31.4144	28.9845	33.4797	28.8929	13.6212	1.99551	11.9815	12.7494	12.4396	9.78456	6.26842	0.559139	0.381401	0.439869	0.371556	0.338649	2.40299	0.383358	-2.64807	0.355228
ENSMUSG00000033545	Znrf1	1.25735	12.8954	12.8944	15.6393	19.2268	9.44624	15.6774	15.7843	12.3948	2.99713	15.6134	12.6177	12.4686	1.22403	0.961254	0.191641	0.812068	1.33574	4.88463	0.779816	-2.64704	0.34163
ENSMUSG00000061374	Fiz1	7.57951	1.71778	1.23144	11.6664	13.5476	12.4283	12.1775	12.5371	11.4441	11.4884	12.3945	12.517	1.60664	7.29842	9.29328	0.98474	0.914885	1.00714	6.06611	0.96892	-2.64632	0.0912986
ENSMUSG00000101609	Kcnq1ot1	1.41292	11.7615	1.64556	11.9283	13.9932	9.64872	13.21	13.5895	12.2791	9.35583	12.817	11.287	9.34944	1.15542	7.46194	0.784342	0.915946	1.16979	5.98893	0.956694	-2.64617	0.112324
ENSMUSG00000023952	Gtpbp2	1.44226	13.3954	16.5948	18.4242	22.6555	18.2852	61.1217	63.5375	52.8546	68.4689	41.7215	45.3358	42.379	4.74325	3.18502	3.71625	1.84156	2.47937	16.7691	2.67906	-2.64601	0.333601
ENSMUSG00000046650	Olfr1440	9.98649	1.936	1.16882	11.5688	12.1586	8.79759	2.2899	2.14677	2.46583	2.746	1.96421	1.33678	0.2293	1.10887	2.10968	0.237362	0.161549	0.151949	1.14928	0.18362	-2.64594	0.150462
ENSMUSG00000109714	Gm35021	1.27118	1.43815	11.1673	11.1485	12.6595	11.2484	1.98878	1.41598	1.63581	2.29271	1.38423	1.31474	1.56451	0.984587	0.146482	0.205653	0.109343	0.116883	0.898528	0.143959	-2.6419	0.141543
ENSMUSG00000114729	C330022B21Rik	21.2182	19.8517	2.79251	24.3462	23.486	18.5983	1.39727	1.43843	1.287	0.815144	0.54681	0.73421	0.0658525	0.0724586	0.460875	0.0334814	0.0232824	0.0394773	0.199729	0.0320804	-2.63828	0.268797
ENSMUSG00000022235	Cmbl	8.22739	1.31898	1.54392	9.86536	12.6689	9.65231	6.95746	5.79176	8.23889	6.32219	6.45163	5.3191	0.845646	4.39108	5.33634	0.640847	0.509251	0.55107	3.52435	0.567056	-2.6358	0.096598
ENSMUSG00000021007	Spata7	9.65	1.91517	11.7719	12.3433	14.9654	9.26888	8.84217	9.28519	13.5835	1.39345	12.2576	1.6922	0.916287	4.84822	1.15389	0.112892	0.819065	0.182568	2.30613	0.371508	-2.63401	0.208806
ENSMUSG00000041859	Mcm3	1.12167	14.2632	11.3592	12.1616	14.6699	11.5716	29.9229	29.372	31.6747	29.8375	3.91785	27.3675	26.6771	2.05929	2.78847	2.45341	0.267067	2.36506	10.5083	1.69518	-2.63202	0.338728
ENSMUSG00000105416	Gm42553	164.558	21.6838	178.871	213.213	221.215	165.393	27.9586	39.5369	36.3663	14.6534	24.1763	29.2597	0.169902	1.82334	0.20331	0.0687265	0.109288	0.17691	0.732183	0.118308	-2.62965	0.324232
ENSMUSG00000039934	Gsap	1.62445	13.7925	1.43592	14.7911	14.2443	13.3955	15.7276	21.1378	19.4477	22.7666	18.3823	15.9467	9.68181	1.53256	13.5437	1.53921	1.2905	1.19045	8.25268	1.34005	-2.62257	0.122705
ENSMUSG00000039887	Alg14	1.42483	14.5235	1.77898	11.9674	13.2869	13.2821	14.2631	15.1148	12.6479	16.7232	2.43723	18.1798	10.0104	1.04072	7.10963	1.3974	0.183431	1.36874	6.05358	0.983193	-2.62224	0.130676
ENSMUSG00000027957	Slc35a3	3.82487	31.9126	29.3713	33.9479	39.9346	33.3269	127.226	113.996	126.785	111.464	121.835	11.6873	33.2627	3.57215	4.31665	3.28338	3.05085	0.350687	13.7172	2.22831	-2.62197	0.306991
ENSMUSG00000111269	Gm47933	31.3736	334.223	34.7594	345.988	363.769	288.532	26.3228	2.9599	15.3168	22.357	23.5614	23.193	0.839012	0.00885607	0.440652	0.0646178	0.0647702	0.0803826	0.429507	0.0699236	-2.61883	0.208069
ENSMUSG00000036109	Mbnl3	1.53621	9.17894	9.83	12.1669	13.6373	8.66763	26.2922	23.2718	25.1259	21.6591	21.2782	2.38252	17.1149	2.53535	2.55605	1.78017	1.5603	0.274876	7.40211	1.20511	-2.61877	0.272896
ENSMUSG00000087613	Gm13855	9.89935	1.19612	12.984	13.2232	14.4389	9.64718	2.99159	1.9662	0.931387	1.61487	0.916275	1.38153	0.302201	1.64381	0.0717335	0.122124	0.0634587	0.143206	0.672582	0.109596	-2.61752	0.315237
ENSMUSG00000093093	Gm22642	71.4794	11.2694	67.3686	82.8273	96.2633	62.9336	8.61216	8.9356		8.44462	0.65341	2.52892	0.120485	0.792909	0	0.101955	0.00678774	0.0401839	0.304464	0.0496421	-2.61664	0.362696
ENSMUSG00000033364	Usp37	1.56291	1.57874	12.3173	13.6463	13.4441	9.73614	16.1464	17.7546	18.3562	14.2765	16.5679	14.467	10.331	11.2461	1.49028	1.04618	1.23235	1.48591	7.68912	1.25481	-2.61535	0.107627
ENSMUSG00000007739	Cct4	15.3569	12.997	1.14451	13.348	16.5344	9.93212	17.3543	18.24	115.668	127.827	96.2659	14.9892	1.13007	1.4034	101.063	9.5765	5.82214	1.50916	34.5322	5.63593	-2.61521	0.435085
ENSMUSG00000037892	Pcdh18	1.46796	1.82855	1.68588	3.93456	2.38658	3.37218	1.14987	0.616517	1.77898	0.182113	0.546131	0.269686	0.783312	0.337161	1.05523	0.0462855	0.228835	0.0799739	0.725233	0.118365	-2.61521	0.0487837
ENSMUSG00000022407	Adsl	44.7732	6.5627	6.54975	59.8644	69.1264	58.9618	26.8535	22.6939	27.2634	31.1448	27.8542	24.7966	0.599767	3.45802	4.16252	0.520256	0.402946	0.420555	2.7401	0.447919	-2.61292	0.103297
ENSMUSG00000038079	Tmem237	1.27857	12.6381	1.35433	9.78975	12.3741	8.85867	18.6692	2.24352	26.612	21.4937	16.9823	18.2876	14.6017	0.17752	19.6495	2.19553	1.3724	2.06437	11.4762	1.87743	-2.61182	0.175589
ENSMUSG00000093345	Gm27956	91.5253	124.368	118.687	119.512	119.42	99.5455	13.913	31.446	29.5817	7.19764	2.7143	2.3985	0.152013	0.252847	0.249242	0.0602253	0.022729	0.0240945	0.218034	0.0356829	-2.61125	0.00662803
ENSMUSG00000112266	Gm48843	56.8793	69.1437	6.57626	66.3748	71.9399	48.9978	9.3949	9.6254	11.6	8.22986	8.21739	4.943	0.165172	0.139209	1.76392	0.123991	0.114226	0.100882	0.689434	0.113033	-2.60867	0.343812
ENSMUSG00000006522	Itih3	2.77265	3.83617	4.66182	5.74519	5.54189	4.72328	0.721261	0.971961	0.774457	0.22499	0.269826	0.11159	0.260134	0.253368	0.166128	0.0391615	0.0486885	0.0236255	0.226543	0.0371585	-2.60802	0.00369432
ENSMUSG00000035064	Eef2k	1.75554	15.3181	15.1139	16.7465	23.1379	15.9193	12.4644	13.4479	13.7656	11.5155	1.66689	11.1499	7.10003	0.877909	0.910787	0.687638	0.0720416	0.700402	2.96291	0.486694	-2.60593	0.299465
ENSMUSG00000064065	Ipcef1	9.71625	12.1128	1.17767	13.7978	14.1596	9.27799	0.842443	1.56977	1.96194	1.21281	1.88576	0.819475	0.0867045	0.129596	1.66596	0.0878995	0.133179	0.0883246	0.627419	0.103134	-2.6049	0.370075
ENSMUSG00000106631	Gm42669	176.229	22.3995	17.8533	181.312	187.798	154.82	3.41236	3.32688	2.84838	3.81795	1.98355	3.43892	0.0193632	0.148525	0.159543	0.0210574	0.0105621	0.0222124	0.109144	0.017944	-2.60466	0.113537
ENSMUSG00000022957	Itsn1	3.82732	36.9548	3.53883	29.7343	38.3328	29.4179	33.5748	36.8732	41.3624	35.6669	38.9746	38.6218	8.7724	0.997791	11.6882	1.19952	1.01674	1.31287	7.15279	1.17638	-2.60416	0.134444
ENSMUSG00000113869	Gm48869	7.23758	8.34718	1.25127	9.98176	11.9478	6.37621	2.83172	3.26666	3.86711	1.47221	1.76559	2.1813	0.391252	0.391349	3.09056	0.14749	0.147775	0.3421	1.29105	0.212455	-2.60332	0.297859
ENSMUSG00000050271	Prag1	2.48478	3.31876	3.2996	3.74279	4.79133	3.59653	1.11975	11.763	11.2696	1.6981	1.97288	1.279	0.450644	3.54439	3.41545	0.453699	0.411761	0.355621	2.47016	0.407027	-2.60141	0.110817
ENSMUSG00000000838	Fmr1	1.12466	1.97732	12.1168	11.7882	17.3382	8.42246	46.5482	45.7951	38.8224	47.4723	43.3485	39.1386	41.3887	23.1602	3.20402	4.0271	2.50017	4.64694	22.5843	3.72474	-2.60011	0.162918
ENSMUSG00000081944	Gm12276	29.1519	39.2557	2.74282	34.5463	34.6512	26.1196	6.483	7.622	6.81384	5.13919	3.8167	5.736	0.222387	0.194163	2.48425	0.148763	0.110146	0.219605	0.966933	0.159505	-2.59982	0.347587
ENSMUSG00000028011	Tdo2	7.65321	1.48238	1.2128	11.9683	9.81557	7.54814	0.43959	0.749713	1.49692	0.482436	0.744548	1.36457	0.0574386	0.50575	1.23427	0.0403097	0.0758538	0.180782	0.599154	0.0989818	-2.59769	0.221271
ENSMUSG00000024109	Nrxn1	19.1472	2.32485	2.81386	21.8787	25.1137	17.7922	2.74134	2.56524	1.58524	2.66392	2.78316	1.18475	0.143172	1.1034	0.563369	0.121759	0.110822	0.0665882	0.603314	0.099723	-2.59691	0.144763
ENSMUSG00000024456	Diaph1	1.29532	11.2984	7.22528	8.13496	14.5862	8.62679	28.8622	31.3849	31.8889	34.4536	3.67324	3.33998	22.282	2.77783	4.41351	4.23526	0.251829	0.387164	9.82444	1.62475	-2.59616	0.268191
ENSMUSG00000087306	A230004M16Rik	8.2794	1.75375	1.43255	8.71362	9.83112	9.45816	0.949883	2.27572	1.22737	0.971959	1.58165	0.976241	0.114729	1.29763	0.856774	0.111545	0.160882	0.103217	0.756376	0.125215	-2.5947	0.14185
ENSMUSG00000111694	Gm48901	4.66755	56.7641	51.4596	56.1294	69.7575	44.2647	2.39636	5.58973	0.31575	2.12137	2.54278	1.2439	0.513409	0.0984729	0.00613589	0.0377943	0.0364517	0.0281014	0.206006	0.0341158	-2.59417	0.332433
ENSMUSG00000112454	Gm48619	2.54154	27.9797	26.5164	28.3386	28.4172	25.7222	1.17614	0.4652	1.38764	0.59828	1.36245	0.491943	0.462767	0.0166264	0.0523313	0.0211118	0.0479446	0.0191252	0.177242	0.0293939	-2.59213	0.360897
ENSMUSG00000022637	Cblb	1.28982	13.4183	1.31766	11.8391	9.61383	8.42684	15.5415	2.23388	19.7769	21.2778	23.3828	2.43576	12.0493	0.166481	15.0091	1.79724	2.4322	0.289048	9.07499	1.50616	-2.59102	0.173743
ENSMUSG00000022788	Fgd4	21.9837	225.592	29.3962	237.76	228.798	183.146	45.3257	47.6117	49.1213	46.9987	44.4977	48.1723	2.06179	0.211052	1.67101	0.197673	0.194484	0.263027	1.31462	0.218395	-2.58963	0.123679
ENSMUSG00000040464	Gtpbp10	2.79998	27.4569	22.6389	27.5915	23.7847	21.3485	25.3994	24.1424	17.8883	23.1236	2.85922	17.6514	9.07129	0.879286	0.790157	0.838071	0.120213	0.826822	3.58024	0.595035	-2.58901	0.339645
ENSMUSG00000108249	Gm43960	7.71598	8.49485	73.6915	82.7783	83.2214	64.1562	11.2583	1.8297	1.2	9.19928	1.894	9.4564	1.45909	0.215389	0.0162841	0.111131	0.0227586	0.147396	0.563587	0.0937622	-2.58756	0.358192
ENSMUSG00000109999	Gm35368	49.6248	69.1858	6.12686	74.5474	84.7953	63.2932	3.2813	4.5546	2.29733	3.2744	0.51373	2.18275	0.0661222	0.0658315	0.37496	0.0439237	0.00605847	0.0344863	0.168971	0.0281562	-2.58525	0.245742
ENSMUSG00000094285	Olfr743	1.62619	2.52846	1.78666	3.29299	2.39927	2.16213	0.831315	0.825152	0.342131	0.114619	0.18944	0.125196	0.511204	0.326346	0.191492	0.0348069	0.0789574	0.057904	0.343014	0.0572228	-2.5836	0.0378341
ENSMUSG00000042682	Selenok	37.3514	24.5691	27.723	14.7943	18.1625	24.7345	51.6255	49.688	48.3642	5.12899	5.17549	5.6395	1.38216	2.02237	1.74455	0.346687	0.284955	0.228001	1.71636	0.286548	-2.58251	0.00161992
ENSMUSG00000040653	Ppp1r14c	13.5645	2.32239	16.8819	19.5333	19.9142	14.1513	1.92835	1.95978	2.95158	0.634168	1.2922	1.36942	0.142161	0.843863	0.174837	0.0324661	0.0648885	0.0967702	0.386954	0.0647082	-2.58014	0.232797
ENSMUSG00000028514	Usp24	19.6729	2.54525	2.57475	16.5491	19.8793	17.6593	26.7476	28.3561	25.4244	24.2577	21.277	21.2972	1.35962	11.1408	9.8745	1.4658	1.07031	1.20601	7.45831	1.24737	-2.57996	0.113383
ENSMUSG00000019487	Trip10	7.43765	1.88274	1.96154	13.9676	14.7533	11.8524	31.7466	37.7697	25.533	35.7847	25.911	22.8798	4.26837	20.0611	13.0168	2.56199	1.75629	1.9304	12.4487	2.08289	-2.57934	0.0860996
ENSMUSG00000042333	Tnfrsf14	1.82137	14.9235	14.7437	17.7831	15.1753	14.9935	11.2322	1.96536	13.1264	8.72983	9.46973	1.32429	6.16688	0.131696	0.890308	0.490905	0.624024	0.0883245	2.3963	0.401084	-2.57883	0.354001
ENSMUSG00000109564	Muc16	1.16344	12.8988	11.565	11.3737	11.4893	9.77194	0.742412	0.93922	0.664629	0.463175	0.365189	0.5499	0.638117	0.0728148	0.057469	0.0407232	0.0317852	0.0562734	0.256134	0.0429272	-2.57693	0.327231
ENSMUSG00000103145	Gm37744	1.77744	13.3277	12.3679	14.9668	16.3968	13.3439	3.37167	3.64216	3.38579	1.64183	1.87118	2.48288	1.89693	0.273278	0.273757	0.109698	0.114119	0.186068	0.814654	0.136628	-2.57593	0.278895
ENSMUSG00000074580	4931440P22Rik	2.26877	3.22449	24.2997	25.622	28.3882	22.7746	3.84561	3.73851	3.86421	4.1668	3.93125	4.65663	1.69502	1.15941	0.159023	0.162626	0.138482	0.204466	1.00449	0.168525	-2.57542	0.137114
ENSMUSG00000006289	Osgep	1.22168	12.4428	1.62419	9.46786	12.4319	9.78589	11.3985	12.4298	11.5926	8.83153	8.9847	12.4788	9.33015	0.998957	7.13745	0.93279	0.722716	1.27519	5.82219	0.976898	-2.57528	0.12448
ENSMUSG00000022550	Adck5	1.79833	9.34986	1.19317	11.6239	12.8822	9.98756	9.3354	11.3328	8.6789	9.6163	9.3254	7.42792	5.19114	1.21208	7.27383	0.827284	0.723898	0.743717	4.55902	0.764966	-2.57525	0.0998346
ENSMUSG00000020380	Rad50	1.56872	13.3415	1.75416	13.5153	16.1843	11.6778	16.7267	13.7329	11.617	13.1858	14.7999	13.8681	10.6626	1.02934	6.62253	0.975616	0.914456	1.18756	6.10483	1.02588	-2.57309	0.143256
ENSMUSG00000020886	Dlg4	6.24891	1.23796	1.66748	9.67283	9.58838	13.2374	5.96767	5.16764	4.85786	4.13168	5.71798	4.44485	0.954993	4.17431	2.91329	0.427143	0.596344	0.335779	2.68087	0.453089	-2.56483	0.0767555
ENSMUSG00000039716	Dock3	3.84752	34.6726	35.3794	36.3493	39.4934	28.8597	2.13965	1.52498	1.39426	1.57228	1.37953	0.86571	0.556111	0.0439822	0.0394087	0.0432546	0.0349307	0.0299972	0.213167	0.0360608	-2.56348	0.360146
ENSMUSG00000102896	Gm37852	2.83457	1.24159	9.53533	13.8861	9.31378	8.8439	1.3961	1.48656	1.9645	0.725784	1.7484	0.716521	0.492526	1.1973	0.206023	0.0522669	0.187722	0.0810187	0.63195	0.107002	-2.56217	0.152298
ENSMUSG00000049148	Plcxd3	7.71267	1.33286	1.16386	9.88623	11.3659	8.21246	0.45161	0.38719	0.146555	0.392953	0.289135	0.12537	0.0585543	0.290495	0.125922	0.0397475	0.0254387	0.0152658	0.158324	0.0268174	-2.56164	0.130399
ENSMUSG00000010608	Rbm25	36.3525	4.94756	35.228	43.5325	47.6868	32.3489	142.22	136.289	114.487	118.483	124.515	17.77	3.91224	27.5468	3.24988	2.72171	2.6111	0.549324	11.5696	1.96071	-2.56089	0.297111
ENSMUSG00000109079	Gm44755	0.989955	1.45567	1.58667	2.3447	1.88135	1.3988	0.511875	0.69262	0.73825	0.224773	0.134783	0.1118	0.517069	0.475809	0.465282	0.0958645	0.0716417	0.0799259	0.486053	0.0824773	-2.55904	2.01422e-05
ENSMUSG00000001986	Gria3	9.81289	13.3144	1.59715	12.3629	13.8378	9.42882	1.29362	1.21358	1.74589	0.936494	0.764981	0.872395	0.131829	0.0911481	1.09313	0.0757504	0.055282	0.0925243	0.438702	0.0745189	-2.55756	0.328593
ENSMUSG00000114945	Gm48265	21.7339	26.3559	3.83561	33.4959	31.3782	28.1885	2.7843	1.32139	1.4388	0.887813	1.1673	0.85525	0.128109	0.0501364	0.375116	0.0265052	0.037201	0.0303404	0.184454	0.0313488	-2.55677	0.193259
ENSMUSG00000049600	Zbtb45	8.91934	1.16778	8.7452	13.4328	13.8713	13.3393	5.37459	5.48829	3.79223	4.23519	5.3754	3.63167	0.602577	4.69975	0.433636	0.315288	0.387519	0.272252	1.91199	0.32502	-2.55647	0.318844
ENSMUSG00000017670	Elmo2	1.69972	12.4865	11.546	14.6258	14.2934	13.7682	9.6388	11.4318	8.56471	8.34966	8.448	1.17913	5.6708	0.915527	0.741792	0.570888	0.591042	0.0856409	2.44271	0.415857	-2.55432	0.27989
ENSMUSG00000029066	Mrpl20	6.79632	69.1974	77.7289	78.9529	79.163	76.1977	45.9324	53.2397	51.3638	8.4897	56.2317	43.9819	6.75842	0.769388	0.660806	0.107529	0.710328	0.577208	2.72954	0.465022	-2.55329	0.325643
ENSMUSG00000085811	Cep112it	46.3575	6.74468	56.9135	57.1359	63.6982	54.7212	5.556	4.51465	4.98624	2.8233	3.58552	2.3963	0.119851	0.669364	0.0876108	0.0494138	0.0562892	0.0437911	0.292275	0.0498314	-2.5522	0.268446
ENSMUSG00000041729	Coro2b	2.32898	26.7762	24.1465	33.3873	31.3397	28.925	2.36195	2.83356	3.24843	1.96365	2.88445	1.83242	1.01416	0.105824	0.13453	0.0588142	0.0920383	0.0633509	0.418171	0.0714011	-2.55007	0.309654
ENSMUSG00000055015	Gm9961	3.42944	2.66687	0.446389	3.29152	4.59944	2.55484	2.3692	2.14948	4.72564	3.14834	4.31514	0.44422	0.690841	0.805995	10.5864	0.956502	0.938189	0.173874	4.02774	0.689522	-2.5463	0.367604
ENSMUSG00000110051	Gm45322	13.5153	118.133	12.5824	113.635	131.793	92.3452	37.699	4.7646	29.775	37.429	32.3666	29.12	2.78937	0.0403326	2.3664	0.329379	0.245587	0.315338	1.73203	0.296768	-2.54506	0.168521
ENSMUSG00000063364	3300002I08Rik	1.43892	9.78653	8.58343	12.2848	12.6453	9.11986	5.8349	6.6472	2.91734	3.56338	5.32719	1.4497	4.05506	0.679219	0.33988	0.290063	0.421278	0.158961	1.69139	0.290101	-2.54358	0.303656
ENSMUSG00000000131	Xpo6	28.2795	4.28719	3.5379	35.699	39.5324	33.2989	62.2736	54.2868	63.1449	84.2652	61.8867	56.1599	2.20208	12.6625	17.8482	2.36044	1.56547	1.68654	10.9043	1.87082	-2.54315	0.121504
ENSMUSG00000084999	Gm15839	28.4122	3.65937	3.55849	36.6251	4.27618	24.2376	6.193	6.65265	6.47984	1.57753	1.7376	5.147	0.217969	1.81798	1.82095	0.0430723	0.406344	0.212356	1.28563	0.220591	-2.54304	0.121887
ENSMUSG00000109731	Gm45425	9.86524	1.54678	91.4139	16.9715	17.6717	82.422	23	17.4586	21.387	21.9797	14.275	22.788	2.33142	11.2871	0.233958	1.29509	0.80779	0.27648	4.61748	0.793121	-2.54149	0.323854
ENSMUSG00000041415	Dicer1	1.32848	11.5794	1.62574	12.1588	12.2498	8.74385	36.4946	31.6668	22.1674	31.6419	27.2195	23.6671	27.471	2.73475	13.6353	2.60238	2.22203	2.70671	14.6137	2.51038	-2.54134	0.166168
ENSMUSG00000024537	Psmg2	3.29664	0.65765	0.833899	2.25716	1.68923	1.61528	22.5235	21.6353	19.7928	18.2938	2.228	2.44733	6.83225	32.898	23.7352	8.1048	1.31895	1.51511	21.1551	3.64629	-2.53651	0.0925028
ENSMUSG00000109128	Gm45022	41.9675	5.72634	44.2683	52.7686	57.3557	38.6813	11.9255	8.99756	12.893	1.153	9.67561	6.96719	0.28416	1.57126	0.291247	0.0218501	0.168695	0.180118	0.715555	0.123554	-2.53392	0.241426
ENSMUSG00000106044	Gm42860	36.3696	36.6652	315.843	322.757	372.193	273.896	126.85	122.218	135.838	135.274	142.52	123.281	3.4878	3.33335	0.430081	0.41912	0.382919	0.450101	2.41708	0.41738	-2.53383	0.11475
ENSMUSG00000039985	Fam60a	3.43732	33.1119	32.7127	32.6845	41.2656	25.6872	49.5437	51.3521	44.1178	4.62615	42.5215	46.7642	14.4135	1.55086	1.34865	0.14154	1.03043	1.82052	5.77099	0.997499	-2.53243	0.333988
ENSMUSG00000023104	Rfc2	23.6485	3.79175	32.1567	34.417	38.795	27.3754	32.6527	31.6492	34.2775	27.3262	3.9671	26.6314	1.38075	8.34687	1.06595	0.793975	0.102258	0.972823	3.59786	0.623019	-2.52979	0.281364
ENSMUSG00000038845	Phb	4.72418	46.7578	41.1646	46.3197	54.9798	37.4252	37.3262	31.4652	35.2172	43.6332	32.4436	3.87118	7.90109	0.672941	0.855521	0.942	0.590099	0.103438	3.14319	0.545179	-2.52743	0.338485
ENSMUSG00000055612	Cdca7	18.8163	2.33884	18.9758	18.7246	23.1284	15.3953	65.3193	64.8858	6.31331	45.5233	61.4239	5.99285	3.47142	27.7428	0.332703	2.4312	2.65578	0.389265	10.5156	1.82542	-2.52624	0.373942
ENSMUSG00000103386	Gm37751	58.1236	66.1795	6.94595	78.2957	78.5925	55.9834	1.8252	1.48741	2.29399	0.66399	0.844914	2.6586	0.0314021	0.0224754	0.330263	0.00848054	0.0107506	0.0474891	0.128047	0.0222401	-2.52544	0.357872
ENSMUSG00000101540	Gm28465	1.68425	1.61816	11.9296	12.8162	12.7882	11.8197	0.7361	1.4735	0.648636	1.724	0.79697	0.558935	0.437049	0.910604	0.0543721	0.134518	0.0623206	0.0472885	0.467342	0.0813756	-2.52181	0.196197
ENSMUSG00000058794	Nfe2	6.62842	1.29625	1.15883	12.2633	12.5218	8.64712	1.55215	1.37812	1.43473	1.36346	1.97531	1.49249	0.234166	1.06316	1.23809	0.111182	0.15775	0.1726	0.845137	0.147177	-2.52163	0.0876304
ENSMUSG00000112547	Gm47096	19.4248	21.2587	2.35725	22.9814	25.6721	16.5763	2.22198	3.9869	3.41119	3.71725	1.74477	1.2471	0.114389	0.187542	1.4471	0.16175	0.0679637	0.0752337	0.583011	0.101649	-2.51993	0.329181
ENSMUSG00000027737	Slc7a11	3.15949	32.9876	28.9539	36.1526	34.7669	27.9453	57.3156	28.9742	3.99218	56.6984	27.4669	27.4512	18.1408	0.878336	0.137881	1.56831	0.790029	0.982319	6.38567	1.11355	-2.51967	0.421049
ENSMUSG00000029074	Ttll10	11.8847	17.2995	2.64358	15.4885	26.8443	22.5134	8.2167	9.93387	12.1161	9.76975	8.94794	1.27612	0.691366	0.574229	4.58322	0.630776	0.333328	0.0566827	1.94961	0.340262	-2.51846	0.292141
ENSMUSG00000110481	Gm45705	27.4192	2.96137	27.3541	32.9387	34.5648	25.4267	1.31497	0.945479	0.261481	0.655722	0.87496	0.522627	0.047958	0.31927	0.00955911	0.0199073	0.0253136	0.0205543	0.125596	0.0219251	-2.51814	0.347513
ENSMUSG00000109093	Gm19950	7.14657	11.9312	1.25435	11.1699	9.71847	7.39381	1.57592	0.456218	0.735541	0.815476	0.21292	0.3893	0.220514	0.0382373	0.586394	0.0730066	0.0219088	0.0526521	0.281715	0.0491892	-2.51782	0.224175
ENSMUSG00000042439	Zfp532	1.13442	13.3129	15.389	14.8262	17.4158	13.5853	2.46683	2.41687	4.8372	2.25326	3.77996	1.32562	2.17452	0.181544	0.314329	0.151978	0.217042	0.0975772	0.890131	0.155532	-2.5168	0.317834
ENSMUSG00000001131	Timp1	0.544898	0.613217	0.437833	1.32915	1.77588	1.36221	0.371575	1.1873	0.38579	0.27287	0.347519	0.28674	0.681917	1.93618	0.881134	0.205297	0.195688	0.210495	1.16641	0.203827	-2.51666	0.0686993
ENSMUSG00000005649	Cabp5	1.75748	14.4883	14.9824	14.8483	16.6845	14.9836	0.83668	0.326697	1.36292	0.794574	0.365395	0.41482	0.476068	0.022549	0.0909683	0.0535128	0.0219003	0.0276849	0.196529	0.034366	-2.51569	0.315662
ENSMUSG00000092290	Gm20452	6.85899	1.74495	1.74812	11.7136	14.8217	7.47739	0.3917	1.31997	0.633732		1.1571	0.95424	0.0571075	0.75645	0.362522	0	0.0780678	0.127617	0.392027	0.0685615	-2.51548	0.19111
ENSMUSG00000037885	Stk35	2.52267	2.85573	2.41916	2.9455	3.78946	2.3549	8.96264	9.86469	1.5525	1.28177	1.54881	1.16358	3.55284	3.45435	0.641752	0.435163	0.408715	0.494111	2.54965	0.445996	-2.51519	0.0922964
ENSMUSG00000034108	Ccs	0.119629	0.158796	0.157572	0.489963	0.695933	0.784144	6.44181	7.8316	13.1828	7.75218	6.39637	6.11449	53.8481	49.3185	83.6622	15.822	9.19107	7.79766	62.2763	10.9369	-2.50948	0.00970007
ENSMUSG00000026594	Ralgps2	19.4942	2.55384	18.8772	23.1426	22.7633	17.6248	28.2386	41.2959	28.6781	36.4736	35.5873	3.99497	1.44857	16.1701	1.5192	1.57603	1.56336	0.226667	6.37928	1.12202	-2.50729	0.345111
ENSMUSG00000106694	Gm42894	1.34784	12.2142	11.3599	13.8249	13.6827	11.9447	6.3185	4.8156	3.597	4.34892	5.12932	3.11668	4.68788	0.394261	0.316639	0.314572	0.374876	0.260926	1.79959	0.316791	-2.50607	0.362724
ENSMUSG00000076338	Mir181d	1.79757	1.84525	15.4874	12.5255	26.7535	13.3978	55.587	22.1946	71.1594	75.8529	45.4846	8.2337	30.9234	12.028	4.59467	6.05586	1.70014	0.614556	15.8487	2.79018	-2.50593	0.178433
ENSMUSG00000031391	L1cam	2.35638	2.87219	21.1584	22.1172	22.8728	21.5359	31.2875	26.4176	22.1522	42.4641	24.1368	25.1385	13.2778	9.19772	1.04697	1.91996	1.05527	1.16728	7.84082	1.38084	-2.50546	0.147662
ENSMUSG00000098158	Gm4804	21.1983	32.9194	2.25388	24.6495	29.4735	17.7834	1.78169	1.25662	0.917429	1.12287	0.816485	0.356565	0.0840489	0.0381726	0.407044	0.0455534	0.0277023	0.0200504	0.176422	0.0311021	-2.50395	0.279648
ENSMUSG00000028138	Adh5	2.23559	22.7885	23.899	21.8949	25.8339	19.8825	34.6913	4.17886	43.659	4.955	35.9986	29.2957	15.5177	0.183376	1.82682	0.226308	1.39346	1.47344	5.84264	1.03107	-2.50248	0.379738
ENSMUSG00000047036	Zfp445	3.27997	42.5364	32.4168	36.8523	41.3432	31.2755	49.517	51.4268	39.1671	53.9987	4.44243	47.478	15.0968	1.20901	1.20824	1.46527	0.107453	1.51806	5.83801	1.03026	-2.50247	0.359799
ENSMUSG00000066009	Zfp987	34.3789	5.27299	32.5672	72.1331	55.5725	41.3163	0.599726	0.526725	1.2581	0.13855	0.243462	0.876835	0.0174446	0.0998912	0.0386309	0.00192075	0.00438098	0.0212225	0.0519889	0.00917474	-2.50247	0.167843
ENSMUSG00000030172	Erc1	2.49482	25.6872	23.2579	24.4231	26.7327	19.7913	14.6312	11.1479	12.4348	15.5229	13.5886	1.22812	5.86462	0.433986	0.534647	0.635581	0.508314	0.0620535	2.27775	0.401983	-2.5024	0.356702
ENSMUSG00000097048	1600020E01Rik	15.4193	2.26184	18.6682	2.18223	19.2359	14.9443	1.92525	14.7426	6.16634	1.21393	1.46857	8.95373	0.12486	6.51797	0.330313	0.556279	0.0763454	0.599141	2.32438	0.410588	-2.50108	0.414551
ENSMUSG00000022139	Mbnl2	12.3577	12.9385	1.36414	11.2394	17.9897	8.23757	112.443	114.614	99.1613	11.245	91.7538	81.7287	9.09899	8.85832	72.6913	1.0005	5.10034	9.92146	30.2162	5.34077	-2.5002	0.309571
ENSMUSG00000038260	Trpm4	1.34518	15.8635	14.1624	17.3987	18.2715	15.1535	33.6754	41.3299	28.4717	29.7773	32.8288	26.2578	25.0341	2.60535	2.01037	1.71146	1.79672	1.73279	9.88328	1.74699	-2.50012	0.343391
ENSMUSG00000086631	Gm12784	6.85147	1.41959	7.82888	9.3164	12.4984	9.2437	2.3233	2.26823	0.579613	1.58743	1.1619	0.8523	0.339095	1.5978	0.0740352	0.170391	0.0929642	0.0922034	0.670312	0.11852	-2.49971	0.306167
ENSMUSG00000021905	Dph3	15.9191	12.1376	1.28625	9.77494	13.1924	12.4983	21.8766	2.68181	24.4761	3.54553	16.3513	25.5657	1.37423	0.220951	19.029	0.362716	1.23945	2.04554	6.87473	1.2159	-2.49928	0.406477
ENSMUSG00000030057	Cnbp	25.2787	25.8977	2.45453	23.5418	27.2923	23.1439	132.648	122.464	117.133	13.949	126.99	114.844	5.24741	4.72877	47.7213	0.59252	4.65296	4.96215	19.2325	3.40254	-2.49886	0.33082
ENSMUSG00000022449	Adamts20	8.27245	1.25454	6.68493	7.88796	9.97444	6.27435	0.873527	0.45941	0.385631	0.144344	0.144395	0.382715	0.105595	0.366199	0.0576866	0.0182993	0.0144765	0.0609967	0.176493	0.0312575	-2.49734	0.208702
ENSMUSG00000074785	Plxnc1	1.76637	16.7689	15.9118	18.4292	19.6794	15.9361	0.85816	1.51651	1.15773	1.24242	0.547331	0.316463	0.485832	0.0904361	0.0727593	0.0674157	0.0278124	0.0198582	0.216342	0.0383621	-2.49556	0.259704
ENSMUSG00000032349	Elovl5	1.23369	1.19562	8.69699	7.68286	12.6185	8.41963	67.1626	65.5967	6.26612	58.1215	63.6522	58.1929	54.4405	54.864	0.720493	7.56509	5.04434	6.91158	36.675	6.507	-2.49473	0.168927
ENSMUSG00000090812	Samd15	26.8689	263.738	237.686	253.589	285.323	222.633	5.84333	5.13582	6.15472	5.18652	3.83772	2.83836	0.217475	0.0194732	0.0258943	0.0204524	0.0134505	0.012749	0.0876143	0.0155506	-2.49419	0.329763
ENSMUSG00000115186	AC151836.1	1.56576	12.566	12.2498	13.5466	15.9255	9.96284	2.2722	2.11913	3.78528	2.42515	1.5864	0.635369	1.45118	0.168641	0.309007	0.179023	0.0996136	0.0637739	0.642944	0.114137	-2.49393	0.264242
ENSMUSG00000097851	Platr30	6.46593	1.25941	8.46439	8.92248	9.93622	8.56991	0.16164	0.752413	0.652421	0.41179	0.397164	0.326941	0.0249987	0.597431	0.0770783	0.046152	0.0399713	0.0381499	0.233169	0.0414244	-2.49283	0.353324
ENSMUSG00000023072	Cep89	19.6585	151.129	134.549	153.672	152.476	128.679	17.4914	27.1298	19.4377	15.1297	15.875	1.68685	0.889764	0.179514	0.144466	0.0984548	0.104114	0.013109	0.404581	0.0718926	-2.49251	0.245363
ENSMUSG00000092770	Mirlet7a-2	0.775388	1.17139	3.41883	1.82237	3.78433	1.12626	21.222	3.67475		1.424		5.229	27.3695	3.13709	0	0.781401	0	4.64281	10.1689	1.80807	-2.49164	0.394215
ENSMUSG00000105818	Gm43256	1.54615	12.7562	11.498	12.9145	13.4577	1.79813	12.1378	12.452	13.233	12.135	1.944	1.242	7.85032	0.976154	1.1509	0.93964	0.144452	0.690719	3.32579	0.591604	-2.49099	0.295708
ENSMUSG00000046329	Slc25a23	1.42339	12.7948	12.4715	12.8423	13.1115	12.5421	4.46396	4.9238	4.4243	3.1154	4.5377	1.26739	3.13614	0.384828	0.354752	0.242589	0.346085	0.10105	1.29191	0.229908	-2.49037	0.314867
ENSMUSG00000035614	Togaram1	11.6397	1.64297	1.23655	11.6563	13.9843	8.53929	25.1973	22.5174	26.2856	26.1362	25.414	21.7919	2.16478	13.7053	21.2571	2.24223	1.81732	2.55196	12.3757	2.20384	-2.48942	0.141071
ENSMUSG00000081264	Gm14021	0.795728	1.15149	0.977	0.654561	1.34875	0.789952	0.48815	0.341333	0.32831		0.299791		0.613464	0.296428	0.336039	0	0.222274	0	0.41531	0.0740912	-2.48682	0.0515664
ENSMUSG00000106528	Gm42841	1.54458	13.9699	12.7333	15.8336	16.7689	12.2549	3.3522	2.84354	2.94871	2.2789	2.7551	1.92995	2.1703	0.203547	0.231574	0.143928	0.164298	0.157484	0.868475	0.155237	-2.48402	0.334785
ENSMUSG00000020696	Rffl	7.25659	1.3726	9.29791	9.77195	12.7875	11.4541	9.83296	12.5346	9.43976	11.8677	1.24777	8.52768	1.35504	9.13205	1.01526	1.21447	0.0975771	0.744506	3.83411	0.685518	-2.48363	0.303725
ENSMUSG00000001911	Nfix	9.89542	1.83912	1.84751	15.3147	19.5516	14.3153	6.41953	7.63373	9.58552	13.5446	9.532	5.93218	0.648738	4.15076	5.18834	0.884418	0.487531	0.414396	3.32928	0.595448	-2.48316	0.11887
ENSMUSG00000115520	AC119177.2	1.74592	12.2571	12.7264	15.9213	15.1214	11.7737	2.51485	0.855169	1.25839	1.16488	1.66292	1.23456	1.44042	0.0697691	0.0988799	0.0731653	0.109971	0.104858	0.536355	0.0959982	-2.48211	0.385345
ENSMUSG00000114815	Gm41118	2.35175	26.1748	23.4267	24.8659	27.9128	21.3732	2.25944	1.22471	1.7175	2.23746	0.34699	1.94738	0.960747	0.0467897	0.0733138	0.089981	0.0124312	0.0911134	0.360284	0.0645085	-2.48157	0.382068
ENSMUSG00000084400	Gm11576	2.78571	5.15594	2.89626	4.79154	6.18161	4.11914	6.15972	6.96919	6.3897	0.6456	2.8846	1.77838	2.21118	1.35168	2.20619	0.134737	0.466642	0.431736	1.92302	0.344372	-2.48133	0.00658345
ENSMUSG00000074507	Gm14340	17.2184	2.94617	2.13472	19.915	21.2568	16.6831	4.353	4.86638	3.64645	5.3377	4.4692	2.84127	0.252811	1.65177	1.70816	0.268025	0.210248	0.170308	1.20425	0.216194	-2.47773	0.106978
ENSMUSG00000021460	Auh	47.9544	51.9475	6.97313	57.1789	64.5877	56.8123	11.9624	14.4326	13.2962	1.66123	11.9722	12.6648	0.249453	0.277831	1.90678	0.0290532	0.185363	0.222924	0.811355	0.14578	-2.47654	0.293589
ENSMUSG00000041124	Msantd4	1.32117	14.1758	13.6147	16.595	15.1145	12.652	11.13	12.6567	11.6351	14.6618	12.267	1.68442	8.42436	0.892833	0.854597	0.883509	0.811607	0.133135	3.3906	0.609417	-2.47604	0.333065
ENSMUSG00000085684	4930469K13Rik	9.39566	1.55387	7.99588	6.36963	13.7595	9.29737	2.41662	4.3995	1.15262	2.11298	1.6758	1.18634	0.257206	2.83132	0.144152	0.331727	0.121792	0.127599	1.07756	0.193706	-2.47582	0.372122
ENSMUSG00000012114	Med15	0.124474	0.595574	0.331951	1.98793	1.45567	0.665829	43.2477	32.2969	44.5136	4.41225	51.1123	39.3239	347.444	54.2281	134.097	2.21951	35.1125	59.0601	178.59	32.1307	-2.47462	0.175404
ENSMUSG00000033444	Specc1l	1.73868	13.5272	11.2152	13.3236	16.6699	11.5217	22.4569	23.3243	22.2699	2.13287	21.3958	17.8342	12.9161	1.72425	1.98569	0.160082	1.2835	1.54787	5.54202	0.99715	-2.47453	0.288022
ENSMUSG00000097079	Gm26604	17.1239	22.8659	2.61954	22.3849	25.9747	22.1715	6.1176	4.41569	6.68326	5.268	5.5326	2.44386	0.357256	0.193112	2.55131	0.235337	0.212999	0.110225	1.03389	0.186187	-2.47326	0.327816
ENSMUSG00000078919	Dpm1	1.46625	1.31694	9.23552	11.3272	12.7712	8.64794	3.82599	28.9584	21.1655	24.5124	2.36676	21.5758	2.60936	21.9891	2.29175	2.16403	0.185321	2.49491	8.96342	1.61475	-2.47274	0.324899
ENSMUSG00000084621	Gm25106	4.3337	1.98257	1.9236	14.3939	9.2573	8.98137	7.19926	17.9616	15.1933	8.5528	17.18	8.12788	1.66123	9.05976	7.89839	0.594195	1.85583	0.904971	6.20646	1.11833	-2.47242	0.0941857
ENSMUSG00000075143	Olfr1157	1.35124	11.7536	1.16248	12.5698	13.5243	9.73887	1.2963	0.621725	0.978425	1.537	1.5929	0.917821	0.959344	0.0528966	0.841673	0.122278	0.11778	0.094243	0.617971	0.111434	-2.47136	0.149829
ENSMUSG00000086148	Gm15271	2.37934	3.25427	2.9346	2.83384	3.86537	2.32146	0.717796	0.764351	0.441113	0.111954	0.134265	0.11525	0.301678	0.234876	0.150315	0.0395061	0.0347353	0.0496454	0.228956	0.0412956	-2.47101	0.0130168
ENSMUSG00000029472	Anapc5	9.61698	1.98416	1.82136	12.3512	14.7282	13.352	55.3159	56.4177	45.6685	44.3516	51.4822	48.3924	5.75189	28.434	25.0739	3.59088	3.49549	3.62436	19.7533	3.57024	-2.468	0.0838824
ENSMUSG00000020368	Canx	5.57972	39.1236	3.78933	32.8465	37.7615	38.2118	187.195	159.894	167.227	194.25	182.586	154.324	33.5493	4.08688	44.1311	5.91386	4.83524	4.03866	27.2557	4.92925	-2.46712	0.136137
ENSMUSG00000074604	Mgst2	4.4933	48.4229	39.8585	51.6927	61.2511	48.696	44.7124	44.931	46.8773	56.6738	5.2981	48.6768	9.95091	0.927887	1.17609	1.09636	0.086498	0.999606	4.0183	0.727488	-2.46559	0.332074
ENSMUSG00000044308	Ubr3	1.84264	15.2888	11.2938	14.9692	17.1582	9.16777	38.4525	37.8752	41.2167	39.1365	31.1136	4.24431	20.8681	2.47732	3.6495	2.61446	1.81334	0.46296	8.99832	1.63025	-2.46456	0.285214
ENSMUSG00000031981	Capn9	12.9719	1.58616	19.9336	17.8448	24.2763	15.6762	0.591224	2.68535	0.531917	2.77239	2.57328	0.919898	0.0455773	1.69299	0.0266844	0.155362	0.106	0.0586811	0.588418	0.106681	-2.46354	0.432858
ENSMUSG00000030706	Mrpl48	15.3848	1168.19	19.4483	1118.83	1235	92.5848	4.56296	33.3188	32.4989	36.787	22.3898	28.7977	0.296588	0.0285218	1.67104	0.0328798	0.0181295	0.311042	0.665383	0.120684	-2.46296	0.352001
ENSMUSG00000052160	Pld4	6.76441	1.57378	9.58622	11.4838	16.2527	8.28422	1.96155	1.71673	1.41129	1.81127	1.26237	0.346391	0.28998	1.09083	0.147221	0.157724	0.0776715	0.0418134	0.509344	0.0924028	-2.46263	0.231269
ENSMUSG00000059975	Zfp74	7.25612	9.44168	1.36354	11.424	11.7775	8.58356	2.35598	2.2856	4.2517	2.49185	2.22447	2.2464	0.324689	0.242075	3.11814	0.218125	0.188875	0.26171	1.2283	0.222903	-2.46218	0.347537
ENSMUSG00000032567	Aste1	1.23263	1.52312	9.15227	9.39262	11.3785	8.79632	16.5874	1.85325	13.2467	16.1689	1.6473	9.3414	13.4569	1.21675	1.44737	1.72145	0.144773	1.06197	5.37368	0.976063	-2.46086	0.340501
ENSMUSG00000016018	Skiv2l2	12.9927	16.2937	1.95841	14.9686	17.535	9.81745	33.5359	26.4132	26.6469	3.78448	3.48325	27.3298	2.58114	1.62107	13.6064	0.252827	0.198646	2.7838	5.9362	1.07842	-2.46062	0.284952
ENSMUSG00000001151	Pcnt	9.13488	11.6122	1.22778	13.1635	13.9839	1.86452	16.46	1.84194	18.3981	15.9474	11.9526	1.89559	1.80188	0.158621	14.9849	1.21149	0.854744	1.01666	5.64847	1.02763	-2.45854	0.380589
ENSMUSG00000031782	Coq9	1.52257	18.996	14.3779	13.5798	18.9111	16.6162	18.7665	3.8223	22.4411	2.75332	22.1534	19.7565	12.3255	0.201216	1.56081	0.202751	1.17145	1.18899	4.69585	0.854395	-2.45841	0.37472
ENSMUSG00000035576	L3mbtl1	2.96954	6.23241	5.62792	4.74271	4.5124	4.37897	1.2259	0.23797	0.6975	0.17559	0.178523	0.123194	0.412824	0.0381826	0.123936	0.0370231	0.0395628	0.0281331	0.191648	0.0349063	-2.45689	0.239004
ENSMUSG00000051067	Lingo3	0.471737	0.658497	0.761959	2.48344	2.46428	2.36215	0.8816	0.933325	0.358927	0.24965	0.163874	1.22364	1.86884	1.41736	0.471058	0.100526	0.0664998	0.51802	1.25242	0.228349	-2.45541	0.0789354
ENSMUSG00000033075	Senp1	5.65546	58.7957	54.5784	56.7875	64.157	44.7919	32.6613	34.9846	27.7388	31.6415	3.36513	28.8696	5.77518	0.59502	0.508237	0.557192	0.0524515	0.644526	2.29281	0.418056	-2.45535	0.344647
ENSMUSG00000000600	Krit1	71.8366	81.9496	7.65273	8.33483	88.3589	69.2581	44.3566	42.3989	37.7777	4.6757	4.4261	34.3538	0.617465	0.517377	4.93649	0.560983	0.0500923	0.496026	2.02378	0.369034	-2.45523	0.321962
ENSMUSG00000041453	Rpl21	154.643	19.272	1.83789	57.7232	56.5564	12.8773	163.227	141.341	174.862	177.614	182.481	161.999	1.0555	7.33403	95.1426	3.077	3.22653	12.5802	34.5107	6.29458	-2.45486	0.407716
ENSMUSG00000028863	Meaf6	14.6719	2.54142	17.6974	19.2419	23.3798	19.1493	13.4498	11.1967	11.5973	11.9973	8.54717	1.94298	0.916704	4.40568	0.65531	0.623497	0.365579	0.101465	1.99257	0.363513	-2.45455	0.25214
ENSMUSG00000020718	Polg2	1.31774	11.9483	12.9195	13.6556	14.1194	12.2799	7.5135	6.21679	6.22476	6.69344	5.87256	3.89851	5.70179	0.520305	0.48181	0.490159	0.415922	0.317471	2.23464	0.407851	-2.45393	0.351621
ENSMUSG00000041147	Brca2	1498.73	193.886	148.199	1796.29	1719.89	1364	25.2184	3.14756	32.4816	25.4298	32.1537	17.984	0.0168266	0.0162341	0.219175	0.0141569	0.0186953	0.0131848	0.0840786	0.0153456	-2.45391	0.366574
ENSMUSG00000041058	Wwp1	1.62725	1.57498	1.42218	1.545	1.82257	1.91325	12.979	11.2267	1.91426	1.6728	1.8219	1.76494	7.97604	7.12814	1.346	1.08272	0.999633	0.922484	5.48339	1.00161	-2.45274	0.0978785
ENSMUSG00000105643	Gm42611	9.56982	12.4789	1.16994	12.5554	13.1243	9.9775	6.57112	7.9354	7.23829	5.8711	6.3151	4.254	0.68665	0.635903	6.18686	0.467614	0.481178	0.42636	2.50314	0.458384	-2.44911	0.329201
ENSMUSG00000041926	Rnpep	19.5455	2.38381	18.6569	22.4734	25.7123	18.9745	65.7421	56.2294	61.9157	64.1954	61.4874	5.81285	3.36355	23.588	3.31865	2.8565	2.39136	0.306351	10.0901	1.8514	-2.44625	0.292011
ENSMUSG00000102235	Gm37886	3.78397	37.5816	33.5955	41.8542	43.1554	32.9639	7.78152	6.48558	6.219	4.9725	6.2522	5.9181	2.05645	0.172573	0.185114	0.118805	0.144876	0.179533	0.804711	0.147738	-2.44543	0.353267
ENSMUSG00000032999	Nlrp4f	1.76226	12.7798	1.65728	14.8151	13.8813	9.24134	2.86152	2.22464	1.51415	2.59587	1.76165	1.81217	1.62378	0.174075	0.913637	0.175218	0.126908	0.196093	0.903829	0.166073	-2.44423	0.153099
ENSMUSG00000025374	Nabp2	6.4284	1.12654	11.3596	8.94623	12.6381	8.87313	23.2268	24.4142	19.1138	16.2426	18.5493	14.8432	3.61316	21.6719	1.68261	1.81558	1.46772	1.67283	8.98921	1.65204	-2.44394	0.313322
ENSMUSG00000039018	Mtg1	2.17389	22.8147	23.3361	22.5867	22.9539	24.3393	14.491	1.51563	1.22422	12.3469	7.17958	9.46319	6.66592	0.0664321	0.0524602	0.546642	0.312782	0.388802	2.2616	0.416076	-2.44243	0.449363
ENSMUSG00000027242	Wdr76	3.62883	4.24667	3.77496	3.57282	4.88813	4.22744	12.3248	12.8164	1.48655	1.95137	1.66371	1.54986	3.39636	3.01798	0.393791	0.54617	0.340357	0.366619	2.26938	0.417716	-2.4417	0.122023
ENSMUSG00000108928	Vmn2r-ps61	3.19278	2.66457	2.74725	3.35176	4.12828	3.21356	0.17369	0.36991	0.711594	0.2793			0.0544009	0.138826	0.25902	0.0833294	0	0	0.150749	0.0277765	-2.44021	0.133876
ENSMUSG00000107306	Gm42577	51.6454	7.66348	6.5823	62.3327	68.7231	56.9993	3.5564	2.8721	2.5658	2.16872	3.54782	3.831	0.0688618	0.374777	0.389803	0.0347926	0.0516248	0.0672113	0.277814	0.0512096	-2.43963	0.0970563
ENSMUSG00000028884	Rpa2	1.52516	14.4494	12.3437	15.9519	17.1755	13.6993	15.9258	15.1155	11.5395	12.6522	9.69438	12.8182	10.442	1.0461	0.934846	0.793146	0.564431	0.935683	4.14099	0.76442	-2.43754	0.344464
ENSMUSG00000031229	Atrx	28.577	26.3646	2.87485	26.5172	32.5134	16.8152	76.4551	77.7557	71.8365	77.5833	73.5746	7.78428	2.67541	2.94924	24.9879	2.92577	2.2629	0.462931	10.2042	1.88387	-2.43739	0.325415
ENSMUSG00000071176	Arhgef10	7.73112	13.4972	1.67274	14.9529	15.3111	11.1734	2.57635	4.36448	3.67614	2.18715	1.83878	2.91312	0.333244	0.323363	2.19768	0.146269	0.120094	0.260718	0.951429	0.175694	-2.43703	0.282109
ENSMUSG00000108474	Gm44895	11.9599	12.2961	1.53518	13.2333	15.4192	11.9455	0.989935	0.736861	0.916195	0.6218	0.484243	0.6967	0.0827714	0.0599263	0.596799	0.0469877	0.0314051	0.0583234	0.246499	0.0455721	-2.43536	0.31598
ENSMUSG00000052726	Kcnt2	4.83544	4.81187	3.93133	5.75138	7.68138	5.79514	0.282636	1.29339	2.47954	0.431226	0.47497	0.2356	0.058451	0.268791	0.630713	0.0749778	0.061834	0.0406548	0.319319	0.0591555	-2.43241	0.195156
ENSMUSG00000005078	Jkamp	9.62467	12.6868	1.26844	12.5579	14.7294	11.8379	19.1817	17.6751	15.7155	18.4986	17.6417	2.98524	1.99297	1.39319	12.3896	1.47307	1.19772	0.252177	5.25858	0.974322	-2.4322	0.298519
ENSMUSG00000064890	Gm22505	1.74776	0.762888	3.34366	4.52459	2.96925	4.8884	412.697	424.335	488.831	43.747	461.91	44.154	236.129	556.222	146.196	9.66871	155.565	9.0324	312.849	58.0886	-2.42914	0.129272
ENSMUSG00000065034	Gm22363	1.74776	0.762888	3.34366	4.52459	2.96925	4.8884	412.697	424.335	488.831	43.747	461.91	44.154	236.129	556.222	146.196	9.66871	155.565	9.0324	312.849	58.0886	-2.42914	0.129272
ENSMUSG00000064451	Snora23	4.15479	13.744	49.8173	52.1738	25.9994	85.6494	464.53	517.26	432.328	416.352	427.219	424.393	111.806	37.6354	8.67827	7.9801	16.4318	4.955	52.7065	9.78899	-2.42875	0.237197
ENSMUSG00000002984	Tomm40	1.26422	11.5885	1.92145	13.642	13.2312	11.2367	33.3915	28.6793	29.4924	31.8763	34.6955	36.6265	26.4128	2.47482	15.349	2.33663	2.62224	3.25955	14.7455	2.73948	-2.42831	0.157866
ENSMUSG00000114534	Gm32004	1.28912	1.99429	7.66136	9.67955	8.91451	8.69996	1.79151	1.46316	1.59669	1.6761	1.53388	0.767688	1.38972	0.733673	0.208408	0.173159	0.172066	0.0882404	0.777269	0.144488	-2.42746	0.138703
ENSMUSG00000030994	D7Ertd443e	15.3448	2.69941	18.9238	17.2147	23.7978	19.8959	2.49292	3.7161	5.7539	1.26585	2.93614	2.89971	0.162461	1.37663	0.304056	0.0735331	0.123378	0.145744	0.614383	0.114218	-2.42734	0.262571
ENSMUSG00000026082	Rev1	13.6822	2.38646	11.4224	14.2445	19.5878	11.7124	19.6776	26.5588	25.6453	15.3332	28.3966	2.67247	1.43819	11.1289	2.24518	1.07643	1.44971	0.228174	4.93744	0.918105	-2.42703	0.267839
ENSMUSG00000088494	Gm24399	9.36689	8.52698	1.65414	7.66737	8.47672	7.17133	19.419	33.9113	44.995	17.385	14.749	15.6132	2.07315	3.97694	27.2014	2.2674	1.73994	2.17717	11.0838	2.0615	-2.42669	0.326655
ENSMUSG00000071454	Dtnb	71.3823	92.5972	8.52797	83.9854	92.783	75.2835	1.83474	13.7921	14.3115	9.77669	7.37398	11.213	0.025703	0.148948	1.67818	0.116409	0.0794756	0.148943	0.617611	0.114943	-2.42578	0.398113
ENSMUSG00000029815	Malsu1	13.2226	1.14913	1.24318	13.1173	15.6995	11.4329	23.6923	27.6816	2.62918	24.5133	21.5637	22.5611	1.7918	24.0892	2.11489	1.86878	1.37353	1.97335	9.33197	1.73855	-2.4243	0.361753
ENSMUSG00000021147	Wdr37	2.49389	25.1684	19.2939	25.7558	28.8748	17.7762	18.4685	15.2648	17.2246	18.6395	2.4727	15.1153	7.40547	0.606507	0.892751	0.723703	0.085635	0.850311	2.96824	0.553216	-2.42369	0.340261
ENSMUSG00000029458	Brap	2.74619	31.9232	27.7462	27.6534	31.4134	26.7429	24.6794	21.2924	18.2463	27.3312	25.9962	2.83353	8.98676	0.666989	0.657617	0.98835	0.82755	0.105955	3.43712	0.640618	-2.42366	0.372602
ENSMUSG00000024766	Lipo3	21.3677	25.5259	2.33895	21.4943	22.9635	18.5592	2.69276	1.52688	2.33553	2.21396	0.746725	1.58232	0.12602	0.0598168	0.998536	0.103002	0.0325179	0.0852579	0.394791	0.0735927	-2.42346	0.349189
ENSMUSG00000025979	Mob4	1.71354	1.63957	1.95626	12.1478	11.928	8.18925	58.4847	56.1664	53.7171	68.4588	51.3273	64.9589	34.1309	34.2567	27.4591	5.63547	4.30311	7.93221	31.9489	5.95693	-2.42313	0.000470526
ENSMUSG00000027193	Api5	1.73215	11.3585	1.25929	11.8599	12.4232	9.39113	43.9484	43.3917	36.5763	43.7919	39.984	37.2883	25.3723	3.82019	29.0451	3.69245	3.2185	3.97059	19.4125	3.62718	-2.42007	0.115389
ENSMUSG00000002833	Hdgfl2	49.8756	6.69815	57.1675	74.4136	76.7376	59.7133	2.73976	19.9953	17.8379	2.14757	17.5899	21.9914	0.0549318	2.9852	0.312029	0.0288599	0.229222	0.368284	1.11739	0.208788	-2.42001	0.389402
ENSMUSG00000090236	Car15	0.22374	0.449926	0.187188	0.858298	0.834862	0.79732	0.74752	1.8555	0.728977	0.555585	0.258785	0.931242	3.34103	4.12401	3.89435	0.64731	0.309973	1.16797	3.78646	0.708416	-2.41818	0.000834303
ENSMUSG00000012405	Rpl15	12.327	73.4323	6.83316	46.1762	55.6138	66.8911	172.612	157.235	227.869	248.429	192.874	27.5393	14.0027	2.14122	33.3476	5.38002	3.46811	0.411703	16.4972	3.08661	-2.41812	0.219031
ENSMUSG00000115053	AC165106.2	36.9739	362.588	377.823	374.986	336.683	332.323	114.114	121.221	143.152	121.275	1.722	127.14	3.08634	0.334322	0.378886	0.323412	0.0051146	0.38258	1.26652	0.237036	-2.41769	0.324651
ENSMUSG00000018405	Mrm1	4.59997	7.49215	9.28146	15.2119	16.1259	19.3612	6.16323	9.2363	4.51222	3.24224	4.43247	1.6365	1.33984	1.2328	0.486154	0.213138	0.274866	0.0845246	1.0196	0.190843	-2.41754	0.0391102
ENSMUSG00000087523	Gm12319	1.54727	0.466493	1.22952	2.34842	3.53442	3.71814	5.2641	3.58638	1.75841	2.1389	2.74589	2.43935	3.40218	7.68796	1.43016	0.910783	0.776898	0.656067	4.17344	0.781249	-2.41738	0.140416
ENSMUSG00000087662	Gm11373	13.9619	15.7525	139.567	131.236	136.565	151.434	1.98959	2.9867	2.72828	2.45915	3.976	2.723	0.142501	0.189602	0.0195481	0.0187384	0.0291142	0.0179815	0.117217	0.0219447	-2.41724	0.134094
ENSMUSG00000022704	Qtrt2	1.99219	14.7247	1.53946	11.9248	12.4978	9.64258	16.8137	13.9367	12.3945	11.6178	13.1465	11.9445	8.43981	0.946484	8.05121	0.974254	1.0519	1.23872	5.8125	1.08829	-2.41709	0.124571
ENSMUSG00000053091	Lins1	1.2187	1.24363	9.23753	12.3267	13.4477	1.47947	8.66533	7.6198	11.4896	9.71786	7.85353	1.98621	7.11032	6.12705	1.2438	0.78836	0.584006	1.34252	4.82706	0.904961	-2.41522	0.0984795
ENSMUSG00000021258	Ccnk	13.9639	194.336	149.255	179.163	172.642	134.244	18.3645	16.8945	2.81857	13.5362	14.7347	14.1637	1.31514	0.0869341	0.0188843	0.0755521	0.085348	0.105507	0.473652	0.0888023	-2.41516	0.412663
ENSMUSG00000028031	Dkk2	1.58264	15.7764	14.8631	14.8153	16.3491	14.5524	0.74982	1.19158	1.11964	0.476967	0.45179	0.836448	0.473778	0.0755294	0.07533	0.0321943	0.0276339	0.0574784	0.208213	0.0391022	-2.41274	0.272779
ENSMUSG00000020694	Tlk2	1.52592	18.6328	1.8572	14.16	13.7972	8.42923	27.7874	22.4488	15.8215	17.9555	27.8375	16.5572	18.2102	1.2048	8.519	1.26804	2.01762	1.96426	9.31135	1.74997	-2.41166	0.19994
ENSMUSG00000052407	Ccdc171	3.38172	37.3825	37.4243	42.7525	45.5818	29.6483	6.94362	4.35372	3.28867	6.68174	5.32111	4.48597	2.05328	0.116464	0.0878753	0.156289	0.116738	0.151306	0.75254	0.141444	-2.41154	0.400728
ENSMUSG00000101608	Gm28652	26.6571	3.82957	3.98344	31.5442	35.3422	33.1892	7.16751	4.19548	4.53247	3.3554	5.25956	7.15626	0.268878	1.09555	1.13783	0.106371	0.148818	0.21562	0.834085	0.156937	-2.41001	0.0760809
ENSMUSG00000115222	AC174678.1	1.16862	13.8873	11.5885	13.3966	14.3948	11.5262	4.5871	3.19	2.6826	3.64372	4.24873	2.97977	3.92523	0.229706	0.231488	0.271988	0.295158	0.258521	1.46214	0.275222	-2.40941	0.389757
ENSMUSG00000102047	2010010A06Rik	2.75432	4.54671	3.47681	3.68895	6.99887	4.52455	0.449243	1.88182	2.78688	0.35341		0.74269	0.163105	0.413886	0.801561	0.0958024	0	0.164147	0.459517	0.0866497	-2.40685	0.123682
ENSMUSG00000020564	Atxn7l1	5.38193	76.9187	68.3948	76.8262	84.3512	77.1844	14.6647	14.3283	18.8827	15.7517	18.4714	13.6814	2.72481	0.186278	0.276083	0.20503	0.218983	0.177257	1.06239	0.200423	-2.40619	0.358562
ENSMUSG00000068547	Clca4a	2.49863	0.252196	0.254757	2.59963	2.84247	2.1845	3.63888	1.5616	13.9754	5.16644	12.8748	11.5387	1.45635	6.192	54.8578	1.98738	4.52945	5.28209	20.8354	3.93297	-2.40535	0.378768
ENSMUSG00000089960	Ugt1a1	8.18186	1.15889	6.53688	7.74586	9.63125	7.97886	3.96814	7.12382	9.89899	3.15782	5.92695	4.1138	0.484992	6.14709	1.51433	0.407679	0.615387	0.515587	2.71547	0.512884	-2.4045	0.274831
ENSMUSG00000110008	Olfr560	1.36897	0.723413	0.13233	0.971227	0.753334	0.214913	0.377196	0.836834	0.942332	0.25998	0.176684	0.239834	0.275532	1.15679	7.1211	0.267682	0.234537	1.11596	2.85114	0.539392	-2.40213	0.346635
ENSMUSG00000019189	Rnf145	1.17456	12.3228	1.98979	13.6245	14.2247	8.41665	27.5565	3.78872	33.146	23.5298	35.2984	28.9682	23.4612	0.307455	16.658	1.72702	2.48148	3.44177	13.4756	2.55009	-2.40173	0.187919
ENSMUSG00000035469	Rcbtb1	2.77266	23.6295	22.5684	24.3462	27.1679	17.2497	34.8387	32.896	35.8965	27.6958	3.87244	28.6812	12.5651	1.39216	1.59056	1.13758	0.142537	1.66271	5.18259	0.980944	-2.40143	0.321671
ENSMUSG00000025340	Rabgef1	8.69457	1.22428	1.98523	11.6815	13.3749	9.72767	17.7954	17.6123	15.988	19.8823	18.2523	15.2789	2.04672	14.3858	8.05347	1.70203	1.36467	1.57066	8.16201	1.54579	-2.40058	0.13695
ENSMUSG00000022718	Dgcr8	16.2138	2.64296	2.24976	18.4428	23.973	13.9534	28.7629	29.3429	23.9566	26.3457	32.2176	23.5966	1.77397	11.1023	10.6485	1.4285	1.34391	1.6911	7.8416	1.48784	-2.39793	0.104697
ENSMUSG00000085760	Gm14302	13.7385	138.845	135.789	165.367	162.672	98.989	4.12233	3.42271	2.9672	5.64738	2.22649	1.77369	0.300058	0.0246514	0.0218515	0.0341507	0.013687	0.0179181	0.11552	0.0219186	-2.39792	0.368739
ENSMUSG00000040287	Stac3	5.88542	1.72652	1.94415	1.28822	9.93657	9.46346	0.959147	1.37184	0.889492	0.151464	0.812224	0.655578	0.16297	0.794571	0.457522	0.117576	0.0817409	0.0692746	0.471688	0.0895305	-2.39738	0.105085
ENSMUSG00000065825	Gm26314	13.9325	2.35772	22.4399	23.3674	19.3695	13.8396	24.465	34.919	8.775	15.2369	22.4412	19.4978	1.75596	14.8105	0.391045	0.652059	1.15859	1.40885	5.65249	1.07316	-2.39702	0.375956
ENSMUSG00000038365	Fbxo25	1.35627	13.3159	12.5416	13.4695	18.1339	12.5426	12.9326	16.9788	11.8579	1.84241	15.8349	15.3533	9.53541	1.27508	0.945486	0.136784	0.873219	1.22409	3.91866	0.744698	-2.39563	0.324563
ENSMUSG00000106376	Gm34139	2.73428	1.91118	1.93877	9.73148	5.98315	3.56274	4.5938	3.116	5.77331	1.75832	3.1638	1.73587	1.68008	1.6304	2.97783	0.180684	0.528785	0.487229	2.0961	0.398899	-2.39361	0.0202294
ENSMUSG00000037341	Slc9a7	3.74731	36.1556	32.8747	37.6579	44.439	29.6554	1.72394	1.14232	1.12995	1.78885	0.86496	0.98491	0.460048	0.0315945	0.0343714	0.0475027	0.019464	0.0332119	0.175338	0.0333929	-2.39253	0.375839
ENSMUSG00000112557	Gm47626	573.418	642.584	69.6632	625.787	646.662	524.775	34.6397	33.4121	31.6966	2.7338	33.833	26.976	0.0604091	0.0519965	0.454998	0.00436858	0.0523195	0.0514049	0.189135	0.036031	-2.3921	0.316627
ENSMUSG00000108350	Gm44950	19.8939	21.8575	2.17592	25.8787	25.3596	18.4735	7.3567	8.42168	6.84652	5.2728	7.67513	4.3784	0.369797	0.385299	3.14649	0.203751	0.302652	0.23701	1.30053	0.247804	-2.39183	0.317917
ENSMUSG00000007570	Fance	57.9185	69.5835	6.55225	73.4635	82.3779	56.3581	18.725	15.1553	14.1978	15.8469	8.18545	11.3746	0.323298	0.2178	2.16685	0.215712	0.0993646	0.201826	0.90265	0.172301	-2.38924	0.31343
ENSMUSG00000022525	Hrasls	7.57674	8.73969	7.24835	8.76773	7.53731	7.47863	1.11789	1.68685	4.11623	0.816238	0.437941	0.16679	0.147542	0.19301	0.567885	0.0930957	0.0581031	0.0223022	0.302812	0.0578336	-2.38844	0.143191
ENSMUSG00000042156	Dzip1	1.48239	14.4912	12.7832	14.859	15.5354	15.1238	2.17948	1.89738	1.31534	1.35582	1.34983	2.22989	1.47025	0.130933	0.102895	0.0912459	0.0868869	0.147442	0.568025	0.108525	-2.38793	0.36646
ENSMUSG00000066640	Fbxl18	1.19436	13.4478	13.4465	13.8615	15.6225	12.7496	8.38376	7.24543	1.4388	6.43197	6.87874	7.15112	7.01943	0.53878	0.107002	0.464018	0.440311	0.560891	2.55507	0.488407	-2.38721	0.40765
ENSMUSG00000039298	Cdk5rap2	1.64714	12.8927	1.58731	12.4725	12.7432	9.63528	8.67465	9.4345	7.76445	8.17293	8.18636	7.55895	5.26648	0.731772	4.89156	0.655273	0.642411	0.784508	3.62994	0.694064	-2.3868	0.113574
ENSMUSG00000055027	Smyd1	8.6854	1.78611	8.89956	16.5485	16.2985	11.3372	2.64967	5.4259	1.75233	3.65451	4.25571	2.21245	0.305071	3.03782	0.196901	0.220836	0.261111	0.19515	1.17993	0.225699	-2.38623	0.362706
ENSMUSG00000025372	Baiap2	7.92525	2.19714	14.5292	13.6948	17.7946	11.6178	9.36828	16.4981	16.7496	14.9424	11.5893	1.65233	1.18208	7.5089	1.15282	1.0911	0.651282	0.142224	3.28127	0.628202	-2.38495	0.281197
ENSMUSG00000026887	Mrrf	23.845	3.58355	2.34457	21.2389	35.6247	18.4219	1.47675	11.8812	1.88732	1.78433	12.6478	6.66368	0.0619312	3.31549	0.804975	0.0840122	0.355028	0.361726	1.39413	0.266922	-2.38488	0.317826
ENSMUSG00000039187	Fanci	3.12934	37.7153	41.498	41.9247	47.3198	28.8252	8.45522	11.8744	8.61492	7.44595	7.41922	8.17262	2.70192	0.314843	0.207599	0.177603	0.156789	0.283523	1.07479	0.205972	-2.38353	0.346532
ENSMUSG00000022912	Pros1	8.32677	1.53527	9.87724	12.7355	13.7674	9.17416	0.571169	1.59785	0.838877	0.917232	1.27556	0.59116	0.0685943	1.04077	0.0849303	0.0720215	0.0926511	0.0644375	0.398097	0.07637	-2.38204	0.373571
ENSMUSG00000101107	Gm28587	8.96628	11.7867	1.49425	11.7947	11.9383	11.2913	1.1985	0.86721	1.53734	0.995111	0.9589	0.81818	0.133667	0.0735752	1.02884	0.0843691	0.0803214	0.0724612	0.412027	0.0790506	-2.38189	0.341746
ENSMUSG00000038369	Ncoa6	1.96736	12.6969	1.93422	11.5349	14.9657	7.29595	23.126	23.4452	23.8352	24.8526	36.8618	2.6116	11.7548	1.84653	12.3229	2.15456	2.46308	0.357952	8.64141	1.65853	-2.38136	0.114048
ENSMUSG00000114690	Gm33321	7.63565	12.997	1.45263	14.7924	16.7214	12.3835	0.844664	1.6129	2.56167	2.34413	1.77381	1.4746	0.110621	0.124098	1.76346	0.158469	0.10608	0.119078	0.666061	0.127875	-2.38092	0.382395
ENSMUSG00000083674	Zfp133-ps	7.38882	1.29236	1.59435	13.9138	15.6883	8.14342	1.25635	1.83413	0.9542	2.65274	0.719194	1.49529	0.170034	1.41922	0.598488	0.190655	0.0458426	0.183619	0.729246	0.140039	-2.38058	0.186033
ENSMUSG00000096094	A630095N17Rik	7.25135	1.3318	9.17972	9.48747	13.8993	12.838	0.95463	0.78725	0.56879	0.52237	0.92763	0.371572	0.131649	0.591118	0.0619616	0.0550589	0.0667396	0.0289432	0.261576	0.0502472	-2.38012	0.272861
ENSMUSG00000098866	Mir6539	6.54468	15.4988	1.63568	11.8419	13.2147	9.54578	7.37646	1.96372	7.55519	8.62877	1.3483	2.83955	1.12709	0.126701	4.61898	0.728665	0.10203	0.297466	1.95759	0.376054	-2.38007	0.313898
ENSMUSG00000029516	Cit	17.9753	2.57689	23.4524	21.9415	31.4636	19.2629	16.9322	22.8593	14.8234	15.8416	18.8298	13.2327	0.941969	8.87091	0.632062	0.721994	0.598463	0.686951	3.48165	0.669136	-2.3794	0.355804
ENSMUSG00000021686	Ap3b1	1.78343	14.2469	1.29187	11.1845	13.6797	8.99918	24.8413	24.6358	21.8296	25.2374	21.7497	21.764	13.929	1.72921	16.8977	2.25647	1.58993	2.41844	10.852	2.08828	-2.37757	0.132448
ENSMUSG00000026806	Ddx31	11.2947	12.1972	1.54232	12.1917	15.2666	8.59157	11.956	1.77975	9.88115	1.8898	16.5647	1.93257	1.05855	0.145915	6.40667	0.155007	1.08503	0.224938	2.53704	0.488325	-2.37723	0.358267
ENSMUSG00000082593	Gm11331	358.954	43.3488	32.3161	353.974	449.954	283.352	12.5455	11.9141	9.7447	15.6694	12.798	12.7399	0.0349502	0.274842	0.301543	0.044267	0.0284429	0.0449613	0.203779	0.0392238	-2.3772	0.124753
ENSMUSG00000114490	Gm19866	186.558	248.77	21.1421	238.297	262.635	194.999	4.1677	3.4116	2.86382	1.35774	3.47758	2.7489	0.02234	0.0137139	0.135456	0.00569768	0.0132411	0.014097	0.0571698	0.0110119	-2.37619	0.305478
ENSMUSG00000008496	Pou2f2	6.6739	1.79412	12.692	9.47696	11.9814	11.9691	1.46612	0.836988	0.599477	0.596567	0.541563	0.396558	0.21968	0.466519	0.0472327	0.0629492	0.0452004	0.0331317	0.244477	0.0470938	-2.37609	0.180934
ENSMUSG00000089936	Gm16199	28.3787	45.9649	3.51675	41.8619	39.1417	23.2549	39.248	39.835	28.3642	24.8942	13.8919	24.1346	1.38301	0.86664	8.06546	0.594675	0.354913	1.03783	3.43837	0.662472	-2.37579	0.298819
ENSMUSG00000020828	Pld2	1.13588	14.7338	12.9896	13.1979	16.1394	14.2983	15.5177	12.4545	11.5586	15.1658	13.3624	14.1819	13.6615	0.845304	0.889837	1.1491	0.827934	0.991859	5.1322	0.989631	-2.37461	0.386469
ENSMUSG00000044770	Scml4	1.24672	13.8523	11.7339	13.7949	15.662	13.4372	16.9312	15.6828	13.2798	14.1563	15.6627	13.8377	13.5806	1.13214	1.13174	1.0262	1.00005	1.02981	5.28149	1.01868	-2.37424	0.362343
ENSMUSG00000044647	Csrnp3	1.66462	11.5575	12.1613	13.1836	12.9678	11.6399	3.136	1.35634	2.61694	1.17367	2.2789	1.89544	1.88391	0.117356	0.215186	0.0890246	0.175736	0.16284	0.738816	0.142534	-2.37391	0.357465
ENSMUSG00000038759	Nup205	1.51546	13.1537	1.75825	11.6478	13.5173	8.16439	39.8892	39.3958	36.6149	32.3914	37.5668	33.5956	26.3215	2.99504	20.8247	2.78092	2.77917	4.11489	16.7137	3.22499	-2.37367	0.12844
ENSMUSG00000021461	Fancc	13.2994	17.4227	1.81299	14.32	18.1977	11.6227	11.6816	12.2928	13.7647	12.2843	1.68416	9.55162	0.87836	0.705566	7.59227	0.857845	0.0925479	0.821806	3.05873	0.590733	-2.37236	0.340127
ENSMUSG00000086563	Platr15	19.2598	142.7	13.8429	131.378	147.239	12.8459	11.246	6.74232	17.4452	6.86989	13.4678	2.8465	0.583912	0.0472482	1.26023	0.0522912	0.091469	0.221589	0.630463	0.121783	-2.3721	0.224783
ENSMUSG00000027104	Atf2	16.6252	2.53936	17.5686	22.7785	26.8334	17.7456	36.5239	33.8584	33.3535	28.4228	3.95563	35.1675	2.1969	13.3334	1.89847	1.24779	0.147414	1.98175	5.8096	1.12565	-2.36768	0.285264
ENSMUSG00000042207	Kdm5b	9.97924	11.6885	1.15425	11.5877	13.3795	9.79968	28.152	33.5167	29.4389	35.3363	3.5849	26.7457	2.82106	2.86749	25.5047	3.04946	0.26794	2.72924	10.3978	2.01555	-2.36703	0.332202
ENSMUSG00000046678	Olfr981	3.79755	34.3974	3.73317	36.9941	33.7629	28.1854	4.9349	6.9753	6.33534	8.88233	6.23662	5.52352	1.2995	0.202786	1.69704	0.240101	0.184718	0.195971	1.06644	0.20693	-2.36559	0.126941
ENSMUSG00000099890	Gm28262	1.27213	13.6994	1.52781	13.6468	15.1581	8.56764	0.93877	0.82428	0.842526	1.3838	1.1161	0.747342	0.737952	0.0601692	0.55146	0.101401	0.0736305	0.0872284	0.44986	0.0874201	-2.36344	0.147683
ENSMUSG00000080845	Gm9115	1.95963	1.45667	0.731653	0.947146	0.751119	0.718432	1.8335	1.84659	0.79322			0.459663	0.935637	1.26768	1.08415	0	0	0.639815	1.09582	0.213272	-2.36125	0.0195488
ENSMUSG00000026253	Chrng	1.84277	3.15137	4.3642	3.893	6.39169	3.91148	1.52279	0.86459	0.55366	0.4693	0.11864	0.39256	0.826358	0.274353	0.126864	0.12055	0.0185616	0.100361	0.409192	0.0798242	-2.35788	0.200561
ENSMUSG00000065763	Gm23847	4.36312	6.44969	2.12714	3.15784	4.95552	3.62183	8.9299	11.162	9.85		3.668	3.2615	2.04668	1.73063	4.63064	0	0.740184	0.900512	2.80265	0.546899	-2.35744	0.0784315
ENSMUSG00000106849	Gm43418	0.77918	1.53495	0.457628	2.9275	2.84199	1.44479	2.8989	1.37234	3.4654	1.72763	2.815	1.1529	3.72045	0.894063	7.57252	0.590138	0.990502	0.797971	4.06234	0.792871	-2.35716	0.167029
ENSMUSG00000048003	Catsper4	8.47412	1.96816	1.55132	11.3158	11.5545	11.9972	1.38973	3.5321	1.19958	0.9149	1.67811	3.6868	0.163997	1.79462	0.773267	0.0808517	0.145234	0.307304	0.910627	0.177797	-2.35663	0.201876
ENSMUSG00000105370	Gm42718	157.47	18.4145	158.228	172.351	177.77	135.427	15.381	18.1583	13.1324	15.2411	9.84892	11.3888	0.097676	0.986087	0.0829967	0.0884304	0.0554026	0.0840958	0.38892	0.0759763	-2.35585	0.354047
ENSMUSG00000112854	Gm38403	1.2617	1.47192	1.15174	1.74964	1.89656	1.41264	0.642247	0.24976	0.262874	0.1651	0.157325		0.509034	0.169683	0.22824	0.0943624	0.0829527	0	0.302319	0.059105	-2.35472	0.0892159
ENSMUSG00000030102	Itpr1	35.1925	4.31145	42.2844	41.4715	46.1584	37.8429	8.92598	8.51587	9.62384	8.88674	1.89812	8.51513	0.253633	1.97518	0.227598	0.214286	0.0411219	0.225013	0.818803	0.16014	-2.35418	0.320489
ENSMUSG00000106446	Gm42970	16.8614	154.659	145.982	151.353	163.568	135.193	3.92941	3.9378	4.84995	2.667	1.94529	3.72395	0.233042	0.0254612	0.0332229	0.017621	0.0118928	0.0275454	0.097242	0.0190198	-2.35408	0.314664
ENSMUSG00000005699	Pard6a	6.2679	8.13144	1.49797	8.21927	11.1139	9.52196	3.82648	5.35732	4.35566	2.86868	3.1362	1.77198	0.610488	0.658841	2.90771	0.349018	0.282188	0.186094	1.39235	0.272433	-2.35354	0.214247
ENSMUSG00000038080	Kdm1b	1.11961	12.5892	9.22513	11.3437	12.2767	9.79656	15.1144	14.2858	9.27464	12.2267	12.3427	9.64734	13.4996	1.13476	1.00537	1.07784	1.00538	0.984768	5.21326	1.02266	-2.34985	0.369045
ENSMUSG00000079608	Stard6	22.8878	26.1668	2.46284	28.1245	28.6553	22.8585	1.28611	1.15781	1.21182	1.39298	1.3412	0.455573	0.0561921	0.0442472	0.492043	0.0495291	0.0468047	0.0199301	0.197494	0.0387546	-2.34937	0.342759
ENSMUSG00000106864	Gtf3c2	8.43332	1.51913	8.44884	11.9329	13.2197	8.13542	51.853	48.2272	35.2238	4.4637	41.8819	38.3643	6.14858	31.7466	4.16908	0.374068	3.16815	4.71571	14.0214	2.75264	-2.34875	0.277448
ENSMUSG00000028654	Mycl	6.56964	8.34824	1.25582	9.32158	12.5542	12.2322	13.8227	13.8435	11.7753	1.83515	14.8947	14.6362	2.10402	1.65825	9.37654	0.196871	1.18643	1.19653	4.37961	0.859944	-2.34849	0.23558
ENSMUSG00000041298	Katnal1	14.236	2.24696	18.5216	18.2819	19.2425	16.1696	1.75159	2.4766	1.28253	1.38637	1.62783	1.51847	0.12304	1.1022	0.0692454	0.0758332	0.0845957	0.0939089	0.431495	0.0847793	-2.34756	0.36011
ENSMUSG00000040945	Rcc2	1.81856	21.3779	13.8987	14.1575	25.7365	14.9976	59.5428	55.9646	44.752	41.7983	39.7178	46.2892	32.7418	2.61787	3.21987	2.95237	1.54325	3.08644	12.8598	2.52735	-2.34717	0.357917
ENSMUSG00000062234	Gak	21.8567	29.6856	2.67366	23.4882	29.7372	17.6153	78.4879	87.2628	74.3463	8.45623	75.7413	67.7562	3.59101	2.93957	27.807	0.360021	2.54703	3.84643	11.4459	2.25116	-2.34609	0.327286
ENSMUSG00000002871	Tpra1	9.89783	17.3958	2.52775	17.1685	16.547	18.1983	24.1362	22.7172	28.3279	28.598	3.1489	19.7455	2.43853	1.3059	11.2068	1.66572	0.1903	1.08502	4.98373	0.980348	-2.34586	0.27367
ENSMUSG00000057913	Gm10032	24.4846	3.7217	23.1547	32.9312	31.2371	24.4126	11.4474	11.7868	7.53684	7.29144	5.995	8.94256	0.467533	3.16704	0.325499	0.221415	0.191919	0.366309	1.32003	0.259881	-2.34464	0.316108
ENSMUSG00000107535	Gm44183	117.578	139.534	124.728	141.99	148.767	115.123	19.9881	16.1112	19.5977	2.223	0.486737	7.8593	0.169998	0.115464	0.157124	0.0156561	0.00327181	0.0682688	0.147529	0.0290656	-2.34361	0.0101528
ENSMUSG00000104498	Gm37110	117.578	139.534	124.728	141.99	148.767	115.123	19.9881	16.1112	19.5977	2.223	0.486737	7.8593	0.169998	0.115464	0.157124	0.0156561	0.00327181	0.0682688	0.147529	0.0290656	-2.34361	0.0101528
ENSMUSG00000113213	Gm19540	2.23285	1.91553	0.944425	2.3518	2.78442	2.86415	1.3642	1.33141	1.2951	0.311922	0.797584	0.314179	0.610969	0.695062	1.37131	0.132631	0.286445	0.109694	0.892447	0.176257	-2.34009	0.044124
ENSMUSG00000022074	Tnfrsf10b	5.74327	6.93254	57.4371	62.9662	63.9798	52.5542	21.2145	21.9872	22.5222	27.8845	32.577	25.3226	3.6938	3.1716	0.39212	0.442849	0.509176	0.481838	2.41917	0.477954	-2.33957	0.131123
ENSMUSG00000028899	Taf12	1.22712	11.6428	11.6157	14.8188	14.1698	11.3623	7.73972	6.98341	6.75664	1.13147	9.62642	8.22741	6.30721	0.599807	0.581683	0.0763539	0.679364	0.7241	2.49623	0.493272	-2.3393	0.355058
ENSMUSG00000114649	3110006O06Rik	1.93938	14.4948	14.3737	14.9468	17.3448	14.177	0.349352	0.43659	0.311918	0.237254	0.299778	0.179973	0.180136	0.0301205	0.0217006	0.0158732	0.0172835	0.0126948	0.0773189	0.0152838	-2.33882	0.294636
ENSMUSG00000109298	Gm44886	33.378	4.87262	36.6473	42.4562	42.3638	36.8391	8.43527	9.7371	4.25457	6.38397	6.6247	5.9433	0.252719	1.99833	0.116095	0.150366	0.156376	0.161331	0.789048	0.156025	-2.33834	0.355133
ENSMUSG00000026489	Coq8a	1.71142	18.6429	19.3782	21.5722	23.8845	23.2727	2.21956	2.19239	2.51123	1.7933	3.43986	1.82474	1.29691	0.117599	0.12959	0.0831302	0.14402	0.0784069	0.514702	0.101853	-2.33725	0.351333
ENSMUSG00000027887	Sypl2	5.76928	5.78611	5.31536	6.33918	6.63524	6.53562	0.41845	0.946978	0.753473	0.172248	0.137675	0.17611	0.0725307	0.163664	0.141754	0.027172	0.020749	0.0269462	0.125983	0.0249557	-2.33578	0.0214337
ENSMUSG00000058546	Rpl23a	395.583	27.5388	214.474	141.139	178.924	273.285	367.613	399.985	425.948	432.217	45.5858	38.111	0.929294	14.5244	1.98601	3.06235	0.254777	0.139455	5.81323	1.1522	-2.33496	0.355905
ENSMUSG00000019230	Lhx9	8.56384	1.94959	11.4274	13.3968	13.5859	9.55417	1.14931	0.9227	1.13817	0.579154	0.76817	0.387333	0.134206	0.473279	0.0995992	0.0432309	0.0565418	0.0405407	0.235695	0.0467711	-2.33323	0.188498
ENSMUSG00000040883	Tmem205	7.78317	1.6856	9.52882	8.38922	1.86443	9.12274	23.377	22.2647	16.2857	2.78345	2.3416	17.9649	3.00353	13.2088	1.7091	0.331789	1.25593	1.96925	5.9738	1.18566	-2.33296	0.261728
ENSMUSG00000020250	Txnrd1	1.45613	12.1958	1.42492	12.1628	18.4322	12.9649	86.2832	8.32889	8.85916	93.532	87.9281	8.79455	59.2551	0.682928	6.21731	7.68998	4.77036	0.678333	22.0518	4.37956	-2.33204	0.399991
ENSMUSG00000038292	Ccdc155	1.94123	3.63152	5.2453	5.75793	6.67565	5.66443	0.349228	0.221728	0.436728	0.111372	0.125173	0.14913	0.1799	0.0610565	0.0832608	0.0193424	0.0187507	0.0263275	0.108073	0.0214735	-2.33137	0.0769445
ENSMUSG00000032554	Trf	1.97427	16.4646	12.4557	15.5656	17.849	16.3133	1.88412	1.49343	0.97316	1.45279	0.923653	1.2743	0.954337	0.0907054	0.0781299	0.0933332	0.0517482	0.0781143	0.374391	0.0743986	-2.3312	0.359732
ENSMUSG00000050097	Ces2b	38.5311	44.2729	4.1147	47.9717	44.7633	35.6155	3.37692	3.19856	3.49979	2.7885	2.96524	2.72281	0.0876413	0.0722465	0.850559	0.058128	0.0662427	0.0764502	0.336816	0.0669403	-2.33101	0.352869
ENSMUSG00000057572	Zbtb8os	26.5939	3.17657	28.5716	34.4122	34.7626	27.9556	26.782	29.3294	24.3428	26.7693	21.9612	22.2613	1.00707	9.23303	0.851991	0.777903	0.631747	0.79631	3.69736	0.73532	-2.33005	0.344954
ENSMUSG00000090112	Shprh	11.3546	12.7978	1.51254	11.623	12.3	9.63963	15.6273	13.2291	13.4427	11.2612	13.6967	1.59722	1.3763	1.0337	8.8875	0.968871	1.11356	0.165693	3.76583	0.749373	-2.32921	0.307197
ENSMUSG00000022216	Psme1	1.64533	12.3713	7.59153	6.84635	14.3465	9.66923	38.9752	38.7286	3.54715	4.51878	31.5565	24.8748	23.6883	3.13052	0.467251	0.660028	2.19959	2.57257	9.09535	1.81073	-2.32856	0.37833
ENSMUSG00000063047	Zfp780b	2.43266	24.3756	19.5584	23.6352	25.8794	19.3488	11.6451	14.1636	11.2148	9.77211	8.68497	8.39386	4.78699	0.581059	0.573402	0.413455	0.335593	0.433817	1.98048	0.394289	-2.32853	0.321604
ENSMUSG00000028108	Ecm1	1.81542	2.48219	15.2619	19.5926	28.9859	15.5744	4.59218	7.1313	8.1914	8.54312	9.29419	6.64813	2.52954	2.87299	0.536721	0.436039	0.320645	0.426862	1.97975	0.394515	-2.32716	0.0954003
ENSMUSG00000026270	Capn10	7.73585	9.55389	1.26735	11.9321	14.4913	7.94753	9.16669	13.3369	6.54623	8.35527	9.3993	1.55177	1.18496	1.39597	5.16529	0.700234	0.648615	0.195252	2.58207	0.5147	-2.32673	0.187773
ENSMUSG00000113505	Gm48593	1.47397	2.32235	1.83952	2.52716	3.46633	2.56372	0.68693	0.648172		0.191161		0.187452	0.46604	0.279101	0	0.0756427	0	0.0731172	0.24838	0.0495866	-2.32453	0.222213
ENSMUSG00000014776	Nol3	57.5918	9.25894	76.9626	78.8873	91.4321	77.5246	0.81851	0.93324	0.27765	0.83127	0.342398	0.728755	0.0142123	0.100793	0.0036076	0.0105374	0.00374483	0.00940031	0.0395378	0.00789419	-2.32437	0.363027
ENSMUSG00000036099	Vezt	25.3692	3.67586	26.1341	32.5855	34.2721	24.5627	22.9221	21.9873	23.9438	26.4525	21.6486	2.82125	0.903541	5.98154	0.91619	0.811787	0.631668	0.114859	2.60042	0.519438	-2.32372	0.288911
ENSMUSG00000078546	Zfp995	14.9477	2.39946	18.1384	21.2679	21.7319	14.9393	8.56739	9.4454	6.77747	1.34566	7.44231	8.51359	0.573157	3.93647	0.373653	0.063272	0.342461	0.56988	1.62776	0.325204	-2.32347	0.326163
ENSMUSG00000059183	Mtfmt	7.47558	1.38439	8.34782	9.91785	11.1256	7.71385	11.4916	13.7673	8.81346	1.87585	12.1444	9.45136	1.53722	9.94468	1.05578	0.189139	1.09157	1.22525	4.17923	0.835318	-2.32284	0.31373
ENSMUSG00000043051	Disc1	1.3385	13.4819	15.2627	13.3917	14.1443	13.2811	0.578219	0.456218	0.22572	0.543884	0.469786	0.296779	0.43199	0.0338392	0.014789	0.0406135	0.0332139	0.0223459	0.160206	0.0320578	-2.32118	0.399743
ENSMUSG00000029594	Rbm19	7.57535	1.22147	1.82253	12.5797	11.8486	9.82348	7.23842	6.64911	5.21886	7.62424	9.76765	4.16924	0.955523	5.44351	2.86353	0.606074	0.824369	0.424416	3.08752	0.618286	-2.3201	0.131543
ENSMUSG00000035919	Bbs9	15.1844	2.72834	14.3118	19.5195	22.9198	14.3613	4.67713	5.729	5.4997	2.6733	3.58771	3.81788	0.308022	2.09981	0.384276	0.136956	0.156533	0.265845	0.930702	0.186445	-2.31957	0.273152
ENSMUSG00000031198	Fundc2	17.9353	1.59268	15.9148	6.62965	15.7465	13.7871	49.4363	55.1135	25.9672	26.527	25.7719	29.9897	2.75638	34.6043	1.63163	4.00127	1.63668	2.1752	12.9974	2.60438	-2.31921	0.391652
ENSMUSG00000083277	Gm15376	0.994127	0.669923	1.27258	1.16169	1.4247	1.94478	3.2596	4.856	1.62326	0.628223	1.48226	1.52522	3.27886	7.24859	1.27556	0.540783	1.0404	0.784264	3.93434	0.788483	-2.31897	0.148581
ENSMUSG00000057729	Prtn3	5.84678	11.5277	9.56797	9.95397	12.1541	9.15444	2.58587	2.18542	2.93511	0.591312	0.7915	0.583765	0.442273	0.189581	0.306764	0.0594046	0.0651218	0.0637685	0.312873	0.062765	-2.31754	0.0266646
ENSMUSG00000023328	Ache	8.39966	1.27565	9.87857	9.28198	14.5355	18.2416	4.1466	3.92531	3.43358	2.91222	4.56245	2.89276	0.493663	3.0771	0.347579	0.31375	0.313884	0.158581	1.30611	0.262071	-2.31725	0.304909
ENSMUSG00000030825	Hsd17b14	7.45845	9.68959	8.29726	14.1183	18.863	17.9997	1.49283	1.97265	6.2144	0.775268	1.3458	1.8934	0.200153	0.203584	0.74897	0.0549121	0.0713462	0.10519	0.384236	0.0771496	-2.31626	0.168582
ENSMUSG00000026950	Neb	3.79192	43.7848	35.3312	44.6184	45.7653	33.5469	1.57368	1.94715	2.92314	2.21375	1.19219	1.11549	0.415009	0.0444709	0.0827354	0.0496151	0.02605	0.0332515	0.180738	0.0363055	-2.31564	0.287627
ENSMUSG00000020774	Aspa	8.93995	1.27261	1.84556	9.89218	11.9279	8.51336	3.86294	7.65748	7.17696	5.68482	7.48874	7.4842	0.432099	6.01712	3.88877	0.574678	0.627836	0.879112	3.446	0.693876	-2.31217	0.16662
ENSMUSG00000105358	Gm43099	8.68429	11.7292	1.33497	11.1259	12.5691	9.92754	3.285	3.3927	3.2272	2.36629	1.92812	2.53394	0.378269	0.289252	2.41743	0.212682	0.153401	0.255244	1.02832	0.207109	-2.31182	0.303214
ENSMUSG00000020107	Anapc16	5.35569	66.7853	61.5537	64.7376	71.8324	57.1185	25.9598	31.1237	24.4598	26.2135	23.8254	23.663	4.84714	0.466026	0.397372	0.404919	0.33168	0.414279	1.90351	0.383626	-2.31089	0.360212
ENSMUSG00000018848	Rars	21.7663	2.94569	14.2777	16.5626	23.6776	18.1589	116.613	94.6233	83.4178	18.6861	73.2771	81.9816	5.35748	32.1226	5.84253	1.12821	3.09479	4.51467	14.4409	2.91256	-2.3098	0.264744
ENSMUSG00000030731	Syt3	8.66355	11.7379	15.1362	15.5219	19.724	15.1945	0.817861	0.12956	0.29667	0.189146	0.113349	0.111274	0.0944025	0.0110377	0.0196	0.0121858	0.00574677	0.0073233	0.0416801	0.00841861	-2.30771	0.278488
ENSMUSG00000028519	Dab1	1.85195	13.9933	12.9733	12.6778	14.8794	11.2492	0.428959	0.53312	0.537343	0.178233	0.348984	0.285573	0.231626	0.0380983	0.041419	0.0140586	0.0234542	0.025386	0.103714	0.0209663	-2.30647	0.266025
ENSMUSG00000088054	Mir1968	1.16881	3.97634	5.72174	4.57417	3.28412	3.19859	26.816	16.314	23.5373	11.9475		11.795	22.9429	4.10277	4.11366	2.61195	0	3.68756	10.3865	2.09984	-2.30635	0.263367
ENSMUSG00000114290	4930435F18Rik	24.8916	24.6574	186.285	195.372	194.355	165.648	1.31966	1.917	1.37441	2.535	0.73552	1.85725	0.0530163	0.0777454	0.00737799	0.0129753	0.00378442	0.011212	0.0460466	0.00932391	-2.30409	0.152258
ENSMUSG00000025534	Gusb	13.2757	14.2485	1.54687	14.6254	17.8587	15.7577	43.9347	42.6471	42.992	56.1317	5.6429	43.4489	3.3094	2.99308	27.7929	3.83797	0.315975	2.75732	11.3651	2.30375	-2.30255	0.335281
ENSMUSG00000030869	Ndufab1	23.7918	217.597	183.457	192.429	211.974	171.324	15.4253	97.1198	12.842	15.1332	12.8746	16.5698	0.648347	0.446329	0.07	0.078643	0.0607365	0.0967159	0.388225	0.0786985	-2.30249	0.142365
ENSMUSG00000032243	Itga11	1.8932	2.93153	2.52947	2.81645	3.42325	3.72944	0.272885	0.96841	0.619763	0.141983	0.113295	0.233151	0.14414	0.330343	0.245017	0.050412	0.0330958	0.0625164	0.239833	0.0486747	-2.30079	0.0247101
ENSMUSG00000015759	Cnih1	1.72552	1.3524	1.35278	8.32664	7.45498	7.48797	54.3296	48.8659	56.9653	58.2998	62.2747	51.7783	31.4859	36.1328	42.1099	7.0016	8.35344	6.91486	36.5762	7.4233	-2.30077	0.000721422
ENSMUSG00000108092	Gm44189	14.5929	165.571	138.579	148.797	148.851	128.129	7.55728	7.2412	6.81675	5.47189	5.66392	6.31	0.517874	0.0437346	0.0491902	0.0367742	0.0380509	0.0492473	0.2036	0.0413575	-2.29952	0.360337
ENSMUSG00000031901	Dus2	2.98366	26.9722	23.714	24.4183	28.3324	21.8589	8.85669	7.6781	6.37973	1.32473	9.21567	7.36813	2.96839	0.284667	0.269028	0.0542517	0.325269	0.337076	1.17403	0.238866	-2.2972	0.358374
ENSMUSG00000112581	1700022H01Rik	2.46883	1.24637	2.22949	3.76133	5.89428	4.51229	3.87172	2.22153	1.1739	0.757272	2.6269	0.642467	1.56824	1.78241	0.526533	0.201331	0.445669	0.142381	1.29239	0.263127	-2.29621	0.0612877
ENSMUSG00000038122	Tbc1d32	28.3173	42.6877	4.63318	39.7514	43.3722	37.9888	5.95278	7.815	8.45644	5.38294	6.48918	6.33741	0.210217	0.183074	1.82519	0.135415	0.149616	0.166823	0.739494	0.150618	-2.29564	0.339128
ENSMUSG00000040624	Plekhg1	11.2232	1.89637	12.7361	15.9459	17.2854	8.42719	1.27819	2.69638	3.99968	1.7561	1.68476	1.42798	0.113888	1.42187	0.314042	0.110128	0.0974672	0.169449	0.616599	0.125682	-2.29456	0.294579
ENSMUSG00000016194	Hsd11b1	2.63237	23.9639	2.28148	21.3112	26.4248	19.8628	0.776215	1.1524	0.48811	0.756289	0.94713	0.83834	0.294873	0.0480889	0.213944	0.0354878	0.0358424	0.0422065	0.185635	0.0378456	-2.29427	0.111725
ENSMUSG00000040447	Spns2	8.72692	1.46664	13.3296	11.1783	15.3627	9.77448	9.42249	18.5233	18.8868	1.17536	17.8886	17.7684	1.0797	12.6298	1.41691	0.105147	1.16442	1.81783	5.04213	1.02913	-2.2926	0.353622
ENSMUSG00000064842	Gm26206	1.45437	1.74935	1.63568	3.15784	6.67366	8.14911	28.5933	25.7177	26.6774	23.5337	17.457	2.3382	19.6602	14.7013	16.3096	7.45247	2.6158	0.286927	16.8904	3.45173	-2.29081	0.00635698
ENSMUSG00000100444	C530043A13Rik	35.8743	5.34967	47.8853	49.1283	53.3361	43.7967	2.65211	1.7681	0.569333	0.95389	2.44144	0.877475	0.0739279	0.330507	0.0118895	0.0194163	0.0457746	0.0200352	0.138775	0.0284087	-2.28834	0.322692
ENSMUSG00000061360	Phf5a	1.61444	16.5387	12.5949	14.5326	16.4673	13.3289	24.3644	21.6438	19.2185	28.25	2.1897	21.2727	15.0916	1.30868	1.5259	1.94391	0.132972	1.59598	5.97538	1.22429	-2.28709	0.359299
ENSMUSG00000061544	Zfp229	31.1768	4.81876	33.2315	39.3952	41.567	26.5644	2.73627	4.65329	1.83591	2.57158	3.96794	1.76724	0.0877661	0.965661	0.0552461	0.0652765	0.095459	0.0665266	0.369558	0.075754	-2.28641	0.380511
ENSMUSG00000022483	Col2a1	7.45739	13.6898	1.15445	12.3173	15.3254	15.6152	3.7438	3.37874	5.42646	4.61979	6.29812	5.18867	0.502026	0.246808	4.70046	0.375066	0.410959	0.332283	1.81643	0.372769	-2.28475	0.374024
ENSMUSG00000032009	Sesn3	29.7855	32.9349	3.78652	34.3455	39.4452	27.3478	1.56394	1.99595	12.3998	11.8495	1.1931	8.758	0.0525066	0.0606029	3.27472	0.34501	0.030247	0.320245	1.12928	0.231834	-2.28424	0.451736
ENSMUSG00000030286	Emc3	1.97268	1.11431	9.65879	9.97861	11.2684	9.27279	24.2221	22.7575	22.2456	24.3875	27.3777	21.4866	12.2788	20.4229	2.30314	2.44398	2.42959	2.31716	11.6683	2.39691	-2.28335	0.151542
ENSMUSG00000068917	Clk2	1.25614	14.8385	13.1575	13.8123	16.8533	12.2513	27.4488	25.9166	28.8239	25.3265	22.3734	26.1815	21.8516	1.74658	2.19069	1.83362	1.32753	2.13704	8.5963	1.76606	-2.28318	0.361331
ENSMUSG00000028354	Fmn2	1.83755	14.9287	14.3897	17.9153	18.3938	11.2	0.932124	0.835699	0.19198	0.39398	0.436941	0.8145	0.507265	0.0559795	0.0133415	0.0219912	0.0237548	0.0727232	0.192195	0.0394897	-2.28302	0.39093
ENSMUSG00000102931	Gm38114	4.6332	7.14683	6.22212	7.29599	8.28259	6.32826	1.3787	1.3557	2.58435	0.27524	0.25431	0.741131	0.29757	0.189693	0.415349	0.0377248	0.0307042	0.117115	0.30087	0.0618478	-2.28235	0.0278981
ENSMUSG00000071646	Mta2	7.84429	12.4567	1.91646	12.7648	17.478	13.7613	42.4234	43.1273	43.8314	45.5628	4.37386	37.2826	5.40819	3.46219	22.871	3.56941	0.25025	2.70924	10.5805	2.1763	-2.28145	0.249954
ENSMUSG00000011382	Dhdh	2.71298	26.9574	25.8898	28.3867	29.6833	21.457	6.1115	6.4284	5.21654	4.66189	5.71622	4.23247	2.25269	0.238465	0.20149	0.164228	0.192573	0.197254	0.897548	0.184685	-2.28092	0.352219
ENSMUSG00000109105	Gm44873	114.885	15.4769	132.26	157.847	163.56	123.598	3.3441	4.15161	2.68593	2.97814	2.61135	3.7783	0.0291082	0.268246	0.020308	0.0188672	0.0159657	0.0305694	0.105887	0.0218008	-2.28008	0.359656
ENSMUSG00000030602	Pak4	1.31245	15.7788	12.6777	15.6876	17.5454	13.2544	16.9888	17.2372	16.2813	13.8863	17.1622	17.1566	12.9443	1.09243	1.28425	0.88518	0.97816	1.29441	5.10699	1.05258	-2.27854	0.359541
ENSMUSG00000009545	Kcnq1	16.2637	36.5828	3.49749	35.913	37.4779	35.2947	64.8767	7.55748	69.3531	58.8396	62.8683	57.7845	3.98904	0.206586	19.8294	1.63839	1.67748	1.6372	8.00833	1.65102	-2.27814	0.349841
ENSMUSG00000090217	Gm16116	2.62619	1.26798	3.17542	3.29347	4.26799	2.46823	1.11751	1.58665	3.5222	0.5899	0.696771	0.573574	0.425524	1.25132	1.10921	0.179112	0.163255	0.232383	0.928684	0.191584	-2.27721	0.0449219
ENSMUSG00000032041	Tirap	1.54227	13.3982	11.2948	13.472	14.4566	11.6345	8.31917	9.55669	9.39917	1.43754	8.81244	8.35658	5.39411	0.713283	0.83217	0.106706	0.609579	0.718256	2.31319	0.47818	-2.27426	0.302633
ENSMUSG00000069515	Lyz1	4.15695	19.5363	18.9492	18.348	16.8616	28.4634	224.237	158.179	192.59	4.558	233.776	23.153	53.9427	8.09667	10.1635	0.24842	13.8644	0.813431	24.0676	4.97542	-2.2742	0.288084
ENSMUSG00000030733	Sh2b1	5.47479	4.81967	7.18227	7.13757	9.16636	8.37557	12.3957	11.9444	14.7319	1.59312	1.15675	8.84768	2.26414	2.47826	2.05115	0.223203	0.126196	1.05637	2.26452	0.468589	-2.27281	0.00494898
ENSMUSG00000085925	Rtl1	3.81224	5.56169	6.23578	5.39728	6.37567	5.85943	0.8321	0.815816	0.998928	0.12583	0.135315	0.37742	0.21827	0.146685	0.160193	0.0233136	0.0212237	0.0644124	0.175049	0.0363166	-2.26906	0.00600375
ENSMUSG00000039428	Tmem135	11.5698	141.516	19.2727	139.147	156.484	97.2972	23.9687	36.1635	24.729	34.974	32.1718	28.4994	2.07165	0.255545	1.28311	0.251346	0.205592	0.29291	1.20344	0.24995	-2.26745	0.144312
ENSMUSG00000019838	Slc16a10	2.85358	23.8458	25.9267	27.9318	31.3454	22.3989	6.42225	5.1657	8.5836	6.19391	4.61962	4.7521	2.2506	0.216629	0.331072	0.221751	0.147378	0.212158	0.932766	0.193762	-2.26723	0.325632
ENSMUSG00000097781	9330136K24Rik	1.24719	12.8665	12.129	13.3392	14.4986	11.2321	2.38912	2.83391	2.99491	2.73634	2.32298	1.46419	1.9156	0.220254	0.246922	0.205135	0.160222	0.130357	0.794258	0.165238	-2.26506	0.325054
ENSMUSG00000113854	Gm2099	3.14614	33.3499	27.8724	33.6687	34.5513	25.5886	2.8665	2.28799	2.3699	1.28161	3.1289	2.3783	0.911115	0.0686057	0.0850266	0.0380653	0.090558	0.0929439	0.354916	0.0738557	-2.2647	0.370305
ENSMUSG00000024982	Zdhhc6	16.7476	2.15234	16.7527	18.1254	19.514	15.1869	41.4366	37.6322	3.37517	33.7168	3.75439	32.5559	2.47419	17.4843	0.20147	1.86019	0.192395	2.14368	6.71998	1.39876	-2.26431	0.384642
ENSMUSG00000099455	Gm29288	43.3149	61.8594	5.73819	59.6664	65.2273	55.9332	0.915358	0.463268	0.16229	0.11314	0.48371	0.142344	0.0211326	0.00748905	0.0282825	0.00189621	0.00741577	0.00254489	0.018968	0.00395229	-2.26281	0.0770529
ENSMUSG00000100145	Gm8502	43.3149	61.8594	5.73819	59.6664	65.2273	55.9332	0.915358	0.463268	0.16229	0.11314	0.48371	0.142344	0.0211326	0.00748905	0.0282825	0.00189621	0.00741577	0.00254489	0.018968	0.00395229	-2.26281	0.0770529
ENSMUSG00000027353	Mcm8	1.1383	13.4762	14.8362	13.2333	14.9947	12.8788	6.81296	5.9646	6.3123	5.11399	6.18225	8.11397	5.98521	0.442603	0.425466	0.386448	0.412297	0.630024	2.28443	0.476256	-2.26202	0.384185
ENSMUSG00000085678	Gm16349	1.15143	117.919	91.9676	111.791	12.7369	74.9175	2.5617	3.67238	6.8965	3.98	4.7211	5.9962	2.2248	0.0311431	0.0749883	0.035602	0.370662	0.0800374	0.776978	0.1621	-2.26098	0.44796
ENSMUSG00000085315	A430018G15Rik	0.573998	0.655984	0.195947	0.563565	1.1213	0.499828	0.488187	0.28518	0.93745	0.199425	0.357295	0.296927	0.850503	0.434736	4.7842	0.353863	0.318644	0.594058	2.02314	0.422188	-2.26064	0.313097
ENSMUSG00000115801	AC160336.1	39.2122	45.3942	4.13919	44.4493	47.3943	35.8127	1.28366	1.26869	1.5659	1.16699	1.25338	1.3938	0.0327362	0.0279483	0.378311	0.0262544	0.0264458	0.0389192	0.146332	0.0305398	-2.26048	0.374943
ENSMUSG00000020778	Ten1	1.44495	14.353	13.826	13.6155	16.8438	15.8382	13.6173	14.3628	15.277	12.7189	11.5271	12.5124	9.42406	1.00069	1.10495	0.934149	0.684352	0.790018	3.84323	0.80284	-2.25914	0.337309
ENSMUSG00000020166	Cnot2	2.92322	25.7334	2.49489	19.3921	21.1928	15.2377	36.2948	34.5119	33.6584	41.3253	27.9359	34.2198	12.416	1.34113	13.491	2.13103	1.31818	2.24573	9.0827	1.89832	-2.2584	0.138806
ENSMUSG00000079427	Mthfsl	9.55184	1.92463	1.76463	9.19967	12.7794	9.19429	3.64721	5.78174	12.1369	8.5994	13.4639	1.44238	0.381834	3.00408	6.87788	0.934751	1.05356	0.156878	3.42126	0.715063	-2.25839	0.229008
ENSMUSG00000115410	AC131586.3	0.287668	0.548242	0.617689	1.42532	1.35746	1.47532	0.674692	1.7637	0.889666	0.34697	1.38331	0.29931	2.34539	3.21701	1.44031	0.243433	1.01904	0.202878	2.33424	0.48845	-2.25667	0.0330359
ENSMUSG00000024150	Mcfd2	1.22648	12.6982	12.9637	13.8725	15.2143	14.2952	27.4795	24.9882	22.3849	36.9757	19.3935	21.8456	22.4051	1.96786	1.72674	2.66539	1.27469	1.52817	8.69992	1.82275	-2.25488	0.373222
ENSMUSG00000029676	Pot1a	4.41444	47.6264	43.7189	48.2629	51.4514	42.4751	15.8597	15.6114	14.2733	11.4627	16.4589	14.1392	3.59268	0.327788	0.326479	0.237506	0.319892	0.332882	1.41565	0.29676	-2.2541	0.362249
ENSMUSG00000031137	Fgf13	1.24728	14.4334	13.758	12.5867	15.9245	13.8592	1.17247	3.56993	3.28463	1.99646	0.2352	1.7422	0.940022	0.247338	0.238744	0.158616	0.0147697	0.125707	0.475368	0.0996975	-2.25341	0.187202
ENSMUSG00000032582	Rbm6	49.7352	5.46557	52.1299	62.3365	69.649	49.3247	96.2482	93.126	7.64495	89.5772	87.9284	64.7556	1.93521	17.0386	0.146652	1.43699	1.26245	1.31284	6.3735	1.33743	-2.25262	0.400458
ENSMUSG00000089789	Rdh1	2.38214	22.8959	22.2198	24.3583	24.8449	19.4464	3.521	3.92452	2.7944	2.28749	3.56352	2.6329	1.47808	0.171407	0.125762	0.09391	0.143431	0.135393	0.591751	0.124245	-2.25181	0.35141
ENSMUSG00000034837	Gnat1	77.4918	11.2922	96.6675	118.599	118.324	78.6383	1.32564	15.8529	27.3362	4.45378	12.9872	16.5581	0.0171069	1.40388	0.282786	0.0375533	0.10976	0.21056	0.567925	0.119291	-2.25121	0.353607
ENSMUSG00000097974	Gm10605	0.575242	1.11915	0.967866	0.921163	1.73197	1.32844	0.886713	0.987594	1.6671	0.289772	0.555875	0.3128	1.54146	0.882446	1.72245	0.314572	0.32095	0.235464	1.38212	0.290329	-2.25112	0.0131278
ENSMUSG00000030177	Ccdc77	2.98928	33.6694	24.5129	25.2983	31.4776	22.8422	18.6951	15.4923	13.7958	15.342	11.7985	12.5328	6.25405	0.460129	0.562798	0.606444	0.374821	0.548669	2.42566	0.509978	-2.24987	0.373903
ENSMUSG00000050108	Bpifc	1.6655	14.8873	14.5699	15.4946	16.8642	12.7625	1.5995	1.3178	1.45168	1.45959	1.66288	0.625282	0.960373	0.0885185	0.0996357	0.0941996	0.0986044	0.0489935	0.382842	0.0805992	-2.24791	0.354998
ENSMUSG00000084096	Vmn1r-ps135	44.4145	73.4335	7.46166	64.5253	95.8798	76.5618	2.1124	1.5812	1.463	0.85324	2.43684	1.31875	0.0475611	0.0215324	0.196069	0.0132233	0.0254156	0.0172246	0.0883874	0.0186212	-2.2469	0.269558
ENSMUSG00000105453	Gm43702	1.79638	13.1537	13.8316	15.8962	17.3786	13.4832	1.4652	1.82998	1.27	1.427	0.424417	1.4333	0.815639	0.139123	0.0918184	0.0897698	0.0244219	0.106302	0.34886	0.073498	-2.24687	0.306544
ENSMUSG00000033423	Eri3	1.12272	11.2548	15.7137	14.6685	15.8111	12.6525	25.1799	32.557	37.5195	29.8796	25.424	27.752	22.4277	2.89272	2.3877	2.03699	1.60798	2.1934	9.23603	1.94612	-2.24667	0.331317
ENSMUSG00000043065	Spice1	9.56361	1.63518	1.18977	8.68941	11.4993	8.45686	18.3745	19.9512	17.7418	17.9735	22.6724	17.5845	1.92129	12.2012	14.912	2.06844	1.97163	2.07931	9.67816	2.03979	-2.24631	0.125747
ENSMUSG00000029364	Wsb2	1.83339	13.2464	13.5926	19.8493	22.467	15.1635	29.1977	29.6766	26.4766	28.4832	27.6161	23.8912	15.9256	2.24036	1.94788	1.43497	1.22919	1.57557	6.7046	1.41324	-2.24614	0.315246
ENSMUSG00000025316	Banp	15.2163	2.44876	16.3699	21.6287	21.6683	14.8538	13.5572	22.8634	16.4898	13.4892	14.8113	15.7846	0.890962	9.33669	1.00732	0.623672	0.683549	1.06266	3.74499	0.789961	-2.24511	0.350695
ENSMUSG00000014418	Hps5	9.51866	11.4874	1.58462	13.3134	16.1675	11.4667	9.9174	13.9915	15.8475	13.7562	8.63891	11.7125	1.04189	1.21799	10.0008	1.03326	0.534339	1.02143	4.08689	0.863011	-2.24355	0.337593
ENSMUSG00000029161	Cgref1	11.4672	2.81125	17.6611	17.4749	19.4726	14.1733	11.7532	11.3885	7.7748	1.22918	9.89614	8.31582	1.02495	4.05104	0.440221	0.0703398	0.508208	0.586726	1.83873	0.388424	-2.24301	0.268795
ENSMUSG00000037234	Hook3	5.81122	58.6883	51.5251	57.8748	65.4468	47.7715	35.2455	29.2452	23.7736	29.2717	25.3479	28.2669	6.06508	0.498314	0.461399	0.505777	0.387305	0.59171	2.3416	0.49493	-2.24219	0.377616
ENSMUSG00000105589	Fbxw14	1.47658	13.8463	9.27477	13.7453	12.9222	8.79479	0.72197	0.27228	0.926325		0.45291	0.823182	0.488948	0.0196644	0.0998758	0	0.0350489	0.0935988	0.202829	0.0428826	-2.2418	0.339097
ENSMUSG00000075395	A630010A05Rik	1.77219	11.8876	14.512	14.4745	14.978	12.8969	2.89289	4.4817	3.27358	3.23568	2.34524	1.19263	1.63238	0.377005	0.225578	0.223543	0.156579	0.0924747	0.744988	0.157532	-2.24157	0.259471
ENSMUSG00000043411	Usp48	27.5197	34.545	3.72273	37.6948	44.3259	23.2568	63.3675	53.7235	45.5865	6.32112	44.4368	51.9824	2.30263	1.55518	12.2455	0.167692	1.0025	2.23515	5.36775	1.13511	-2.24148	0.292834
ENSMUSG00000048827	Pkd1l3	8.13495	1.45934	1.27229	11.6534	13.6617	8.23345	0.34487	0.359611	0.57999	0.597494	0.862215	0.358818	0.0423936	0.246421	0.455862	0.0512721	0.063112	0.0435805	0.248226	0.0526549	-2.23701	0.177051
ENSMUSG00000020027	Socs2	1.7312	15.5278	15.1749	15.5624	17.3863	16.2543	19.5425	15.5651	12.1463	19.8481	12.8331	12.4128	11.2884	1.0024	0.80042	1.27539	0.73812	0.763664	4.36375	0.925726	-2.23691	0.377535
ENSMUSG00000032413	Rasa2	12.2511	11.6892	1.41939	12.1515	13.2628	9.92967	41.9417	44.2868	37.6449	41.6234	4.688	33.5552	3.4235	3.7887	26.5219	3.42536	0.35347	3.37928	11.2447	2.38604	-2.23656	0.314411
ENSMUSG00000034990	Otoa	1.11212	13.1812	13.7212	15.5328	13.6844	13.6422	1.65753	0.919576	0.799447	1.53187	2.46317	0.88968	1.49043	0.069764	0.0582636	0.0986213	0.179997	0.0652152	0.539484	0.114611	-2.23483	0.423149
ENSMUSG00000102009	4933400F21Rik	8.63776	1.54786	8.71635	13.2122	12.4255	11.5424	5.39469	9.45893	7.16785	6.3464	7.99626	5.56696	0.624548	6.11097	0.822346	0.480345	0.643538	0.482306	2.51929	0.535396	-2.23434	0.33167
ENSMUSG00000078632	Lrrc37a	2.61779	2.57374	2.21727	2.13422	2.6987	1.89253	0.9862	0.96439	0.3966	0.179523	0.141124	0.11625	0.37673	0.374704	0.178868	0.0841165	0.0522933	0.0614257	0.310101	0.0659452	-2.2334	0.0211532
ENSMUSG00000110899	Gm48840	1.76334	14.8287	11.8195	12.1434	14.1882	13.4183	5.9424	4.65188	6.74633	2.99757	4.31597	4.76152	3.36998	0.313707	0.570781	0.246848	0.304195	0.354854	1.41816	0.301966	-2.23156	0.317962
ENSMUSG00000030865	Chp2	2.53628	2.11333	3.52244	6.46513	6.38849	4.25843	0.867567	1.319	0.85772	0.163263	0.195799	0.85898	0.342063	0.624133	0.243502	0.0252529	0.0306487	0.201713	0.403233	0.0858714	-2.23136	0.0681564
ENSMUSG00000020776	Fbf1	1.74197	16.8434	14.2455	12.9929	18.7117	14.1288	16.7752	8.83925	1.46196	11.679	9.14513	11.2622	9.63006	0.524791	0.102626	0.898875	0.488738	0.797104	3.41916	0.728239	-2.23116	0.43575
ENSMUSG00000062376	Borcs7	8.31326	1.88871	1.86243	11.8132	13.1739	11.4569	3.33389	4.6723	3.25885	4.668	3.86818	3.398	0.401033	2.4738	1.74978	0.395151	0.293624	0.296589	1.54154	0.328454	-2.2306	0.11687
ENSMUSG00000030162	Olr1	1.11725	15.1164	1.12647	14.5755	16.6675	9.24296	0.514126	0.969137	0.69834	0.598912	1.2538	1.18254	0.460169	0.0641115	0.619935	0.0410902	0.0752241	0.127939	0.381405	0.0814178	-2.22791	0.147112
ENSMUSG00000029092	D5Ertd615e	2.28467	24.7429	23.6245	25.1827	26.3543	19.6758	4.91432	3.44267	3.34146	3.77884	3.86871	4.3731	2.151	0.139138	0.141441	0.150057	0.146796	0.222258	0.810526	0.173037	-2.22778	0.395683
ENSMUSG00000068205	Macrod2	25.1872	4.83275	3.95185	38.1164	37.1149	33.3129	2.38566	3.46522	3.75838	2.73795	5.35776	5.33857	0.0947171	0.717028	0.951043	0.0718312	0.144356	0.160255	0.587596	0.125481	-2.22736	0.146531
ENSMUSG00000005983	1700037C18Rik	9.16879	13.9737	1.34849	9.94422	11.9122	7.61178	4.17187	3.8313	4.8617	2.79561	3.27298	2.8233	0.455008	0.27418	3.60529	0.281129	0.274758	0.370912	1.44483	0.308933	-2.22553	0.353021
ENSMUSG00000097113	Gm19705	1.78793	15.5792	13.159	18.7959	18.7497	13.5339	2.66532	2.9139	3.89139	2.88425	4.65562	0.2748	1.49072	0.187037	0.295722	0.153451	0.248304	0.0203045	0.657828	0.140687	-2.22523	0.28844
ENSMUSG00000111707	Gm9662	2.92642	1.73299	2.42958	3.17595	2.87397	2.58825	0.55268	0.5862	0.27139	0.43398			0.188859	0.338259	0.111703	0.136646	0	0	0.21294	0.0455486	-2.22497	0.106417
ENSMUSG00000102895	5830415G21Rik	19.1746	22.6947	2.41675	23.1636	22.3415	17.3539	2.88491	2.32946	3.828	3.556	2.3314	2.34455	0.150455	0.102643	1.58395	0.153517	0.104353	0.135102	0.612348	0.130991	-2.22489	0.378204
ENSMUSG00000042138	Msantd2	1.29357	23.5249	11.5839	13.6678	15.2273	9.96393	19.3344	18.2231	16.467	16.8677	13.9117	15.1491	14.9465	0.774632	1.42154	1.23412	0.913605	1.5204	5.71422	1.22271	-2.22448	0.386308
ENSMUSG00000044452	Zfp507	13.4734	1.47946	13.6731	15.6439	18.377	14.9114	12.6349	16.4322	18.4459	14.2476	15.8179	16.3254	0.937766	11.1069	1.34906	0.910746	0.860749	1.09483	4.46459	0.955441	-2.22429	0.350656
ENSMUSG00000020566	Atp6v1c2	1.36275	12.1981	6.98374	11.9387	11.1571	9.85836	1.47896	1.68684	1.76359	1.12871	1.36695	0.97576	1.08527	0.138287	0.252528	0.0945422	0.122518	0.0989779	0.492029	0.105346	-2.22361	0.264981
ENSMUSG00000110145	Gm45683	6.41778	1.648	7.78374	8.48483	9.21826	8.3435	1.2416	1.29784	1.6954	0.46863	1.55528	0.27396	0.193463	0.787525	0.217813	0.0552315	0.168717	0.0328352	0.3996	0.0855947	-2.22296	0.189004
ENSMUSG00000109887	Gm28756	151.432	159.548	15.8933	176.332	171.392	135.754	23.1289	21.4562	23.4849	15.8562	28.8669	16.252	0.152734	0.134481	1.47766	0.0899225	0.168426	0.119717	0.588293	0.126022	-2.22286	0.357853
ENSMUSG00000086004	Gm7805	5.86576	1.34726	5.89318	6.74515	6.78969	4.17698	1.86767	2.478	3.65138	1.73696	1.35231	0.57838	0.318402	1.83929	0.619594	0.257513	0.199171	0.138468	0.925761	0.198384	-2.22234	0.193748
ENSMUSG00000020044	Timp3	21.7695	3.84592	27.9676	28.4143	38.2187	27.1372	2.42443	3.17654	1.29334	2.5962	1.95267	1.85938	0.111368	0.825952	0.0462442	0.0913696	0.051092	0.0685177	0.327855	0.0703264	-2.22092	0.361216
ENSMUSG00000060918	Olfr51	1.93956	18.7783	19.5573	18.7514	21.9558	19.2188	0.499387	0.52553	0.313192	0.48192	0.529422	0.28548	0.257475	0.027986	0.0160141	0.0257005	0.024113	0.0148542	0.100492	0.0215559	-2.22092	0.372292
ENSMUSG00000035863	Palm	5.36847	8.68763	1.74941	11.5842	13.5496	13.4591	3.71339	4.17583	3.27968	2.55393	3.12481	2.73444	0.691703	0.480664	1.87474	0.220466	0.230619	0.203167	1.0157	0.218084	-2.21952	0.139875
ENSMUSG00000112116	Gm46234	6.76424	0.716372	1.88316	5.31162	4.37414	3.42613	3.24724	2.76629	2.6674	3.3883	1.2148	1.1	0.48006	3.86152	1.41645	0.637903	0.277723	0.321062	1.91934	0.41223	-2.21909	0.211533
ENSMUSG00000026864	Hspa5	51.3977	26.458	2.11787	35.6511	24.8479	19.4264	462.836	29.5397	278.265	557.326	33.2742	261.151	9.005	1.11648	131.389	15.6328	1.33912	13.4431	47.1701	10.1383	-2.21805	0.431793
ENSMUSG00000104671	Gm43062	1.65942	12.5624	12.3659	12.3777	13.6136	9.54717	3.29719	3.58943	2.1646	1.97146	1.76365	2.26589	1.98696	0.285727	0.175046	0.159275	0.129551	0.237336	0.81591	0.175387	-2.21786	0.336716
ENSMUSG00000000957	Mmp14	7.65422	1.39592	11.7643	13.2554	12.2289	12.3895	9.32946	12.5493	12.2879	12.6329	1.8999	16.3923	1.21886	8.98993	1.04451	0.953038	0.155362	1.32308	3.7511	0.810493	-2.21044	0.328147
ENSMUSG00000022681	Ntan1	25.9512	3.31874	27.8774	33.5466	31.3824	25.5364	38.8426	39.2242	46.2491	31.2443	39.3812	26.8512	1.49676	11.819	1.65902	0.93137	1.25488	1.05148	4.9916	1.07925	-2.20948	0.315869
ENSMUSG00000007827	Ankrd26	1.47613	9.18782	6.41429	8.55123	9.52873	5.84158	6.3977	3.51742	4.45711	2.48365	3.28965	3.12373	4.3341	0.382835	0.694871	0.290444	0.345235	0.53474	1.80393	0.39014	-2.20908	0.328145
ENSMUSG00000030726	Pold3	3.54878	33.135	34.3467	38.7833	41.2932	31.455	24.8888	24.1674	25.1114	25.7497	17.8959	23.1378	7.01334	0.729361	0.731116	0.663939	0.433386	0.735584	2.82461	0.61097	-2.20888	0.350548
ENSMUSG00000015697	Setdb1	12.4749	14.5795	1.69764	14.6298	15.7576	11.3677	16.4251	15.6998	14.6828	2.67262	15.7939	13.682	1.31666	1.07684	8.64894	0.182682	1.0023	1.20358	3.68081	0.796189	-2.20884	0.313581
ENSMUSG00000086896	Cyp4x1os	1.86154	12.8426	12.5833	13.6576	15.9572	12.1696	1.55824	2.8314	2.43628	1.32134	1.29553	1.1297	0.837069	0.22047	0.193612	0.0967475	0.0811881	0.0928296	0.41705	0.090255	-2.20814	0.195001
ENSMUSG00000037318	Traf3ip3	1.64278	13.9185	14.8933	13.3412	16.3369	15.6749	1.37692	1.26289	1.94721	0.628591	2.74825	0.223967	0.838165	0.0907346	0.130744	0.0471165	0.168223	0.0142883	0.353214	0.0765427	-2.20621	0.325751
ENSMUSG00000030801	Kat8	4.46471	44.1558	46.9919	51.1915	56.1833	37.8473	21.8544	18.299	17.9565	18.2637	17.8937	21.1622	4.89493	0.414419	0.382119	0.356772	0.318488	0.559147	1.89716	0.411469	-2.20498	0.378239
ENSMUSG00000024993	Fam45a	32.5698	39.9747	3.55626	34.5636	41.9594	29.3226	17.7536	19.3129	21.8228	18.8693	17.3735	17.428	0.545094	0.483128	6.13647	0.54593	0.414054	0.594352	2.38823	0.518112	-2.2046	0.375015
ENSMUSG00000105037	Gm25203	0.116882	0.735318	0.143731	0.961384	0.61716	5.62885	0.38225	0.16118	0.548858	0.447488	0.676471	0.134796	3.27039	0.219198	3.81864	0.465463	1.0961	0.0239473	2.43608	0.528504	-2.20457	0.17604
ENSMUSG00000036395	Glb1l2	16.1557	19.2548	19.1354	16.6226	23.8922	17.7854	1.43358	0.993563	0.848547	0.374152	0.129	0.217451	0.0887354	0.0516009	0.0443445	0.0225087	0.00539926	0.0122264	0.0615603	0.0133781	-2.20213	0.0300544
ENSMUSG00000040312	Cchcr1	116.788	15.3438	134.341	152.167	152.394	123.879	13.3862	17.8673	9.7685	15.935	12.654	13.1342	0.114619	1.16447	0.072714	0.10472	0.0830346	0.106024	0.4506	0.0979264	-2.20208	0.379395
ENSMUSG00000054304	D130007C19Rik	15.6966	2.37373	19.8181	21.6168	22.2437	17.8222	2.5416	2.54424	3.16444	2.98837	1.46462	1.76217	0.161921	1.07183	0.159674	0.138243	0.0658441	0.098875	0.464475	0.100987	-2.20143	0.298403
ENSMUSG00000087373	Gm15892	9.11471	9.44164	1.54452	13.4731	12.2375	12.1937	4.149	3.91654	1.76823	1.73445	1.98357	1.79889	0.455198	0.414816	1.14484	0.128734	0.162089	0.147527	0.67162	0.146117	-2.20052	0.0909746
ENSMUSG00000097134	1110002J07Rik	5.59547	8.36562	1.61862	9.14657	13.6435	8.7812	4.76775	3.2155	4.61983	2.83455	1.79472	3.9418	0.852074	0.384371	2.85418	0.309903	0.131544	0.448891	1.36354	0.296779	-2.1999	0.234622
ENSMUSG00000042647	Acad12	17.6334	2.73987	23.4888	27.1644	27.4447	22.2833	5.24268	7.27327	13.8115	8.98677	5.94961	4.96662	0.297315	2.65461	0.588002	0.330829	0.216785	0.222885	1.17997	0.256833	-2.19985	0.281933
ENSMUSG00000061950	Ppp4r1	15.9765	2.67789	1.92424	21.9129	19.9834	13.9324	29.9528	33.5678	27.6178	34.8489	42.6488	35.3359	1.87481	12.5352	14.3526	1.59034	2.13421	2.53624	9.58753	2.08693	-2.19978	0.126909
ENSMUSG00000032565	Nudt16	192.13	19.3895	191.734	224.119	217.396	132.969	19.2947	18.999	22.3661	16.8677	17.641	13.8655	0.100425	0.979862	0.116652	0.0752623	0.081147	0.104276	0.39898	0.0868952	-2.19897	0.343341
ENSMUSG00000032352	Lrrc1	1.46718	1.24246	11.6248	14.4277	16.5432	9.79754	24.4184	2.9679	22.5314	22.3638	19.9867	17.749	16.6431	2.38874	1.93821	1.55006	1.20815	1.81158	6.99002	1.52326	-2.19813	0.321086
ENSMUSG00000041789	2700046A07Rik	1.84447	2.65291	3.16249	3.83824	4.68632	3.47934	0.66999	0.4663	0.481974	0.112441	0.269696	0.22211	0.363242	0.175769	0.152403	0.0292949	0.0575497	0.0638367	0.230471	0.0502271	-2.19805	0.055944
ENSMUSG00000042888	Prr30	1.99912	3.31184	2.92535	3.7465	4.77242	3.87196	0.814911	0.34716	0.166931	0.224556	0.15243	0.125479	0.407636	0.104824	0.0570636	0.0599376	0.0319398	0.0324071	0.189841	0.0414282	-2.19611	0.249146
ENSMUSG00000094531	Olfr671	2.31414	22.4656	19.7819	25.8976	25.7127	19.3182	4.15568	5.4645	4.69225	4.7267	2.59419	4.13834	1.79578	0.243239	0.237199	0.182515	0.100892	0.21422	0.758739	0.165876	-2.1935	0.31756
ENSMUSG00000004609	Cd33	1.45232	13.1535	11.4254	13.1479	14.7728	11.9682	1.72439	1.79193	1.64876	1.71376	1.3589	1.18117	1.18733	0.136233	0.144307	0.130344	0.0919868	0.0986926	0.48929	0.107008	-2.19297	0.335163
ENSMUSG00000059474	Mbtd1	12.2553	13.5563	1.17166	12.4719	14.8664	9.54928	27.4683	31.1293	26.1515	25.4429	28.6489	18.2188	2.24134	2.29629	22.32	2.04002	1.92709	1.90787	8.95255	1.95833	-2.19268	0.354426
ENSMUSG00000022181	C6	9.93572	11.7959	1.115	12.6247	12.6397	8.9613	0.334918	0.35664	1.291	1.4474	1.56618	0.257851	0.0337085	0.0302343	1.15785	0.114648	0.123909	0.0287738	0.407264	0.0891106	-2.19229	0.445692
ENSMUSG00000055239	Kcmf1	8.58663	1.19583	7.61781	8.83924	9.22138	8.44339	41.4844	41.4557	41.6163	38.769	45.4744	4.3988	4.83128	34.667	5.46302	4.38601	4.93141	0.520975	14.9871	3.27946	-2.19219	0.304115
ENSMUSG00000031753	Cog4	15.6224	2.44232	15.1639	17.1764	21.7669	12.2524	24.6395	26.1285	21.6121	28.6959	23.1475	3.23396	1.57719	10.6982	1.42524	1.67066	1.06343	0.263944	4.56688	0.999343	-2.19216	0.312956
ENSMUSG00000071356	Reg3b	9.75863	14.9528	1.91799	7.58179	11.5722	8.21469	5.396	14.7488	15.6443	3.24354	9.1625	7.42	0.552946	0.986357	8.15659	0.427806	0.791765	0.903259	3.23196	0.70761	-2.19138	0.364499
ENSMUSG00000027893	Ahcyl1	27.9365	3.14518	24.9514	24.9739	32.2385	21.8885	94.2672	97.9452	16.4577	83.6133	15.3552	84.8942	3.37434	31.1414	0.659591	3.34802	0.4763	3.87849	11.7251	2.5676	-2.19111	0.402842
ENSMUSG00000048388	Fam171b	2.33764	2.6356	1.94322	2.73651	4.78686	3.68734	0.46129	0.98186	0.552665	0.16866	0.22261	0.291268	0.197331	0.372538	0.284407	0.0616332	0.0465044	0.0789914	0.284759	0.0623763	-2.19067	0.012418
ENSMUSG00000108827	Olfr1310	4.92237	51.8539	49.9529	52.4199	56.5218	49.3382	2.1713	1.91577	2.898	2.49465	2.1565	1.584	0.441108	0.0369456	0.0580146	0.0475898	0.0381534	0.0321049	0.178689	0.0392827	-2.18549	0.34862
ENSMUSG00000022013	Dnajc15	1.14717	1.62913	9.41385	9.23928	11.8161	8.16347	19.5974	15.7149	24.7761	25.32	17.9686	17.9449	17.0833	9.64616	2.63188	2.74047	1.52069	2.19819	9.78711	2.15312	-2.18446	0.142355
ENSMUSG00000047139	Cd24a	2.75792	18.1644	15.3684	11.5112	19.4488	18.5572	111.572	111.613	18.654	112.862	12.8291	1.13957	40.4552	6.14464	1.21379	9.80453	0.659636	0.0614087	15.9379	3.50852	-2.18352	0.384409
ENSMUSG00000053338	Tarm1	6.34226	1.18618	9.72517	8.81385	11.2395	8.11374	3.5734	2.13442	0.269537	1.544	0.492918	2.49325	0.563426	1.79941	0.0277154	0.175179	0.0438557	0.307288	0.79685	0.175441	-2.18332	0.306129
ENSMUSG00000115184	CT010453.1	1.61268	12.4668	11.6213	13.1214	13.5327	12.8157	2.27563	2.28865	0.995386	1.59776	1.25984	1.9911	1.41109	0.183579	0.0856516	0.121767	0.0930962	0.155365	0.560107	0.123409	-2.18225	0.364069
ENSMUSG00000060981	Hist1h4h	112.539	5.59253	6.39945	41.9954	32.6327	75.892	222.347	197.583	275.578	257.978	282.115	222.456	1.97573	35.3298	43.0628	6.14301	8.64516	2.93122	26.7894	5.90646	-2.1813	0.17583
ENSMUSG00000037531	Mrpl47	1.66254	8.85687	7.67746	8.41133	9.96968	9.92471	11.4254	1.74716	7.29121	1.22649	9.21542	6.92718	6.87229	0.197266	0.94969	0.145814	0.924344	0.697973	2.67308	0.589377	-2.18124	0.382009
ENSMUSG00000075172	Olfr1090	9.94639	1.11284	8.93383	12.8819	11.2119	8.25353	1.12632	1.1711	0.415348	0.74176	1.67988	0.495488	0.113239	1.05235	0.0464916	0.0575814	0.14983	0.0600335	0.404026	0.0891482	-2.18017	0.388994
ENSMUSG00000026466	Tor1aip1	8.13736	12.6611	1.41969	9.13239	13.9822	9.28697	15.2189	2.28668	17.6522	2.18325	18.4346	15.2313	1.87025	0.180606	12.4339	0.239067	1.31844	1.64007	4.82824	1.06586	-2.17948	0.384597
ENSMUSG00000107304	Gm43775	15.6463	21.4262	2.11466	22.1735	22.6944	18.7619	8.91964	8.32771	9.57388	8.66385	8.35873	8.4898	0.570081	0.388669	4.52738	0.390729	0.368317	0.452501	1.82871	0.403849	-2.17894	0.350934
ENSMUSG00000086735	Gm13977	25.3725	3.31147	27.5188	33.8696	33.7988	23.9775	5.2438	4.7597	5.5798	3.54656	4.1697	4.32952	0.206672	1.43734	0.202763	0.104712	0.123368	0.180566	0.615591	0.136215	-2.17608	0.308785
ENSMUSG00000100009	Gm7967	18.888	21.8739	2.12244	22.4887	25.8712	17.7814	6.35375	3.86367	4.7975	4.91818	2.6755	5.18642	0.336391	0.176634	2.26036	0.218695	0.103416	0.291677	0.924463	0.204596	-2.17584	0.344258
ENSMUSG00000107699	Gm43970	1.16273	12.4459	1.26763	12.5686	13.7986	9.58173	0.586752	0.75794	1.2415	1.8461	1.2668	0.991631	0.504631	0.0608989	0.979385	0.146882	0.0918067	0.103492	0.514972	0.11406	-2.1747	0.205859
ENSMUSG00000035486	Plk5	0.979558	1.36891	2.62144	1.91249	2.58516	2.95414	0.889126	0.946794	0.9167	0.346692	0.453212	0.222115	0.907681	0.69164	0.349693	0.181278	0.175313	0.0751877	0.649672	0.143926	-2.17438	0.0381825
ENSMUSG00000057880	Abat	9.22167	1.41976	12.4612	11.2479	13.1565	9.76744	1.27245	2.48316	1.87953	1.46219	1.5778	1.96845	0.137984	1.749	0.150831	0.129997	0.119926	0.201531	0.679273	0.150485	-2.17438	0.379311
ENSMUSG00000116114	AC163018.1	7.3434	8.61893	1.82882	12.9467	14.5864	13.3847	4.42528	4.628	5.16849	4.79472	4.45729	2.71365	0.60262	0.536958	2.82613	0.370342	0.305579	0.202743	1.3219	0.292888	-2.17419	0.244028
ENSMUSG00000061859	Patj	26.3287	26.8698	2.29466	26.2852	34.3438	17.3478	49.4999	59.6458	52.5292	53.8414	46.72	44.6311	1.88007	2.21981	22.892	2.04835	1.36036	2.57273	8.99729	1.99382	-2.17396	0.371037
ENSMUSG00000018001	Cyth3	9.95422	9.46945	1.47137	12.6146	13.3162	9.13943	8.25958	8.28765	7.68654	5.2744	6.77934	5.56999	0.829757	0.875199	5.22408	0.41812	0.509103	0.609446	2.30968	0.512223	-2.17285	0.285231
ENSMUSG00000099630	1700096J18Rik	0.259464	0.825971	0.184527	0.314558	0.848883	1.51584	2.6194	1.5339	0.675464		2.94113		10.0954	1.85709	3.66053	0	3.4647	0	5.20434	1.1549	-2.17195	0.215433
ENSMUSG00000087412	Gm15501	7.48875	1.55973	6.79943	7.15446	7.71822	7.18424	146.256	175.814	246.37	29.6487	239.817	15.7252	19.5301	112.721	36.2338	4.14408	31.0715	2.18884	56.1616	12.4682	-2.17134	0.221039
ENSMUSG00000019935	Slc17a8	1.64696	12.5563	11.6583	13.2643	13.3696	11.1239	0.92877	0.549849	0.755	0.596939	0.761737	0.526422	0.563929	0.0437908	0.0647605	0.0450035	0.0569753	0.0473235	0.22416	0.0497674	-2.17126	0.363031
ENSMUSG00000024672	Ms4a7	15.1236	2.17964	19.8374	19.3266	21.4244	19.3548	0.741213	0.834341	0.663685	0.91877	0.48733	0.639137	0.0490103	0.382788	0.0334563	0.0475392	0.0227465	0.0330221	0.155085	0.0344359	-2.17107	0.350211
ENSMUSG00000116031	AC160335.1	2.61396	2.75676	2.71633	2.94547	3.42834	2.22763	1.11727	1.12296	0.93999	0.345679		0.322857	0.427425	0.407349	0.346052	0.117359	0	0.144933	0.393609	0.0874308	-2.17055	0.0037992
ENSMUSG00000028420	Tmem38b	1.55831	12.4186	11.3579	16.4747	13.6982	13.9661	243.9	236.596	199.817	213.364	188.995	226.211	156.515	19.0517	17.5927	12.951	13.797	16.1971	64.3865	14.315	-2.16923	0.33827
ENSMUSG00000067336	Bmpr2	1.46774	12.1924	9.93882	12.1273	12.712	9.26187	22.1253	2.77182	22.1229	23.9236	21.432	2.21222	15.0744	0.227339	2.22591	1.97271	1.68597	0.238852	5.84256	1.29918	-2.169	0.386865
ENSMUSG00000108956	Gm45179	44.4393	5.78894	45.1486	52.6372	54.217	42.6429	7.2634	8.36311	6.912	6.1432	6.9471	6.26288	0.163445	1.44467	0.153094	0.116708	0.128135	0.146868	0.58707	0.130571	-2.1687	0.347155
ENSMUSG00000026484	Rnf2	11.1948	17.2788	1.86643	14.6249	16.5982	13.2828	19.7761	2.5613	21.4167	19.4817	23.9719	2.69562	1.76654	0.148234	11.4747	1.33209	1.44425	0.20294	4.46315	0.993092	-2.16806	0.384752
ENSMUSG00000031389	Arhgap4	12.9936	1.43994	1.13646	14.893	15.2434	11.3412	3.92673	2.25527	1.78988	2.73313	6.55918	1.73646	0.302206	1.56622	1.57496	0.183518	0.430297	0.153111	1.1478	0.255642	-2.16667	0.107711
ENSMUSG00000105476	Gm35439	37.1383	4.56916	38.4726	43.1495	42.3214	33.5742	4.45726	4.28125	4.7459	3.85854	3.67385	2.91391	0.120018	0.936989	0.123358	0.0894226	0.0868082	0.0867901	0.393455	0.0876736	-2.16598	0.323472
ENSMUSG00000030180	Kdm5a	7.26118	93.5862	82.2474	84.5474	91.4278	74.3314	38.1764	37.1451	4.38856	38.9818	33.9869	32.6646	5.25761	0.396908	0.0533581	0.461064	0.371735	0.439446	1.90263	0.424082	-2.16558	0.428673
ENSMUSG00000086158	Ccpg1os	2.43948	25.8146	23.316	26.1572	28.5648	21.8587	5.327	5.74	3.1474	4.94823	5.37927	4.12993	2.18366	0.222355	0.134989	0.189173	0.188318	0.188937	0.847001	0.188809	-2.16543	0.380768
ENSMUSG00000079324	4932414N04Rik	27.7962	4.51253	34.5726	49.2627	54.3835	34.3674	1.5153	2.46264	1.237	3.11114	0.797371	2.19965	0.0545147	0.545733	0.0357798	0.0631542	0.014662	0.064004	0.212009	0.0472734	-2.16503	0.38167
ENSMUSG00000022110	Sucla2	3.61752	37.4844	37.3456	39.5625	46.9225	35.5615	29.7346	35.6935	28.9856	36.3115	28.2164	24.8877	8.21961	0.952224	0.776144	0.917827	0.601341	0.699848	3.31599	0.739672	-2.16448	0.353051
ENSMUSG00000032356	Rasgrf1	1.2266	12.4365	13.6213	13.3211	15.6322	13.6676	1.76647	1.11987	2.18243	2.7798	0.898342	1.51824	1.44014	0.0900471	0.160221	0.208676	0.0574674	0.111083	0.563469	0.125742	-2.16387	0.377128
ENSMUSG00000085451	Gm40614	26.6451	3.65299	27.7659	27.6759	32.864	25.1549	4.57557	4.82716	5.48567	2.8483	2.82827	4.73791	0.171723	1.32143	0.197568	0.102916	0.0860598	0.18835	0.563573	0.125775	-2.16376	0.313808
ENSMUSG00000021555	Naa35	28.8857	3.55286	3.22788	31.3766	37.5131	22.6887	48.818	5.99676	54.6888	51.2719	38.2516	42.6978	1.69004	1.68787	16.9427	1.63408	1.01969	1.88189	6.77352	1.51189	-2.16356	0.359753
ENSMUSG00000050439	Enthd1	2.24594	2.33974	2.29624	2.39653	3.46979	2.93129	0.717796	0.764351	0.277286	0.22399	0.134265	0.11525	0.319598	0.326683	0.120756	0.0934643	0.0386955	0.0393172	0.255679	0.057159	-2.16128	0.0468476
ENSMUSG00000114149	Gm47646	8.51819	1.43848	1.83284	11.3179	11.6729	9.83715	0.811683	0.57595	0.43653	0.398242	0.68613	0.689687	0.0952882	0.400388	0.238171	0.0351868	0.05878	0.0701104	0.244616	0.0546924	-2.16111	0.0990416
ENSMUSG00000027384	Ndufaf5	1.13872	12.5358	8.18764	11.4871	13.875	9.12965	8.87337	6.22182	5.59391	7.62342	6.682	7.86327	7.79242	0.496323	0.683214	0.663648	0.481586	0.861289	2.99065	0.668841	-2.16073	0.388829
ENSMUSG00000093531	Vmn2r-ps117	1.1948	1.13599	1.54594	1.51914	1.54563	1.31565	0.85876	0.911316	0.533766	0.271265	0.23448	0.114935	0.71875	0.80222	0.345269	0.178565	0.151705	0.0873597	0.62208	0.13921	-2.15983	0.0279124
ENSMUSG00000040297	Suco	2.42358	23.5625	24.6515	26.3786	26.5137	16.2192	28.9376	19.8954	24.8935	27.4625	24.8419	17.985	11.94	0.844366	1.00982	1.04109	0.936945	1.10887	4.59806	1.02897	-2.15983	0.386058
ENSMUSG00000029659	Medag	1.36528	13.6939	12.9522	15.3361	17.6295	12.6155	2.85426	3.52469	4.24234	2.47198	3.86834	2.753	2.09061	0.257391	0.327538	0.161186	0.219424	0.218223	0.891845	0.199611	-2.1596	0.312878
ENSMUSG00000029130	Rnf32	19.4927	19.956	2.29983	17.6796	24.4993	16.9178	27.5112	28.4793	31.3498	14.1957	29.6229	28.3367	1.41136	1.4271	13.6313	0.802943	1.20913	1.67497	5.48994	1.22901	-2.15929	0.355125
ENSMUSG00000033576	Apol6	1.42587	13.1297	13.7252	12.5677	14.1162	14.3211	1.9958	1.51594	2.53282	1.12649	2.28924	1.84342	1.39971	0.115459	0.184537	0.0896334	0.162171	0.12872	0.566569	0.126842	-2.15922	0.351724
ENSMUSG00000027163	Commd9	12.8944	1.1463	11.6844	15.1966	16.1417	7.31395	6.94294	7.34772	4.88136	1.59948	11.4297	6.12181	0.538446	6.40996	0.417766	0.105252	0.708085	0.837004	2.45539	0.550114	-2.15815	0.392659
ENSMUSG00000032186	Tmod2	1.14866	1.25585	11.6986	11.7671	12.6386	1.94853	2.1798	0.93423	1.82682	0.828153	1.49794	0.85359	1.89769	0.743905	0.156157	0.0703786	0.118521	0.438069	0.932584	0.20899	-2.1578	0.239716
ENSMUSG00000021098	4930447C04Rik	9.91519	1.92994	1.37126	11.5833	13.7845	8.55755	2.87693	2.38954	1.4862	3.26913	2.26434	1.18854	0.290154	1.23814	1.08382	0.282228	0.164268	0.138888	0.870705	0.195128	-2.15776	0.0852693
ENSMUSG00000003604	Aven	8.7667	13.1899	1.34665	12.5792	14.6724	9.13698	5.85189	3.34758	5.5558	5.28782	2.85593	4.7194	0.667514	0.253799	4.12565	0.420363	0.194647	0.516516	1.68232	0.377175	-2.15715	0.34888
ENSMUSG00000015522	Arnt	12.52	15.1168	1.69815	17.6183	17.9141	13.5923	25.7162	28.2893	26.3893	23.8373	25.2347	21.7827	2.05401	1.87138	15.54	1.35298	1.40864	1.60257	6.48847	1.45473	-2.15712	0.328462
ENSMUSG00000026116	Tmem131	1.57829	15.32	13.2915	14.1537	18.1571	13.4974	58.45	6.3338	62.8575	68.8832	7.684	56.268	37.0339	0.413435	4.72915	4.86681	0.423194	4.16879	14.0588	3.15293	-2.15671	0.401726
ENSMUSG00000030834	Abcc6	5.32798	1.52635	8.57838	11.3448	12.2812	1.59626	1.41749	2.29229	0.49522	0.141341	0.58523	0.558148	0.266047	1.50181	0.0577289	0.0124586	0.0476527	0.34966	0.608528	0.13659	-2.15547	0.365881
ENSMUSG00000032293	Ireb2	9.42987	1.44461	1.48134	13.5793	14.8735	8.44335	33.3293	3.9446	31.4782	3.79247	31.5713	31.8743	3.53444	2.73056	21.2498	0.279284	2.12265	3.77508	9.17159	2.059	-2.15523	0.310278
ENSMUSG00000001089	Luzp1	8.36387	1.447	1.61371	12.1114	13.5158	6.55782	27.97	28.9327	21.688	29.7487	24.4647	26.1728	3.34414	19.995	13.4398	2.45625	1.81007	3.99108	12.2597	2.75247	-2.15512	0.123539
ENSMUSG00000060098	Prmt7	9.16781	11.8852	1.25314	11.7849	13.2245	9.34772	16.7974	19.6974	15.822	14.3513	11.2578	14.4867	1.83221	1.6573	12.6259	1.21777	0.851287	1.54976	5.37181	1.20627	-2.15485	0.31548
ENSMUSG00000067365	Tmem128	1.92513	11.2884	1.96498	11.6635	11.8814	1.79331	34.1422	35.5137	34.8663	33.9839	35.3543	4.99392	17.7349	3.14604	17.7439	2.91371	2.9756	2.78475	12.875	2.89135	-2.15475	0.109414
ENSMUSG00000106332	Gm43506	13.2613	16.4232	2.61796	19.2226	21.889	16.5236	2.2733	1.36895	2.51274	1.15396	3.14552	1.14161	0.171423	0.0833547	0.959809	0.0600314	0.143703	0.0690899	0.404862	0.0909415	-2.15442	0.324823
ENSMUSG00000028223	Decr1	7.54488	1.12581	1.16715	9.33789	9.7665	6.22264	6.53439	6.71495	4.72843	7.36297	7.5333	5.5122	0.86607	5.96453	4.05127	0.788504	0.771341	0.885829	3.62729	0.815225	-2.15362	0.131663
ENSMUSG00000028468	Rgp1	7.86649	1.98367	14.3957	17.7997	18.3522	14.3457	16.9254	25.6276	19.1825	17.5931	21.7756	21.6877	2.15158	12.9193	1.33252	0.988395	1.18654	1.51179	5.4678	1.22891	-2.15358	0.319962
ENSMUSG00000026611	Spata17	16.8955	2.83948	15.4629	15.8352	19.4169	13.5645	1.58447	1.47155	1.62925	1.2434	0.438627	0.815615	0.0937806	0.518246	0.105365	0.0785215	0.0225899	0.0601286	0.23913	0.0537467	-2.15355	0.257657
ENSMUSG00000033453	Adamts15	6.69748	1.46839	9.84324	12.1253	13.4564	14.8328	4.54679	4.27323	5.964	2.99515	4.53926	5.32654	0.678881	2.91014	0.605898	0.247016	0.33733	0.359107	1.39831	0.314484	-2.15262	0.225475
ENSMUSG00000099950	9130227L01Rik	3.93188	3.53479	3.56573	3.73998	4.52714	2.89457	0.86456	0.778568	0.391485	0.278258		0.143126	0.219884	0.220259	0.109791	0.0744009	0	0.0494465	0.183311	0.0412824	-2.1507	0.0293577
ENSMUSG00000106962	Gm43633	5.27197	61.3821	52.3984	58.1813	63.1464	51.5622	7.91583	7.72225	6.63166	7.29195	7.58516	7.71587	1.50149	0.125806	0.126562	0.125331	0.12012	0.149642	0.58462	0.131698	-2.15027	0.37918
ENSMUSG00000059554	Ccdc28a	8.91593	1.15447	7.28562	9.29895	11.4683	7.39947	8.4333	9.8342	7.58592	7.17812	9.81758	5.4689	0.945869	8.51838	1.04122	0.771928	0.856059	0.739094	3.50182	0.789027	-2.14996	0.340372
ENSMUSG00000115553	AC107711.4	33.2787	3.76332	31.6422	41.4644	35.1576	29.4144	9.71849	6.82833	6.78115	7.54813	3.9262	6.75769	0.292033	1.81445	0.214307	0.182039	0.111674	0.229741	0.773595	0.174485	-2.14848	0.315089
ENSMUSG00000067971	Olfr1321	22.1125	29.2575	3.98114	27.5636	31.5878	28.1246	1.49447	1.429	1.7415	0.84443	1.64678	1.187	0.0675849	0.0488422	0.437438	0.0306357	0.0521335	0.042205	0.184622	0.0416581	-2.1479	0.322181
ENSMUSG00000002031	Ift46	11.6142	147.696	124.264	144.654	154.953	113.583	23.2666	26.1544	26.3848	22.8587	26.2666	24.1362	2.00329	0.177083	0.212329	0.158023	0.169513	0.212499	0.797569	0.180012	-2.14752	0.363787
ENSMUSG00000060279	Ap2a1	1.11727	16.3954	1.81925	17.4815	17.3868	14.3614	2.95748	27.5854	26.2759	25.8835	27.3679	17.1312	2.64705	1.68251	14.4432	1.48062	1.57406	1.19286	6.2576	1.41585	-2.14394	0.303454
ENSMUSG00000065750	Gm23346	0.798518	4.78617	7.88248	5.26443	1.99672	6.92862	129.632	125.13	156.937	74.2944	18.456	164.943	162.341	26.1441	19.9096	14.1125	9.24317	23.806	69.4648	15.7206	-2.14363	0.313638
ENSMUSG00000032056	Btg4	1.97647	12.8361	12.7792	11.5668	14.4558	11.4575	2.96334	2.23646	1.1162	1.58711	2.34213	1.14316	1.49931	0.174232	0.0873452	0.137213	0.16202	0.0997742	0.586961	0.133002	-2.14181	0.376974
ENSMUSG00000104095	Gm37315	26.2692	3.43696	27.3623	31.6797	31.7722	24.2299	6.97283	6.18549	5.28452	5.65657	5.5191	3.86643	0.265437	1.7997	0.193131	0.178555	0.173709	0.159573	0.752756	0.170612	-2.14146	0.328796
ENSMUSG00000069301	Hist1h2ag	85.3763	4.67739	34.6219	22.2599	35.456	51.2139	143.758	134.847	176.9	17.866	158.782	143.116	1.68382	28.8296	5.10948	0.802609	4.47829	2.79447	11.8743	2.69179	-2.1412	0.345846
ENSMUSG00000112788	Gm47821	284.365	38.1962	288.229	334.452	319.789	248.619	54.223	56.7281	56.172	45.4964	47.7988	34.4747	0.190681	1.48518	0.194886	0.136033	0.14947	0.138665	0.623581	0.141389	-2.14091	0.325704
ENSMUSG00000105611	Gm42938	28.6476	32.2476	3.8689	34.8459	39.1796	27.7277	2.49561	3.31647	2.26616	2.7128	0.53649	2.3392	0.087114	0.102844	0.585738	0.0778513	0.0136931	0.0843633	0.258565	0.0586359	-2.14067	0.292805
ENSMUSG00000000561	Wdr77	1.6492	11.5693	1.78696	11.1829	13.1178	8.73164	29.6411	23.8437	27.1695	28.7359	32.8613	25.5619	17.973	2.06095	15.2043	2.56963	2.50509	2.9275	11.7461	2.66741	-2.13867	0.138137
ENSMUSG00000113800	2210039B01Rik	25.7443	3.39495	25.2749	29.1638	36.1631	23.7583	3.75426	5.34657	7.1631	3.34392	5.85927	4.24419	0.145829	1.57486	0.283408	0.11466	0.162023	0.17864	0.668032	0.151774	-2.13799	0.320427
ENSMUSG00000031373	Car5b	1.31245	13.8237	12.2372	14.3916	15.4758	12.8539	3.18484	4.435	2.67473	3.72793	2.34769	3.38881	2.42663	0.320825	0.218573	0.259035	0.151701	0.26364	0.988677	0.224792	-2.13691	0.348828
ENSMUSG00000037174	Elf2	8.33851	1.71826	8.87198	9.81576	13.4474	7.694	23.3274	24.4847	18.5282	23.2334	21.7794	2.81166	2.79754	14.2497	2.08839	2.36695	1.61959	0.365436	6.37855	1.45066	-2.13652	0.283765
ENSMUSG00000099842	Gm4034	2.12518	19.1936	18.898	17.7512	23.3628	19.1844	3.94793	2.2689	1.6149	2.1524	4.85557	2.6876	1.85769	0.118211	0.0854536	0.121254	0.207833	0.140093	0.68712	0.156393	-2.13538	0.416294
ENSMUSG00000005732	Ranbp1	2.89289	2.13683	12.1863	11.3381	17.6117	14.7658	79.4989	76.6435	72.9168	74.374	74.7899	73.898	27.4808	35.8679	5.9835	6.55963	4.24659	5.00466	23.1107	5.27029	-2.13261	0.116268
ENSMUSG00000092837	Rpph1	2396.48	763.669	12132.8	9623.88	4162.27	2214.47	1765.63	1936.73	2148.93	1829.85	2112.33	199.27	0.736759	2.53609	0.177117	0.190136	0.507494	0.0899853	1.14999	0.262539	-2.13102	0.286761
ENSMUSG00000004568	Arhgef18	9.28468	1.12846	12.248	11.588	13.8269	8.85199	18.4731	18.396	16.4711	14.8227	19.5174	15.8985	1.98963	16.3018	1.3448	1.27915	1.41156	1.79603	6.5454	1.49558	-2.12978	0.359588
ENSMUSG00000038811	Gngt2	1.67446	1.14266	12.534	8.59512	9.13614	11.1953	3.49124	7.81334	6.95848	7.92354	7.57495	4.64718	2.08499	6.83788	0.55517	0.921865	0.82912	0.415103	3.15935	0.722029	-2.1295	0.26841
ENSMUSG00000050310	Rictor	1.51277	11.2314	1.88375	8.86913	11.2962	7.93163	37.155	44.7519	41.144	34.1844	38.891	33.6569	24.561	3.98455	21.8415	3.85431	3.44285	4.24338	16.7957	3.84684	-2.12634	0.115429
ENSMUSG00000027742	Cog6	3.41442	36.9224	31.7419	33.5818	35.3116	28.8344	18.5811	14.3647	14.7639	18.8638	14.5785	13.4838	5.44195	0.38905	0.465124	0.561727	0.412853	0.467628	2.09871	0.480736	-2.12618	0.388084
ENSMUSG00000029253	Cenpc1	84.419	16.1583	85.5434	91.87	15.1236	81.1779	22.7264	21.8394	24.8672	21.3582	2.57522	2.872	0.269209	1.35159	0.290697	0.232483	0.170279	0.0353791	0.637166	0.146047	-2.12524	0.246367
ENSMUSG00000050022	Amz1	14.5	19.2772	2.31652	25.6356	24.8335	19.3948	6.55688	5.98513	5.4287	5.16435	6.44692	4.86746	0.4522	0.310478	2.34347	0.201452	0.259606	0.250967	1.03538	0.237342	-2.12513	0.290387
ENSMUSG00000006519	Cyba	19.7217	27.5374	2.71615	23.7881	34.5259	23.7482	74.8625	8.5129	83.6352	94.2116	11.1812	88.4842	3.79595	0.309139	30.7918	3.96045	0.323849	3.72594	11.6323	2.67008	-2.12318	0.40798
ENSMUSG00000070883	Ccdc173	3.17154	37.1196	32.9956	34.6963	39.8723	29.7755	3.47932	3.72422	2.39816	2.1945	5.43285	2.74244	1.09704	0.10033	0.0726812	0.0632487	0.136256	0.0921041	0.423352	0.097203	-2.12279	0.388722
ENSMUSG00000056899	Immp2l	8.55649	12.1993	1.98991	14.8676	13.7599	8.79167	15.2125	9.22447	13.5213	7.1944	8.4971	9.19579	1.77788	0.75615	6.79492	0.483899	0.617524	1.04597	3.10965	0.715797	-2.11913	0.270516
ENSMUSG00000038943	Prc1	23.5748	28.549	2.76883	27.1145	32.2368	18.8693	63.8317	58.4448	55.5896	47.5185	56.6846	41.615	2.70762	2.04718	20.0769	1.75251	1.75838	2.20544	8.27724	1.90544	-2.11902	0.341276
ENSMUSG00000103422	Gm37536	34.8255	45.8155	4.47697	47.8244	47.243	38.9683	5.7779	6.91247	6.91519	6.2252	6.9859	5.87786	0.16591	0.150876	1.54461	0.130168	0.147872	0.150837	0.620467	0.142959	-2.11775	0.35986
ENSMUSG00000108465	Gm45110	1.54343	16.2466	12.1529	15.1889	16.5799	11.5863	4.15366	5.29881	5.21296	4.96794	3.48387	2.98194	2.6912	0.326148	0.428947	0.327077	0.210126	0.257368	1.14876	0.264857	-2.1168	0.316371
ENSMUSG00000028917	Plekhm2	1.76347	16.5494	16.728	14.3248	23.4847	18.6847	8.41223	6.5681	5.11628	7.51517	9.913	5.8942	4.77028	0.396878	0.305852	0.524627	0.422104	0.315456	1.82434	0.420729	-2.11641	0.395025
ENSMUSG00000024858	Grk2	9.214	11.6362	1.85345	15.3939	17.958	13.6859	32.298	27.8391	27.9584	33.6978	16.1632	23.9692	3.50531	2.39246	15.0845	2.18903	0.900056	1.75138	6.99411	1.61349	-2.11596	0.257242
ENSMUSG00000028974	Dffa	48.7286	7.38414	65.1697	67.3138	58.1538	54.4928	15.613	12.3774	1.98	15.3289	5.56871	7.87449	0.320407	1.67622	0.0303822	0.227723	0.0957582	0.144505	0.67567	0.155996	-2.11481	0.364733
ENSMUSG00000097339	Gm26671	9.37438	1.93277	7.96653	9.94596	11.8353	8.14319	0.95293	4.67261	2.59612	1.93517	0.693322	3.29119	0.101653	2.41757	0.325878	0.194569	0.0585811	0.404165	0.948367	0.219105	-2.11382	0.382644
ENSMUSG00000103884	Gm37005	0.379749	0.167636	0.812875	0.592269	1.46144	0.415296	0.54952	1.4436	0.567189	0.45752	0.491396	0.57281	1.44706	8.61153	0.697757	0.772486	0.336242	1.37928	3.58545	0.829337	-2.11212	0.338974
ENSMUSG00000073077	Gm7173	3.14954	1.55894	2.77823	3.37771	2.78929	1.76588	1.1961	1.97526	2.51515	0.845459	0.263617	0.43414	0.37977	1.26706	0.905306	0.250305	0.0945104	0.24585	0.850711	0.196888	-2.11129	0.0675178
ENSMUSG00000021590	Spata9	3.52394	5.86621	3.26735	5.73131	5.47262	4.32968	0.92175	0.618916	1.48826	0.226631	0.54359	0.223739	0.261568	0.105505	0.455495	0.0395426	0.0993291	0.0516757	0.274189	0.0635158	-2.10999	0.109924
ENSMUSG00000112713	Gm48281	1.91796	1.21248	0.427468	2.1545	1.29177	0.868774	1.87349	1.898	3.65717	2.31644	1.2192	0.479736	0.976816	1.56539	8.55543	1.07516	0.943825	0.552199	3.69921	0.857062	-2.10975	0.308671
ENSMUSG00000090722	Gm8378	6.75388	1.46931	7.25173	9.56353	11.4143	7.36349	1.35613	2.24525	0.797693	2.15428	0.776954	0.98126	0.200794	1.5281	0.11	0.22526	0.0680686	0.13326	0.612963	0.142196	-2.10792	0.364509
ENSMUSG00000024426	Atat1	4.55443	1.67996	8.21798	11.7618	12.6978	11.3184	15.7919	19.4143	18.5663	16.1249	17.2352	14.5219	3.46738	11.5564	2.25922	1.37095	1.35734	1.28303	5.76101	1.33711	-2.10721	0.204181
ENSMUSG00000089790	Gm16588	112.99	127.743	16.8676	129.394	158.837	89.8533	28.5869	23.9811	32.4633	22.395	31.5653	15.94	0.253005	0.18773	1.9246	0.173076	0.198727	0.1774	0.788443	0.183068	-2.10663	0.346906
ENSMUSG00000020111	Micu1	19.7988	28.6468	2.77335	24.63	29.2994	18.7329	49.5144	46.1489	46.6683	55.4264	5.27878	45.656	2.50087	1.61096	16.8275	2.25037	0.180167	2.43721	6.97976	1.62258	-2.10489	0.342886
ENSMUSG00000042961	Egflam	1.27772	13.8152	11.8778	17.6434	15.7672	13.9836	1.41952	0.382429	0.149549	1.93699	1.63584	0.756658	1.11098	0.0276818	0.0125907	0.109785	0.103749	0.0541102	0.38375	0.0892149	-2.10481	0.463881
ENSMUSG00000055024	Ep300	2.32796	2.37541	22.1612	23.5494	27.2746	19.5377	32.4278	4.97372	42.619	37.2872	29.8997	29.1999	13.9297	2.09383	1.92314	1.58336	1.09625	1.49454	5.98222	1.39138	-2.10416	0.312615
ENSMUSG00000057110	Cntrl	22.4132	3.61394	27.1376	29.9192	32.3879	22.2215	17.6948	22.4793	15.898	16.6471	16.6376	15.4957	0.789481	6.22016	0.585828	0.556401	0.5137	0.697329	2.53182	0.589143	-2.10349	0.351986
ENSMUSG00000033147	Slc22a15	19.3675	24.8797	2.71481	26.6382	26.4635	19.3192	6.36722	7.61691	8.9499	6.65191	6.85843	7.87222	0.328758	0.30615	3.29669	0.249713	0.259166	0.407482	1.31053	0.305454	-2.10113	0.369321
ENSMUSG00000037851	Iars	16.84	25.3839	17.8264	27.1737	32.6275	16.1684	62.1216	48.4556	54.6138	6.98185	48.4483	4.48421	3.68893	1.90891	3.06364	0.256934	1.48489	0.277343	2.88716	0.673056	-2.10085	0.0285489
ENSMUSG00000022452	Smdt1	1.64665	11.3138	1.84356	8.72428	12.2415	13.6995	53.6723	58.9916	53.4962	66.4613	54.6645	47.9296	32.5947	5.21412	29.0178	7.61797	4.4655	3.49863	22.2756	5.19403	-2.10053	0.120535
ENSMUSG00000085334	Gm12940	16.9953	2.94529	15.5439	14.2188	27.1212	13.2692	72.826	69.8676	72.3814	7.192	74.4914	57.9446	4.28507	23.7218	4.65659	0.505807	2.74661	4.36684	10.8878	2.53975	-2.09996	0.269292
ENSMUSG00000015850	Adamtsl4	38.9429	42.1947	4.83367	51.467	47.223	39.6747	9.82334	6.66373	4.82345	5.41426	4.153	5.38377	0.25225	0.157928	0.997885	0.105199	0.0879444	0.135698	0.469354	0.109614	-2.09825	0.247691
ENSMUSG00000021884	Hacl1	17.2237	2.42172	21.5478	21.7414	25.7714	17.8898	8.49588	7.66178	3.62993	7.67281	6.83848	4.92344	0.493265	3.16377	0.16846	0.352913	0.265352	0.27521	1.27517	0.297825	-2.09815	0.361429
ENSMUSG00000035142	Nubpl	47.8858	6.45254	54.6635	54.7746	63.3672	5.79946	11.3874	8.6947	8.2181	6.13996	1.779	1.54465	0.237802	1.34748	0.15034	0.112095	0.0280745	0.266344	0.578542	0.135504	-2.09408	0.321101
ENSMUSG00000038312	Edem2	7.42411	1.13583	12.883	13.1693	13.8322	9.64411	21.5869	21.3987	2.8136	27.5814	23.1176	13.3652	2.90767	18.8398	0.218397	2.09438	1.67129	1.38584	7.32196	1.71717	-2.0922	0.389678
ENSMUSG00000114384	4930455J16Rik	34.6773	5.12921	51.3338	52.2513	55.3337	49.3729	2.29613	2.61795	3.3571	2.24214	2.83341	2.78834	0.0662142	0.510399	0.0653974	0.0429107	0.0512058	0.0564751	0.214004	0.0501972	-2.09196	0.331179
ENSMUSG00000111713	Gm20234	0.139454	2.83638	0.974269	1.3973	1.33675	1.27233	2.46452	3.12494	2.6282	1.1515	2.91645	2.58431	17.6727	1.10173	2.69761	0.824091	2.18175	2.03117	7.15735	1.679	-2.09182	0.359314
ENSMUSG00000111069	Gm48646	9.16316	1.85376	9.8296	11.5513	11.6432	8.57773	3.2536	2.42767	3.25359	1.1118	1.27386	2.25372	0.355074	1.3096	0.330999	0.096249	0.109408	0.262741	0.665223	0.156133	-2.09107	0.194126
ENSMUSG00000045306	Olfr734	25.5219	3.84216	25.9643	32.4399	31.4562	26.6597	3.73333	4.22563	4.7197	4.18318	3.56885	2.47233	0.14628	1.09981	0.181776	0.128952	0.113455	0.0927364	0.475954	0.111714	-2.09101	0.308244
ENSMUSG00000079048	4933413L06Rik	26.2724	31.6195	3.29181	32.8387	34.2135	26.6699	1.36478	1.36777	2.515	1.86377	1.4146	2.772	0.0519473	0.0432571	0.764017	0.0567553	0.0413463	0.103938	0.286407	0.0673464	-2.08839	0.412225
ENSMUSG00000085956	4930481B07Rik	7.41218	12.1892	1.78274	8.83662	14.7362	11.3596	3.49728	2.78149	4.84322	2.44894	2.9341	3.72245	0.471828	0.228193	2.71672	0.277135	0.199108	0.327691	1.13892	0.267978	-2.08747	0.333705
ENSMUSG00000106772	Gm43794	12.8748	19.6427	12.5859	14.1737	19.866	9.59178	3.86241	5.62942	3.9629	0.947381	1.49441	0.67218	0.299999	0.286591	0.314867	0.0668409	0.0752247	0.0700787	0.300485	0.0707148	-2.08721	1.12576e-05
ENSMUSG00000039318	Rab3gap2	1.72753	17.3726	14.26	18.8735	18.4152	15.3611	16.4985	15.4438	19.1233	18.2379	13.4249	16.5664	9.55034	0.888977	1.34105	0.966322	0.729012	1.07846	3.92679	0.924599	-2.08645	0.346549
ENSMUSG00000021819	Zswim8	9.52654	11.7517	1.91913	13.6931	18.3662	16.426	24.8852	26.2361	22.8567	32.9123	25.6696	2.38964	2.6122	2.23255	11.9099	2.40356	1.39765	0.145479	5.58488	1.31556	-2.08584	0.256907
ENSMUSG00000026987	Baz2b	28.8834	35.1276	3.12523	33.1433	38.1372	25.1226	24.9524	31.7934	26.4529	22.8541	27.8612	24.8933	0.863903	0.905081	8.46431	0.689557	0.730554	0.990872	3.4111	0.803661	-2.08558	0.360688
ENSMUSG00000085962	Gm16984	17.5492	15.2324	1.38232	15.8989	17.3997	16.7228	3.42541	3.86879	1.83673	1.46612	2.9543	2.63246	0.195189	0.253984	1.32873	0.092215	0.169791	0.157418	0.592635	0.139808	-2.0837	0.287295
ENSMUSG00000105657	Gm42833	49.5394	6.11597	48.9992	48.9834	53.2852	47.5128	2.18291	2.2115	1.35283	1.74834	1.83766	1.5248	0.0440641	0.361594	0.0276092	0.0356925	0.0344872	0.0320924	0.144423	0.0340907	-2.08284	0.367484
ENSMUSG00000058656	Samd12	6.35275	9.41849	6.1975	8.23712	9.48584	5.42436	11.7473	12.5839	13.7475	1.267	8.67265	1.12868	1.84917	1.33608	2.21823	0.153816	0.914273	0.208077	1.80116	0.425389	-2.08207	0.0177698
ENSMUSG00000048285	Frmd6	6.46338	8.65959	1.13561	8.54897	9.84792	7.61273	4.67687	6.99418	7.45748	4.54336	6.41474	5.57711	0.723595	0.80768	6.56691	0.531451	0.65138	0.732603	2.6994	0.638478	-2.07993	0.346818
ENSMUSG00000043333	Rhbdl2	28.5564	3.94641	31.7797	32.399	33.2829	31.9373	18.3353	24.3954	21.9985	19.2157	21.1264	17.5784	0.642073	6.18167	0.692218	0.593097	0.634752	0.550402	2.50532	0.59275	-2.0795	0.356926
ENSMUSG00000001424	Snd1	52.3613	51.9911	5.49883	56.8217	58.7193	37.1587	74.3592	61.3721	68.9734	71.8732	55.4117	51.2178	1.42012	1.18044	12.5433	1.26489	0.94367	1.37835	5.04795	1.19564	-2.07792	0.362412
ENSMUSG00000024269	Tpgs2	1.1525	11.5911	9.7295	11.1173	12.9688	9.91184	4.43468	4.1397	4.1247	3.89938	4.57449	3.91156	3.84789	0.357144	0.423938	0.350748	0.35273	0.394635	1.54299	0.366038	-2.07567	0.364963
ENSMUSG00000084960	B430010I23Rik	7.67817	9.77554	1.61833	12.9888	16.1357	9.79356	5.819	4.92454	6.43484	5.5475	6.5954	3.99167	0.757863	0.503761	3.97621	0.4271	0.408747	0.407581	1.74595	0.414476	-2.07465	0.299354
ENSMUSG00000029470	P2rx4	5.15132	68.5998	71.2426	83.8849	84.2594	63.5531	25.3247	21.6653	12.843	39.4374	34.7822	25.6581	4.91616	0.315821	0.180271	0.470137	0.412799	0.403727	1.80408	0.428888	-2.0726	0.426907
ENSMUSG00000024359	Hspa9	1.23621	7.25838	4.649	6.35215	7.96588	5.43753	158.584	115.662	116.166	148.286	113.447	14.3618	128.282	15.9349	24.9873	23.3443	14.2416	2.64124	56.4014	13.409	-2.07252	0.304481
ENSMUSG00000000223	Drp2	7.95995	1.52883	11.4289	11.3287	14.4732	11.7923	0.781474	0.822336	0.47929	0.572518	0.929589	0.548351	0.0981758	0.537887	0.0419367	0.0505371	0.0642285	0.0465007	0.226	0.0537554	-2.07184	0.333879
ENSMUSG00000027303	Ptpra	42.4191	5.15833	52.9669	51.1258	63.9564	43.2892	29.6942	26.2234	31.8277	24.595	27.1617	26.5732	0.70002	5.0837	0.600898	0.481067	0.424692	0.613852	2.12821	0.506537	-2.0709	0.334481
ENSMUSG00000115716	AC151902.2	34.1177	463.59	413.974	393.953	419.78	47.3675	14.5634	1.2598	1.2924	9.8269	21.837	1.236	0.426858	0.00271749	0.00312193	0.0249444	0.0520201	0.0260939	0.144232	0.0343528	-2.0699	0.481051
ENSMUSG00000032411	Tfdp2	13.2452	14.8876	1.68387	13.6939	16.5795	13.6787	22.7692	18.5575	21.5562	19.7179	16.983	17.6962	1.71906	1.2465	12.8016	1.4399	1.02434	1.2937	5.25571	1.25265	-2.06891	0.349007
ENSMUSG00000040188	Scamp2	1.72632	16.1853	15.8949	15.3642	22.349	17.1893	57.5223	51.1754	55.1588	69.5649	53.9822	44.4378	33.3208	3.16184	3.47023	4.52773	2.41542	2.58519	13.3176	3.17611	-2.068	0.368937
ENSMUSG00000024542	Cep192	23.3492	2.845	19.6127	22.9643	28.7266	16.7774	38.2388	42.7516	26.2852	31.4874	34.6672	28.7987	1.63769	15.0269	1.34021	1.37114	1.2068	1.71652	6.00162	1.43149	-2.06784	0.368784
ENSMUSG00000056185	Snx32	0.151336	0.134312	0.648934	0.876476	0.485428	0.283645	1.75817	3.51548	2.32331	2.38217	0.91536	1.49615	11.6176	26.174	3.58019	2.7179	1.88568	5.27473	13.7906	3.29277	-2.06631	0.191703
ENSMUSG00000107763	Gm43962	41.9893	22.1399	3.71627	36.8661	34.5788	21.7155	4.63892	3.95184	1.953	2.89412	1.73544	1.42859	0.110479	0.178494	0.525528	0.0785035	0.050188	0.0657867	0.2715	0.0648261	-2.06631	0.183802
ENSMUSG00000089636	1700058P15Rik	6.51854	1.47762	7.65457	8.75928	15.1784	13.2794	11.288	7.33875	7.17153	6.67381	6.54856	8.38554	1.73168	4.96659	0.936895	0.761913	0.431439	0.631467	2.54505	0.608273	-2.06491	0.192203
ENSMUSG00000032446	Eomes	1.15265	14.6636	14.892	13.8677	15.5836	12.7772	1.2237	1.14918	1.25623	1.77233	1.37665	0.978951	1.06164	0.0783693	0.0843563	0.127803	0.0883393	0.0766169	0.408124	0.0975864	-2.06425	0.396236
ENSMUSG00000037363	Letm2	1.73369	16.1969	11.5293	12.7256	14.9252	12.3234	45.5932	56.8199	64.1182	5.28997	59.6819	49.8458	26.2983	3.50808	5.56131	0.415697	3.99872	4.04481	11.7892	2.81974	-2.06383	0.290898
ENSMUSG00000093859	Gm7882	7.93739	1.77463	9.33552	9.62813	9.71382	7.95947	2.5265	2.53572	3.15755	1.63218	1.43222	1.449	0.318304	1.42887	0.33823	0.169522	0.147441	0.182047	0.695135	0.166337	-2.06318	0.223113
ENSMUSG00000064759	Gm25475	26.8335	271.853	232.688	271.296	279.492	199.589	47.732	53.485	62.381	54.6348	38.2586	39.647	1.77882	0.196742	0.268088	0.201384	0.136886	0.198643	0.747883	0.178971	-2.06309	0.332355
ENSMUSG00000105549	Gm43540	44.4611	513.822	479.848	494.222	493.956	418.749	15.2494	15.4118	19.7291	18.745	9.76342	17.3388	0.342983	0.0299944	0.0411153	0.0379283	0.0197658	0.0414062	0.138031	0.0330334	-2.06299	0.364594
ENSMUSG00000040033	Stat2	12.8369	123.592	115.642	132.856	136.464	118.659	12.5219	13.8963	11.4486	19.1174	9.66979	8.2319	0.975457	0.112437	0.099	0.143896	0.0708596	0.0693742	0.395631	0.0947099	-2.06257	0.359483
ENSMUSG00000041891	Lman1	11.445	1.34495	8.24799	9.43649	11.8616	8.45584	49.9158	33.7355	28.6318	5.199	38.2756	34.6891	4.36137	25.0831	3.47137	0.550946	3.22685	4.10238	10.972	2.62673	-2.06248	0.307424
ENSMUSG00000110071	Gm45512	0.872655	0.899358	1.17664	0.975788	1.3789	0.652576	0.92395	1.2758	0.65714	0.317715	0.22547	0.15538	1.05878	1.41857	0.558488	0.325598	0.163514	0.238103	1.01195	0.242405	-2.06164	0.0386773
ENSMUSG00000026994	Galnt3	16.8399	13.1521	1.31238	15.4575	13.6924	11.5964	77.3538	65.1637	62.7732	113.747	79.3755	6.85352	4.5935	4.95461	47.8317	7.35869	5.79706	0.591004	19.1266	4.58225	-2.06145	0.372531
ENSMUSG00000105586	Gm43009	1.21948	11.9627	11.2988	12.2522	12.4969	9.96167	8.31672	7.15535	7.65525	6.5773	6.46186	8.8415	6.81987	0.598137	0.677529	0.536827	0.517076	0.887552	2.69851	0.647152	-2.05999	0.376604
ENSMUSG00000046027	Stard5	8.68277	13.4427	1.93774	13.2495	14.5286	9.32665	17.5993	14.8196	13.6955	16.2884	15.2975	1.53711	2.02692	1.10243	7.0678	1.22937	1.05293	0.164808	3.39905	0.815701	-2.05902	0.241941
ENSMUSG00000019998	Stx7	26.7867	32.7398	3.29732	34.6187	39.3742	31.8748	47.2945	6.539	52.7493	41.9795	54.3637	54.8954	1.7656	0.199726	15.9976	1.21262	1.38069	1.72222	5.98765	1.43851	-2.05741	0.416724
ENSMUSG00000111824	Gm47102	26.1357	227.657	233.772	249.658	254.499	238.518	11.8995	16.1188	16.9115	9.116	13.916	12.5496	0.455297	0.0708029	0.0723418	0.036514	0.05468	0.0526149	0.199481	0.0479363	-2.05706	0.302109
ENSMUSG00000102332	Gm19331	1.14229	11.1492	1.52195	13.7774	13.6626	9.34964	0.763641	0.96933	0.4367	1.465	0.73971	0.841677	0.668517	0.0869419	0.286935	0.106334	0.0541411	0.0900224	0.347465	0.0834991	-2.05703	0.198152
ENSMUSG00000099611	Vmn1r189	1.24475	1.26245	0.955432	1.3172	1.5348	1.7216	0.52348	0.646623	0.878248	0.177139	0.361811	0.128842	0.420548	0.512197	0.919215	0.134482	0.235739	0.0748389	0.61732	0.148353	-2.05698	0.0429906
ENSMUSG00000026721	Rabgap1l	4.98786	47.4419	39.3424	42.1459	45.4789	32.7487	78.1258	73.7363	66.2668	59.3581	66.6952	54.6913	15.6632	1.55425	1.68436	1.4084	1.46651	1.67003	6.3006	1.51498	-2.05619	0.364515
ENSMUSG00000029468	P2rx7	3.68277	35.4236	31.6417	35.2423	47.2356	32.6825	2.36699	2.77883	2.87569	3.48798	1.24776	2.28568	0.642719	0.0784456	0.090883	0.0989713	0.0264156	0.069936	0.270683	0.0651076	-2.0557	0.333898
ENSMUSG00000022708	Zbtb20	39.6349	54.5363	5.6933	53.2755	57.7621	39.7264	11.5643	18.4525	15.6887	11.5373	15.8399	12.8614	0.291771	0.338353	2.75565	0.216559	0.274226	0.323749	1.12859	0.271511	-2.05544	0.351897
ENSMUSG00000074151	Nlrc5	7.84674	1.93713	12.1825	12.8316	14.8218	8.98771	1.16565	1.59572	0.632263	0.557351	1.41158	0.969134	0.148552	0.823755	0.0518993	0.043436	0.0952366	0.107829	0.341402	0.0821671	-2.05484	0.347192
ENSMUSG00000041644	Slc5a12	8.28571	11.1813	1.85694	8.51168	13.4767	9.87445	1.25954	0.1296	0.896452	0.828917	0.299892	0.3565	0.152014	0.0115908	0.482757	0.0973858	0.0222527	0.0361033	0.215454	0.0519139	-2.05319	0.312288
ENSMUSG00000063582	Olfr666	2.42751	1.74737	2.79319	2.61236	2.84225	1.99126	0.54459	0.828445	0.95624	0.36426	0.145523	0.119793	0.224341	0.474111	0.342347	0.139437	0.0511998	0.0601592	0.346933	0.0835987	-2.0531	0.0272168
ENSMUSG00000037958	Nsrp1	7.43758	1.92632	8.67757	11.9677	12.5894	8.2274	12.1683	13.5926	8.8637	13.2229	1.87333	8.95375	1.63605	7.05628	1.02145	1.10488	0.148802	1.08828	3.23793	0.780657	-2.05231	0.274707
ENSMUSG00000016833	Mrps18c	2.47425	16.8997	17.1638	21.5447	19.3393	19.9161	41.9961	35.7457	25.2745	47.5855	24.6424	29.3751	16.9733	2.11517	1.47255	2.20869	1.27421	1.47494	6.85366	1.65261	-2.05212	0.363045
ENSMUSG00000027422	Rrbp1	19.8381	2.58382	18.6785	25.4396	27.5169	18.7398	19.4145	87.5944	92.8718	123.183	1.87253	88.1899	0.978644	33.9011	4.97211	4.84218	0.0680502	4.70601	13.284	3.20541	-2.0511	0.391108
ENSMUSG00000037286	Stag1	2.95756	26.6735	22.7464	25.8288	25.4668	21.6432	37.8182	32.7919	33.5999	35.486	32.9281	23.2185	12.787	1.22938	1.47715	1.37389	1.29298	1.07278	5.1645	1.24655	-2.05068	0.362243
ENSMUSG00000110016	Gm20751	1.26758	1.91118	1.53696	2.53664	2.7368	1.44925	0.314147	0.67228	1.15615	0.27694	0.225145	0.19549	0.247831	0.351761	0.752234	0.109176	0.0822658	0.13489	0.450609	0.108777	-2.0505	0.0913953
ENSMUSG00000109929	Gm45268	522.695	648.826	54.6926	663.387	685.677	481.454	27.3154	2.6911	28.279	32.5224	22.8584	26.9973	0.0522588	0.00414765	0.517053	0.0490247	0.033337	0.0560745	0.191153	0.0461454	-2.05047	0.425705
ENSMUSG00000031320	Rps4x	142.574	92.2146	7.29884	35.9246	46.2247	74.9972	367.714	375.682	381.255	45.3332	375.555	362.655	2.57912	4.07399	52.2349	1.2619	8.12454	4.83558	19.6293	4.74067	-2.04985	0.416047
ENSMUSG00000043300	B3galnt1	2.18645	2.91855	2.25567	2.87526	3.29665	2.24468	0.74724	0.159141	0.36138	0.116547	0.139772	0.11559	0.34176	0.0545274	0.16021	0.0405344	0.0423982	0.0514951	0.185499	0.0448092	-2.04954	0.169047
ENSMUSG00000106583	4930447N08Rik	1.37795	14.914	14.7462	16.8659	16.8697	8.71613	3.34858	4.28937	4.91792	4.68614	1.4188	3.27272	2.43012	0.287607	0.333505	0.277848	0.0841034	0.375479	1.01708	0.24581	-2.04881	0.339522
ENSMUSG00000010097	Nxf1	19.1623	22.927	2.23743	22.3428	25.5632	21.6549	5.12657	58.1314	41.6511	48.4552	38.4584	32.5885	0.267534	2.5355	18.6156	2.16872	1.50444	1.5049	7.13955	1.72602	-2.04838	0.401955
ENSMUSG00000094588	Olfr898	36.8424	5.49233	48.194	47.8186	56.3965	45.4514	1.44557	1.36263	1.8549	0.75337	1.5237	1.6379	0.0392366	0.248097	0.0384882	0.0157547	0.0270176	0.0360363	0.108607	0.0262696	-2.04766	0.304666
ENSMUSG00000108079	Gm44210	0.126555	0.5799	0.736773	1.21923	0.845415	0.545466	0.83734	0.277651	0.211333	0.251765	0.16275	0.75686	6.61643	0.478791	0.286836	0.206495	0.192509	1.38755	2.46069	0.595517	-2.04685	0.427852
ENSMUSG00000021306	Gpr137b	12.3328	11.2843	1.78924	16.3568	19.9345	8.97589	8.21569	9.83187	14.1959	12.5335	1.79253	12.9129	0.666164	0.871288	7.93406	0.766259	0.0899208	1.43862	3.15717	0.764934	-2.04523	0.378978
ENSMUSG00000042569	Dhrs7b	1.26433	13.9523	13.1228	14.2126	15.1112	12.4282	14.6727	14.795	14.5315	17.1868	15.5722	13.6421	11.6051	1.0604	1.10735	1.20927	1.0305	1.09767	4.59096	1.11248	-2.04501	0.377468
ENSMUSG00000024793	Tnfrsf25	3.33698	1.97445	4.24527	5.32112	6.2764	6.12262	2.88435	1.7592	2.71151	1.66561	0.17194	1.46833	0.864361	0.890981	0.638714	0.313019	0.0273947	0.23982	0.798019	0.193411	-2.04475	0.00670768
ENSMUSG00000056673	Kdm5d	35.5296	4.98616	37.9957	39.5339	42.7927	32.7174	18.7397	18.6832	2.73811	2.89678	17.7246	18.5182	0.52744	3.74701	0.0720638	0.0732733	0.414196	0.566005	1.44884	0.351158	-2.0447	0.399697
ENSMUSG00000077167	Gm24119	49.6772	11.4834	34.7255	49.5181	16.228	72.2666	234.729	192.46	159.338	136.35	14.346	193.966	4.72508	16.7599	4.5885	2.75354	0.884028	2.68403	8.69116	2.1072	-2.04422	0.181947
ENSMUSG00000099083	Atf7	3.88767	41.4663	4.74569	43.3551	44.3518	33.7897	19.1712	2.39461	2.97899	21.3425	16.8559	16.5688	4.93127	0.0577484	0.627725	0.492272	0.38005	0.490352	1.87225	0.454225	-2.0433	0.408928
ENSMUSG00000087331	1810021B22Rik	1.51753	1.55866	2.52616	5.85845	3.85444	2.61617	3.39631	4.27436	1.96824	2.84355	0.743758	1.88413	2.23805	2.74233	0.779146	0.485376	0.192961	0.720185	1.91984	0.466174	-2.04205	0.0751154
ENSMUSG00000085417	Gm13919	1.52543	13.3832	11.625	14.585	15.1365	12.9715	2.74824	2.76495	4.9129	2.33164	3.56913	2.5278	1.80162	0.206599	0.422615	0.159866	0.235796	0.194873	0.810277	0.196845	-2.04135	0.287197
ENSMUSG00000030685	Kctd13	7.62242	9.71732	1.12862	8.61521	12.4694	9.52956	7.96789	6.38859	5.59255	5.89454	5.4497	4.7322	1.04532	0.657443	4.95521	0.684201	0.437046	0.496581	2.21932	0.539276	-2.04102	0.288704
ENSMUSG00000030621	Me3	24.4534	3.84268	25.8239	29.2993	31.6618	21.7336	2.69575	2.5577	2.88693	2.31967	1.76194	1.75782	0.11024	0.665604	0.111793	0.0791716	0.0556487	0.0808802	0.295879	0.0719002	-2.04094	0.292749
ENSMUSG00000027168	Pax6	28.9386	41.384	4.584	44.177	45.9746	42.6153	8.47642	7.64669	7.72917	6.95638	8.46267	7.86448	0.29291	0.184774	1.68612	0.157466	0.184073	0.184546	0.721268	0.175361	-2.0402	0.322009
ENSMUSG00000018995	Nars2	1.31983	8.14115	9.16494	11.4381	11.6187	6.76178	16.1252	8.71569	8.39663	17.6765	1.69245	11.9312	12.2177	1.07057	0.916168	1.5454	0.145667	1.7645	4.7348	1.15186	-2.03934	0.396404
ENSMUSG00000082149	Gm13002	1.83912	16.2996	14.9762	15.4533	17.1352	13.4598	2.14396	1.4415	1.6263	0.5316	2.2111	2.26546	1.16575	0.0884379	0.108592	0.0344003	0.129039	0.168313	0.45426	0.110584	-2.03838	0.391431
ENSMUSG00000030123	Plxnd1	1.92919	16.9273	14.2627	16.8615	22.2219	19.9736	4.62753	5.73496	2.71661	6.82385	1.93198	4.4178	2.39869	0.338799	0.190469	0.404699	0.0869403	0.221181	0.975986	0.237607	-2.03828	0.362225
ENSMUSG00000100150	Gm19585	6.9647	1.88275	7.98228	8.99164	9.92735	5.21112	0.63354	1.5447	1.41141	0.351579	1.19872	0.54778	0.0909644	0.820449	0.176818	0.0391007	0.120749	0.105118	0.362744	0.0883226	-2.0381	0.301551
ENSMUSG00000112392	Gm35240	552.826	745.157	63.7889	639.987	664.895	565.279	22.8471	31.4591	22.7771	16.198	29.171	21.5765	0.0413278	0.0422181	0.35707	0.0253099	0.0438731	0.0381696	0.146872	0.0357842	-2.03716	0.350713
ENSMUSG00000024576	Csnk1a1	15.5545	12.5517	1.12488	11.5214	16.1587	9.52895	186.642	186.511	175.733	187.793	171.334	168.768	11.9993	14.8594	156.224	16.2995	10.6032	17.7111	61.0277	14.8712	-2.03694	0.387615
ENSMUSG00000033720	Sfxn5	1.63268	16.6668	14.8456	14.7414	19.9156	13.9466	3.51519	5.73133	5.92673	3.29967	3.72275	4.11661	2.15302	0.343878	0.399224	0.223837	0.186926	0.295171	0.965375	0.235311	-2.03652	0.287025
ENSMUSG00000058600	Rpl30	165.622	11.9978	128.369	7.37464	72.465	144.489	263.823	274.399	277.196	32.1424	29.5356	249.325	1.59293	22.8708	2.15936	4.3585	0.407584	1.72556	8.87435	2.16388	-2.03602	0.397853
ENSMUSG00000100899	Olfr1167	1.77873	13.5184	11.3338	13.1438	13.1295	11.4836	2.1496	1.9914	2.32881	1.58682	1.94196	1.2874	1.2085	0.14731	0.205475	0.120728	0.147909	0.112108	0.520429	0.126915	-2.03584	0.317211
ENSMUSG00000030104	Edem1	1.37229	11.9469	9.65632	13.8187	16.4638	8.22293	71.986	54.3727	45.7445	63.2638	58.844	56.9121	52.457	4.55121	4.73727	4.57814	3.57414	6.92114	20.5818	5.02448	-2.03432	0.385098
ENSMUSG00000036104	Rab3gap1	4.84234	44.4632	42.1361	41.8858	46.8678	36.8894	26.6854	25.3697	28.9367	22.8286	23.7695	22.1439	5.51084	0.570578	0.686743	0.545022	0.507161	0.600279	2.25606	0.550821	-2.03415	0.354004
ENSMUSG00000027612	Mmp24	7.46129	12.9843	1.26418	12.1682	12.5956	11.1332	0.89493	1.24632	0.845275	0.512283	1.57161	0.54824	0.119943	0.0959861	0.668636	0.0421	0.124775	0.0492438	0.294855	0.0720394	-2.03315	0.303499
ENSMUSG00000102465	Gm38198	45.1316	56.3291	5.17825	51.9352	54.4225	44.1175	5.36326	3.89679	4.37413	4.1564	4.9976	3.55292	0.118836	0.069179	0.844712	0.0800305	0.0918297	0.080533	0.344242	0.0841311	-2.03271	0.358042
ENSMUSG00000068798	Rap1a	8.54919	1.14562	7.47113	6.7455	8.24435	8.86442	37.265	38.3637	38.2276	4.48678	36.6661	47.7932	4.35889	33.4872	5.11671	0.665152	4.44742	5.39158	14.3209	3.50138	-2.03213	0.326888
ENSMUSG00000029141	Slc4a1ap	27.4874	34.3122	3.14423	31.5238	34.8838	29.7964	13.9771	18.8616	15.8823	19.5663	12.2774	15.5272	0.508493	0.549705	5.05126	0.620683	0.351953	0.52111	2.03649	0.497915	-2.03211	0.365705
ENSMUSG00000079038	D130040H23Rik	61.5117	7.71314	58.4535	67.6446	74.5299	54.1828	1.39328	11.4489	9.47239	1.64665	11.6964	12.2925	0.0226506	1.48434	0.16205	0.0243426	0.156936	0.22687	0.556347	0.13605	-2.03185	0.421289
ENSMUSG00000030378	Sult2a8	11.6838	116.315	98.3865	131.293	121.162	85.2777	5.71768	6.49638	0.77756	4.8614	2.13	6.87977	0.489366	0.0558518	0.00790311	0.037027	0.0175797	0.0806749	0.184374	0.0450939	-2.03163	0.417628
ENSMUSG00000018378	Cuedc1	1.51295	14.2328	16.6557	15.7815	15.3535	16.3864	3.63963	4.78167	4.28723	3.92835	4.16655	3.4977	2.40565	0.33596	0.257404	0.248921	0.271374	0.213452	0.99967	0.244582	-2.03113	0.343595
ENSMUSG00000030380	Mzf1	1.61852	13.3551	13.2459	15.9992	17.4892	14.4298	2.95526	2.38354	2.1144	2.92429	3.31956	2.27277	1.8259	0.178474	0.159627	0.182777	0.189807	0.157505	0.721333	0.176696	-2.02939	0.379974
ENSMUSG00000053436	Mapk14	8.29736	1.66179	7.16114	11.3827	11.7512	8.21514	19.5895	21.7151	21.9742	3.69639	23.3745	18.2524	2.36094	13.0673	3.06854	0.324738	1.98911	2.2218	6.16559	1.51188	-2.02789	0.255325
ENSMUSG00000028634	Hivep3	17.4946	2.1268	19.4416	21.8614	24.8391	17.1226	2.91191	2.74459	2.29818	2.69488	3.4628	2.12389	0.166446	1.29048	0.11821	0.123271	0.139409	0.12404	0.525045	0.128907	-2.02611	0.359432
ENSMUSG00000021044	Adck1	1.16666	15.5372	13.1325	15.4167	16.6242	14.4725	3.42247	4.7535	2.36417	5.11799	4.36356	3.55233	2.93357	0.305943	0.180024	0.331977	0.262483	0.245454	1.13985	0.279971	-2.02549	0.392512
ENSMUSG00000102685	Gm37373	26.4529	3.37483	27.2597	29.1767	33.573	24.9469	1.67411	1.52	1.65543	1.1822	1.5375	1.36661	0.0632865	0.450393	0.0607281	0.0405186	0.0457957	0.0547807	0.191469	0.0470317	-2.02541	0.327288
ENSMUSG00000037617	Spag1	18.3254	24.9238	2.4883	23.8959	25.3234	17.1573	9.62939	7.15127	6.98749	6.9734	6.78468	5.65858	0.525466	0.286925	2.80814	0.291824	0.267921	0.329807	1.20684	0.296517	-2.02505	0.320701
ENSMUSG00000097639	Platr4	99.9158	165.458	14.2497	175.619	165.632	142.476	3.54678	2.11858	2.57389	4.63729	1.96726	2.55961	0.0354977	0.0128043	0.180628	0.0264054	0.0118773	0.0179652	0.07631	0.0187493	-2.02504	0.336406
ENSMUSG00000026822	Lcn2	2.12158	4.34486	3.2375	6.53727	7.14914	4.42193	2.82418	2.5362	1.6145	1.22619	1.87645	0.633192	1.33117	0.583724	0.498687	0.187569	0.262472	0.143193	0.804526	0.197745	-2.0245	0.0852763
ENSMUSG00000107504	Gm35549	2.44312	4.42129	2.66949	4.71596	4.54436	3.71388	1.74337	1.77348	1.7741	0.4117	0.49191	0.89871	0.713583	0.401123	0.664583	0.0872993	0.108246	0.241987	0.593096	0.145844	-2.02384	0.0145635
ENSMUSG00000028423	Nfx1	1.66312	11.9193	13.9699	14.5876	15.557	12.4914	31.6458	28.5884	28.8864	28.9663	27.2631	25.4795	19.028	2.39851	2.06776	1.98567	1.75247	2.03976	7.83142	1.92597	-2.02369	0.351101
ENSMUSG00000031595	Pdgfrl	1.41817	12.6296	11.4415	13.2662	14.758	12.1387	1.94322	2.16367	2.55916	2.29914	1.8321	1.65912	1.37023	0.171317	0.223674	0.173308	0.124143	0.136681	0.588407	0.144711	-2.02364	0.320381
ENSMUSG00000068744	Psrc1	8.45919	1.12449	8.57386	11.4948	12.3893	9.26615	14.2951	18.9598	15.3884	13.4787	18.6882	21.5523	1.68989	16.8608	1.7948	1.17259	1.50841	2.32591	6.78184	1.66897	-2.02272	0.368692
ENSMUSG00000048747	E130114P18Rik	1.85713	17.9786	11.8767	17.1217	19.3287	15.9944	0.963393	1.38655	2.1299	1.14354	0.85787	1.27623	0.518755	0.0771224	0.179334	0.0667892	0.0443832	0.0797924	0.258404	0.0636549	-2.02128	0.219445
ENSMUSG00000081974	Gm11960	42.7365	5.83171	47.7445	53.1752	51.6397	39.2333	16.7972	15.7119	1.2678	13.587	14.162	9.32	0.393041	2.69422	0.0265538	0.255514	0.274246	0.237553	1.03794	0.255771	-2.02079	0.4019
ENSMUSG00000005893	Nr2c2	14.1677	2.11835	16.1828	17.5888	21.4769	16.4918	3.78676	29.6454	26.5482	28.2791	22.1194	21.1483	0.267282	13.9946	1.64052	1.60779	1.02992	1.28235	5.3008	1.30669	-2.0203	0.412253
ENSMUSG00000093336	Mir1954	4.95648	5.64817	3.87728	12.414	7.91234	8.56258	26.2224	31.164	13.2883	1.3924	15.6521	12.154	5.29053	5.51754	3.42722	0.112164	1.97819	1.41943	4.7451	1.16993	-2.02002	0.0143272
ENSMUSG00000020974	Pole2	1.76215	12.5126	12.7115	15.3233	16.9387	11.888	14.4794	12.3692	9.12515	9.15146	12.4835	13.2334	8.21688	0.988546	0.717863	0.597227	0.736979	1.11318	3.30776	0.815795	-2.01958	0.368468
ENSMUSG00000020268	Lyrm7	11.3729	14.8142	1.24667	12.9134	16.7647	12.1911	5.55112	5.19882	3.9757	6.52335	4.3677	2.7824	0.488101	0.350936	3.18905	0.50516	0.26053	0.228231	1.3427	0.331307	-2.01889	0.337103
ENSMUSG00000048027	Rgmb	1.61151	1.62113	1.46896	1.46148	2.24613	1.57259	41.4328	27.7523	38.9753	3.6685	27.2813	3.88118	25.7105	17.1191	26.5325	2.51013	12.1459	2.46801	23.1207	5.70802	-2.01812	0.0168037
ENSMUSG00000099823	Gm28054	1.29282	1.47938	1.63322	1.93244	1.99114	1.14449	0.876326	0.73667				0.33245	0.677839	0.497959	0	0	0	0.290478	0.391933	0.0968258	-2.01714	0.259276
ENSMUSG00000065742	Gm25007	4.51926	2.67876	1.45824	2.16428	2.76343	9.67717	16.8825	36.5671	11.1754	7.2721	5.6339	7.6529	3.73568	13.6508	7.6636	3.36006	2.03873	0.79082	8.35002	2.0632	-2.01689	0.102255
ENSMUSG00000104508	Gm37735	8.66728	11.2612	1.68354	12.5419	12.3446	12.1726	1.15594	0.24627	0.81297	0.7141	0.2758	0.955315	0.133368	0.021869	0.482893	0.0569374	0.0223417	0.078481	0.21271	0.0525867	-2.01612	0.316022
ENSMUSG00000027692	Tnik	25.7547	32.6365	3.49446	33.8896	38.5213	28.3234	19.9126	19.1996	14.7366	13.7483	16.5229	15.4286	0.773163	0.588285	4.21712	0.40568	0.428928	0.54473	1.85952	0.45978	-2.01592	0.301458
ENSMUSG00000011960	Ccnt1	3.17516	39.6378	36.6636	36.8987	45.5253	32.7814	42.2327	41.8519	3.42192	57.689	43.4267	34.6676	13.301	1.05586	0.0933329	1.56344	0.953902	1.05754	4.81671	1.19163	-2.01512	0.442278
ENSMUSG00000022945	Chaf1b	1.35771	13.6821	13.5359	12.8463	15.8723	13.1593	15.9119	12.3193	11.7145	14.7596	17.6325	14.1698	11.7196	0.90039	0.865442	1.14894	1.11089	1.07679	4.49515	1.11221	-2.01495	0.402033
ENSMUSG00000109648	Svet1	1.89886	14.7189	15.7667	13.8814	16.9575	13.7226	1.17415	0.492973	0.975157	0.91976	0.841125	0.83354	0.618344	0.0334924	0.0618493	0.0662586	0.049602	0.060742	0.237895	0.0588675	-2.01478	0.400458
ENSMUSG00000062116	Zfp954	27.364	35.3742	3.22996	35.2725	37.7227	26.4696	6.9259	5.54114	4.75328	5.62689	3.19667	5.8837	0.253103	0.156644	1.47162	0.159526	0.0847412	0.222282	0.627123	0.155516	-2.01168	0.32939
ENSMUSG00000075086	Olfr1241	2.57674	2.13439	3.26414	3.44823	3.14695	2.17576	0.217333	0.76853	0.281717	0.1316	0.123454	0.1181	0.0843441	0.36007	0.0863065	0.0381645	0.0392297	0.0542798	0.176907	0.0438913	-2.01098	0.220647
ENSMUSG00000100280	Gm28417	3.43581	38.1544	34.6395	41.7729	42.6677	33.7349	23.3443	27.6265	25.1599	29.1975	27.1886	23.9419	6.7944	0.72407	0.726335	0.698957	0.637217	0.709707	2.74827	0.68196	-2.01076	0.364849
ENSMUSG00000046160	Olig1	0.434588	0.595744	0.487966	0.783689	0.579716	0.644269	0.42178	0.596573	0.718587	0.21845	0.13992	0.215662	0.970527	1.00139	1.47262	0.278746	0.241359	0.334739	1.14818	0.284948	-2.01058	0.00633687
ENSMUSG00000019873	Reep3	27.9596	3.34359	31.7793	34.2916	35.3975	29.9744	35.4732	36.3991	36.5569	33.1792	41.9271	34.4728	1.26873	10.8863	1.15034	0.967562	1.18446	1.15008	4.43511	1.1007	-2.01055	0.359776
ENSMUSG00000001774	Chordc1	57.5398	53.3792	5.32446	63.2571	68.5656	44.8595	39.3645	42.6681	39.5387	48.6386	42.5419	36.8642	0.684128	0.79934	7.42586	0.768903	0.620456	0.82177	2.96978	0.737043	-2.01053	0.373203
ENSMUSG00000042246	Tmc7	1.34155	14.146	13.8877	14.736	16.3345	13.9519	2.96271	4.9811	3.6573	3.76959	3.48687	3.2318	2.20843	0.352122	0.263347	0.255808	0.213467	0.231639	0.941299	0.233638	-2.01038	0.327002
ENSMUSG00000040127	Sdr9c7	2.34493	3.65387	3.76844	3.43992	3.71626	3.36845	1.1239	0.934373	1.9779	0.332743	0.44524	0.326196	0.479288	0.255721	0.52486	0.0967297	0.119809	0.0968385	0.419956	0.104459	-2.0073	0.0194761
ENSMUSG00000071552	Tigit	115.567	16.6371	153.129	157.333	168.195	155.559	0.659196	1.22253	1.31418	0.314331	0.93298	2.2227	0.00570404	0.0734819	0.00858215	0.00199787	0.00554702	0.0142885	0.029256	0.00727779	-2.00716	0.382594
ENSMUSG00000110964	Gm20953	1.47323	1.24358	1.26616	1.78944	1.69495	1.17755	2.98943	3.644	1.64278	0.757778	0.51439	0.97831	2.02917	2.93025	1.29745	0.423473	0.303484	0.830803	2.08562	0.519253	-2.00597	0.0347599
ENSMUSG00000028007	Snx7	9.85478	1.73347	1.25716	9.55849	11.2964	9.89613	24.7463	3.1644	31.685	35.6735	37.2143	3.2556	2.5111	1.82547	25.2037	3.73213	3.29435	0.328977	9.84676	2.45182	-2.0058	0.394302
ENSMUSG00000038002	Cramp1l	1.45858	3.49511	2.67658	2.8187	2.41242	1.64562	1.4951	11.1799	9.5866	1.47346	1.55896	1.275	1.02504	3.19873	3.58166	0.522744	0.646223	0.774779	2.60181	0.647915	-2.00564	0.0708902
ENSMUSG00000028559	Osbpl9	5.65982	59.5263	54.9477	64.6385	61.9177	49.3986	35.4129	36.2922	39.9786	35.6998	41.7333	32.8865	6.25689	0.609684	0.727576	0.552299	0.674012	0.665739	2.53138	0.630683	-2.00494	0.365411
ENSMUSG00000036112	Metap2	23.4946	36.4178	2.75449	26.6366	34.5291	19.8337	96.894	81.2567	64.7996	11.4511	87.5579	88.919	4.12409	2.23124	23.5251	0.429901	2.53577	4.48323	9.96013	2.48297	-2.0041	0.339743
ENSMUSG00000034593	Myo5a	19.8128	23.4374	2.91243	21.2453	22.8875	15.7816	4.37158	4.73793	9.26169	8.56987	3.12328	5.66464	0.220644	0.202153	3.18006	0.403378	0.136462	0.358938	1.20095	0.299593	-2.0031	0.415373
ENSMUSG00000027176	Cstf3	18.7787	2.17656	17.2457	24.5821	22.2994	16.6987	36.4645	33.6491	28.8989	33.5317	32.1247	32.6439	1.9418	15.4598	1.67572	1.36407	1.44061	1.95488	6.35909	1.58652	-2.00296	0.353858
ENSMUSG00000023411	Nfatc4	1.17799	14.7547	12.8418	16.3145	16.1877	14.352	0.569267	1.57996	0.768563	0.43711	0.58939	1.4223	0.483253	0.107082	0.0598485	0.0267927	0.0364097	0.0991012	0.216728	0.0541012	-2.00215	0.2974
ENSMUSG00000084824	Gm16344	16.8644	129.773	115.165	119.376	142.773	96.7545	14.9565	11.918	9.38738	13.5852	9.3443	8.2675	0.886866	0.0918369	0.0815127	0.113801	0.0654485	0.0854482	0.353405	0.0882327	-2.00194	0.377035
ENSMUSG00000112998	Gm47656	19.9354	19.9512	2.46769	23.4182	21.7199	18.8652	1.1717	1.91645	1.6478	1.56227	1.18395	1.58844	0.0587749	0.096057	0.66775	0.0667119	0.0545098	0.0841996	0.274194	0.0684738	-2.00157	0.355881
ENSMUSG00000026715	Serpinc1	1.11835	14.8126	12.8569	16.7373	14.8144	12.7997	2.18484	3.7195	2.38189	2.16716	4.97747	1.68247	1.95363	0.251103	0.185262	0.129481	0.335989	0.131445	0.796665	0.198972	-2.00141	0.363095
ENSMUSG00000029629	Phf14	2.55153	21.4767	19.7264	23.5815	23.2294	18.7752	43.1941	38.4362	3.46319	29.8594	39.2588	33.1278	16.9287	1.78967	0.175562	1.26622	1.69005	1.76444	6.29798	1.57357	-2.00085	0.426125
ENSMUSG00000108268	Gm44187	9.32869	11.4974	1.63819	12.9784	14.2718	11.2792	7.8797	7.97478	7.61149	8.348	5.97187	5.48366	0.844674	0.693619	4.64627	0.643224	0.418439	0.486172	2.06152	0.515945	-1.99842	0.298564
ENSMUSG00000038840	Birc7	1.53586	3.29633	1.74773	2.25949	2.51431	3.4453	1.42	0.692173	0.4798	0.22765	0.18627	0.613342	0.924564	0.209983	0.274527	0.100753	0.0740839	0.178023	0.469692	0.11762	-1.99758	0.201081
ENSMUSG00000078808	Vmn1r58	18.9968	21.8845	2.29338	22.5259	22.1244	17.9215	3.49451	3.68568	3.65855	4.63935	3.12894	2.51561	0.183952	0.168415	1.59526	0.205956	0.141425	0.140369	0.649211	0.162584	-1.99751	0.362204
ENSMUSG00000028487	Bnc2	2.98174	23.5193	23.7189	25.7443	29.7287	21.8438	1.27531	3.91756	2.87	1.63718	1.83116	1.17896	0.427709	0.166568	0.121001	0.0635938	0.0615957	0.0539723	0.238426	0.0597206	-1.99724	0.134928
ENSMUSG00000065637	Gm26397	14.3468	1.88142	1.82612	13.3839	9.93965	13.3722	523.518	557.472	585.743	581.333	718.47	641.819	36.4901	296.304	320.757	43.4353	72.2832	47.9964	217.851	54.5716	-1.99712	0.148549
ENSMUSG00000107937	Gm44200	18.5322	23.3233	25.3427	28.596	26.9577	16.833	12.9244	9.35849	14.5212	1.792	1.142	5.28366	0.697401	0.401251	0.572994	0.0626662	0.0423626	0.313888	0.557215	0.139639	-1.99653	0.0270286
ENSMUSG00000102362	4930509J09Rik	8.9969	11.3762	1.56717	11.5495	11.7564	9.84188	0.924988	0.33912	0.613915	0.354347	0.974947	0.175537	0.102812	0.0298095	0.391736	0.0306808	0.0829291	0.0178357	0.174786	0.0438152	-1.99608	0.308236
ENSMUSG00000023737	1700082M22Rik	5.37253	59.5946	53.8928	64.5466	64.2915	47.8181	14.395	14.3242	16.9117	17.83	15.164	14.2741	2.67937	0.24036	0.313803	0.276234	0.235863	0.298508	1.07785	0.270202	-1.99604	0.370491
ENSMUSG00000055884	Fancm	2.25756	27.8878	27.889	19.6821	27.2522	14.2229	9.35596	9.85916	8.3621	7.48796	5.49873	8.84166	4.14428	0.353529	0.299835	0.380445	0.201772	0.62165	1.59921	0.401289	-1.99465	0.401794
ENSMUSG00000026126	Ptpn18	1.82225	12.3132	13.4394	14.3549	16.638	13.7778	24.3556	27.3953	2.98624	18.1913	22.2314	18.8139	13.3656	2.22488	0.2222	1.26725	1.33618	1.36552	5.2709	1.32299	-1.99425	0.388923
ENSMUSG00000030309	Caprin2	2.54542	25.9295	24.815	26.8245	26.53	21.6546	8.65175	1.68675	7.88945	11.3987	1.7251	9.9522	3.39894	0.0650513	0.317931	0.424935	0.0650245	0.459588	1.26064	0.316516	-1.99381	0.430983
ENSMUSG00000030779	Rbbp6	1.23343	11.9858	8.52467	11.3934	11.589	9.58475	45.5423	46.4397	4.14627	41.1178	42.8112	29.3879	36.9233	3.87457	0.486385	3.60892	3.69413	3.06611	13.7614	3.45638	-1.9933	0.42541
ENSMUSG00000092482	Gm20531	1.84947	3.66734	4.11278	4.37399	4.37173	3.87811	0.639678	1.25963	0.836	0.22583	0.755225		0.345871	0.343473	0.203269	0.0516302	0.172752	0	0.297537	0.0747941	-1.99207	0.0328804
ENSMUSG00000042306	S100a14	12.6258	1.69827	8.48995	9.5157	14.5512	16.2782	86.8287	99.517	11.2433	14.6596	115.487	119.147	6.87706	58.5991	1.32431	1.54057	7.93661	7.31941	22.2668	5.59886	-1.99169	0.415081
ENSMUSG00000001482	Def8	6.49758	1.92139	7.71944	9.81849	12.7524	9.47658	4.91676	6.8325	4.63915	4.65288	5.46898	3.15979	0.756706	3.55602	0.600969	0.473889	0.428857	0.333432	1.6379	0.412059	-1.99092	0.271148
ENSMUSG00000033411	Ctdspl2	11.615	13.6255	1.21267	13.8632	13.6611	11.2828	25.1679	27.3635	23.8851	24.9353	25.3496	26.544	2.16685	2.00826	19.6963	1.79868	1.8556	2.35261	7.95714	2.0023	-1.9906	0.367916
ENSMUSG00000011171	Vipr2	1.61687	13.1812	9.61823	12.25	14.3942	9.77424	0.737646	0.785488	0.391285	1.12941	0.25564	0.294122	0.456219	0.0595915	0.0406816	0.0921972	0.0177599	0.0300915	0.185497	0.0466829	-1.99043	0.369551
ENSMUSG00000028995	Fam126a	8.69383	1.32978	8.66334	11.8827	11.7241	8.15169	7.46737	9.68236	6.25534	8.27263	9.11123	6.1774	0.858928	7.2812	0.722047	0.69619	0.777134	0.757806	2.95406	0.74371	-1.98989	0.364818
ENSMUSG00000038831	Ralgps1	8.4526	1.72869	11.7968	12.9252	14.478	11.4312	4.13866	4.23461	4.81337	3.34543	3.55447	3.86845	0.489632	2.4496	0.408024	0.25883	0.245509	0.338413	1.11575	0.280917	-1.9898	0.279502
ENSMUSG00000074776	Gm10754	0.697749	0.593549	0.391123	3.33199	0.969626	0.498721	0.758314	0.396662	1.69879	1.46767	0.348385	0.36694	1.0868	0.668288	4.34336	0.440477	0.359298	0.735762	2.03282	0.511846	-1.9897	0.262489
ENSMUSG00000021553	Slc28a3	8.33366	1.41439	1.15237	1.63267	11.5439	8.91916	4.62339	4.93941	4.35664	1.49556	5.15145	5.42964	0.554785	3.49225	3.78059	0.916019	0.446247	0.608761	2.60921	0.657009	-1.98963	0.133655
ENSMUSG00000022678	Nde1	9.68317	1.21444	8.84344	11.7999	13.9754	9.61513	15.1199	15.7838	17.3267	17.7942	12.1736	17.1362	1.56146	12.9967	1.95927	1.508	0.871069	1.78221	5.50582	1.38709	-1.98889	0.334518
ENSMUSG00000040383	Aqr	2.55834	21.3588	18.6474	17.9293	21.6363	16.3785	23.498	21.8294	21.7254	27.4732	25.2822	2.71221	9.18486	1.02203	1.16507	1.53231	1.16851	0.165596	3.79065	0.95547	-1.98816	0.357394
ENSMUSG00000002249	Tead3	1.42254	1.17945	1.64645	1.78169	2.39998	1.58936	12.7832	13.2636	9.15354	1.17658	11.4678	1.68983	8.98619	11.2456	5.55956	0.660372	4.77827	1.06322	8.59712	2.16729	-1.98796	0.0381008
ENSMUSG00000045917	Tmem268	4.9728	12.4496	8.78258	13.1236	16.1516	11.915	11.3915	1.5111	9.91812	1.48837	1.53656	8.16142	2.29076	0.121377	1.1293	0.113411	0.0951336	0.684972	1.18048	0.297839	-1.98676	0.249679
ENSMUSG00000107878	Gm44106	15.3729	22.3199	2.34967	23.3294	22.8794	18.6295	2.45717	3.16642	2.2395	1.99534	2.2318	2.4881	0.159838	0.141866	0.953114	0.0855289	0.0975463	0.133557	0.418273	0.105544	-1.9866	0.307853
ENSMUSG00000032959	Pebp1	8.34459	1.57142	7.72651	9.67415	11.4678	9.32138	61.6775	61.3148	64.4244	67.7254	69.5899	6.967	7.39131	39.0186	8.33809	7.00066	6.06827	0.747422	18.2493	4.60545	-1.98643	0.266293
ENSMUSG00000038486	Sv2a	4.83236	9.16924	8.15764	9.65857	11.3138	9.48462	1.8319	1.57878	0.428559	0.97788	0.195382	0.321355	0.37909	0.172182	0.0525347	0.101245	0.0172693	0.0338817	0.201269	0.0507986	-1.98626	0.202352
ENSMUSG00000032386	Trip4	18.8941	23.7433	2.75562	2.46975	25.412	16.4678	11.8516	14.1695	13.9695	1.24175	12.4157	9.8367	0.627265	0.596781	5.06946	0.502783	0.488576	0.59733	2.09784	0.529563	-1.98603	0.350851
ENSMUSG00000018417	Myo1b	6.37552	69.6254	66.5235	77.2749	76.3637	54.8129	25.8371	28.8496	23.8297	26.9729	32.175	24.5452	4.05255	0.414354	0.358215	0.349052	0.421338	0.4478	1.60837	0.406063	-1.98582	0.381069
ENSMUSG00000029730	Mcm7	2.58745	22.7769	17.7759	22.5819	27.9559	17.13	73.4681	63.6896	52.7759	62.6678	61.2428	62.6824	28.3941	2.79623	2.96895	2.77513	2.1907	3.65922	11.3864	2.87502	-1.98567	0.374066
ENSMUSG00000113618	Gm48166	1.13197	11.487	9.66917	12.2916	13.7348	9.14886	1.28342	2.79197	1.22888	1.1832	1.77948	1.4114	1.13379	0.243055	0.127093	0.0962606	0.12956	0.154271	0.501314	0.126697	-1.98433	0.304674
ENSMUSG00000101854	1700026F02Rik	38.285	51.2786	4.46793	43.9793	43.3982	34.4476	0.141855	0.51411	2.36512	1.76741	1.49622	2.15777	0.00370524	0.0100258	0.529356	0.0401874	0.0344765	0.0626393	0.181029	0.0457677	-1.98382	0.481262
ENSMUSG00000008601	Rab25	7.77158	1.35714	7.45659	8.93692	12.9687	8.78398	42.5633	44.655	54.7216	57.268	5.39462	41.6626	5.47679	32.9038	7.33869	6.40802	0.415973	4.74302	15.2398	3.85567	-1.98279	0.275796
ENSMUSG00000026387	Sctr	1.93231	2.94862	2.86374	2.56833	3.99673	2.65268	0.225981	0.481275	0.683766	0.13155	0.14546	0.115988	0.116948	0.16322	0.238766	0.0512201	0.0363948	0.0437249	0.172978	0.0437799	-1.98225	0.0224974
ENSMUSG00000108297	Gm44167	0.644417	0.343875	0.515414	1.39457	1.21739	1.42478	0.413433	0.44147	0.362279	0.511231	0.151111	0.248787	0.641562	1.28381	0.70289	0.366586	0.124127	0.174614	0.876086	0.221776	-1.98197	0.039642
ENSMUSG00000112054	Gm33680	9.68649	1.76859	1.33365	11.5198	11.8343	9.53856	1.54484	1.13114	1.17579	1.71924	1.78172	1.19997	0.159484	0.639572	0.88164	0.149242	0.150556	0.125802	0.560232	0.141867	-1.98149	0.120161
ENSMUSG00000021481	Zfp346	13.8242	14.3866	1.66911	11.2765	16.2757	11.9896	6.32677	4.37727	8.856	7.1347	7.7826	5.12382	0.457659	0.304261	5.30582	0.632702	0.478173	0.427355	2.02258	0.512743	-1.97989	0.410219
ENSMUSG00000042251	Pm20d1	15.8348	2.9584	22.3728	23.3224	24.4523	19.4962	0.46552	0.924592	0.87777	0.7445	0.712768	0.694761	0.0293986	0.312532	0.0392338	0.031922	0.0291493	0.0356357	0.127055	0.0322357	-1.97872	0.364666
ENSMUSG00000029669	Tspan12	36.7442	52.194	3.83694	31.7212	48.8776	29.2457	61.8433	69.236	79.2766	65.8722	77.64	68.4534	1.68308	1.32651	20.6614	2.0766	1.58846	2.34063	7.89033	2.0019	-1.97872	0.408946
ENSMUSG00000004591	Pkn2	11.9232	1.12646	9.92142	11.8396	12.7948	8.92787	41.2156	42.7725	35.2819	47.2413	38.7877	39.2577	3.45676	37.9706	3.55614	3.99012	3.03153	4.39721	14.9945	3.80628	-1.97798	0.385521
ENSMUSG00000000399	Ndufa9	9.44424	1.49459	8.21748	9.81313	11.1366	8.54715	32.1818	33.4923	28.359	4.7916	35.3116	32.2476	3.40756	22.409	3.45106	0.488284	3.17076	3.77291	9.75588	2.47732	-1.97749	0.319365
ENSMUSG00000027346	Gpcpd1	1.52835	1.83357	9.83623	9.58989	9.42683	6.74987	18.8292	15.7382	11.7134	16.7273	13.1812	16.6653	12.3199	8.58336	1.19085	1.74427	1.39826	2.46898	7.36471	1.8705	-1.9772	0.169754
ENSMUSG00000097726	9530036O11Rik	8.32873	1.64213	9.42386	11.3713	13.9859	9.29468	0.69467	0.43538	0.23332	0.2697	0.581191	0.27518	0.0834065	0.265131	0.0247584	0.0237177	0.0415555	0.0296062	0.124432	0.0316264	-1.97616	0.269984
ENSMUSG00000044322	Dsc1	8.58192	1.12226	8.61593	6.97836	9.7853	6.86443	0.225419	0.47218	1.298	0.37641	0.348596	0.42825	0.0262667	0.42074	0.150651	0.0539396	0.0356245	0.0623868	0.199219	0.0506503	-1.97572	0.271955
ENSMUSG00000080424	Mir466k	12.8364	24.8463	2.99634	16.3633	25.636	2.64179	21.5135	14.232	17.818	16.4651	14.5754	1.3464	1.67597	0.572801	5.94659	1.00622	0.568552	0.509655	2.73179	0.694809	-1.97516	0.283597
ENSMUSG00000107633	Gm44078	19.4366	2.16634	2.54262	24.4599	25.9683	15.2169	4.49296	5.5552	5.34525	9.68387	9.66649	7.272	0.23116	2.56432	2.10226	0.395908	0.372242	0.477888	1.63258	0.415346	-1.97477	0.163436
ENSMUSG00000020691	Mettl2	23.3196	3.47498	26.7919	33.5774	33.9986	27.4558	23.4753	18.1288	14.8839	18.8848	17.6687	17.675	1.00668	5.21696	0.555536	0.562426	0.519691	0.643762	2.25973	0.575293	-1.97378	0.319976
ENSMUSG00000022066	Entpd4b	17.7995	26.1935	2.81612	22.8766	24.2639	19.6684	1.87429	9.17298	6.9694	1.28151	8.455	6.72319	0.1053	0.350201	2.47482	0.0560187	0.34846	0.341827	0.976774	0.248768	-1.97322	0.391511
ENSMUSG00000020262	Adarb1	8.81385	1.21339	9.99514	12.1526	13.2455	8.34943	1.37774	1.42956	1.33796	1.19756	1.31313	1.47198	0.156315	1.17816	0.133861	0.0985437	0.0991379	0.176298	0.489445	0.12466	-1.97315	0.350457
ENSMUSG00000056014	A430033K04Rik	1.47285	15.7155	13.4586	12.6234	14.4833	13.5779	4.19623	3.63796	4.55415	3.15529	5.16954	3.5865	2.84906	0.231488	0.338381	0.249956	0.356931	0.264142	1.13964	0.290343	-1.97275	0.377236
ENSMUSG00000113916	Gm18881	1.96591	2.11444	1.94369	2.62869	3.16159	2.62762	0.753783	0.145212	0.862972	0.252791	0.225724	0.159862	0.383426	0.0686763	0.443987	0.0961662	0.0713957	0.0608391	0.298697	0.0761337	-1.97207	0.129418
ENSMUSG00000032368	Zic1	1.32745	13.7284	14.7821	15.4229	18.3258	13.6573	0.248731	0.434583	0.47525	0.226227	0.479466	0.31679	0.187376	0.0316556	0.0321503	0.0146682	0.0261635	0.0231956	0.0837272	0.0213424	-1.97197	0.295962
ENSMUSG00000099564	Gm28729	2.17559	3.5297	3.59256	3.14339	3.55917	2.87265	0.771955	0.82223	0.158132	0.2483	0.144395	0.11928	0.354825	0.232946	0.0440165	0.0789912	0.0405698	0.0415226	0.210596	0.0536945	-1.97163	0.160816
ENSMUSG00000057337	Chst3	7.99598	1.73538	1.46614	11.3579	12.3338	1.58246	0.652416	0.533285	0.188369	0.24413	0.335926	0.13174	0.081593	0.307301	0.128479	0.0214943	0.0272363	0.0832503	0.172458	0.0439937	-1.97088	0.14694
ENSMUSG00000022292	Rrm2b	17.5337	2.12275	17.2325	17.3925	21.1917	15.1885	5.19915	7.78735	6.2384	7.44446	6.37746	5.69842	0.296523	3.66851	0.362014	0.428027	0.300941	0.375179	1.44235	0.368049	-1.97045	0.389417
ENSMUSG00000024691	Fam111a	34.7637	5.59669	39.7654	44.1354	46.6896	39.2147	7.56345	11.2641	6.2379	12.8255	12.777	1.76819	0.217567	2.01264	0.156868	0.290594	0.273659	0.04509	0.795692	0.203114	-1.96992	0.389039
ENSMUSG00000027130	Slc12a6	2.41635	28.4165	24.9137	23.7815	27.4171	19.8936	18.822	21.8551	18.184	17.7333	18.7118	18.7733	7.78944	0.769101	0.729879	0.745676	0.682484	0.943681	3.09614	0.790614	-1.96943	0.381737
ENSMUSG00000090942	F830016B08Rik	7.15335	84.2524	71.1543	73.3463	75.8432	62.9938	1.69291	1.6542	0.79631	1.6761	1.81456	1.3576	0.23666	0.0196339	0.0111913	0.0228519	0.0239251	0.0215513	0.0891617	0.0227761	-1.9689	0.419183
ENSMUSG00000103000	Gm37900	1.39417	12.9769	1.72527	11.5341	12.1752	9.55589	1.52751	2.65564	2.38351	2.66849	2.3166	2.51953	1.09564	0.204644	1.38153	0.231356	0.190273	0.263662	0.893938	0.22843	-1.96842	0.134126
ENSMUSG00000069892	9930111J21Rik2	64.3943	7.14489	65.5667	69.8711	73.5517	56.9	6.12716	5.7277	8.17549	5.17466	6.17584	5.86455	0.0951507	0.801649	0.12469	0.07406	0.083966	0.103068	0.340497	0.0870313	-1.96803	0.333948
ENSMUSG00000018189	Uchl5	484.162	67.726	548.884	672.853	681.355	485.691	49.5256	46.9141	52.4264	51.6688	57.4782	32.3284	0.102291	0.692705	0.0955145	0.0767906	0.0843586	0.0665617	0.296837	0.0759036	-1.96743	0.327028
ENSMUSG00000100600	A230077H06Rik	37.3893	45.1754	4.59293	48.619	45.7795	38.4138	4.4534	6.45242	4.1222	4.226	4.52245	4.2556	0.119109	0.14283	0.897509	0.0869208	0.0987877	0.110783	0.386483	0.0988306	-1.96737	0.323538
ENSMUSG00000031549	Ido2	7.17212	1.19362	6.88796	8.59796	8.82531	6.8647	0.349278	0.568523	1.13164	0.444266	0.534236	0.439777	0.0486994	0.4763	0.164292	0.0516711	0.0605345	0.0640636	0.229764	0.0587564	-1.96733	0.251739
ENSMUSG00000015094	Npdc1	11.3871	11.4179	1.73343	13.3625	17.7487	13.1783	37.8839	42.4333	42.3499	34.8585	39.9475	42.2997	3.32691	3.71639	24.4313	2.60868	2.25073	3.20979	10.4915	2.68973	-1.96369	0.326058
ENSMUSG00000084950	Gm5577	8.44456	1.4437	9.54387	11.7236	13.8635	9.64325	3.45496	2.15719	1.82647	1.79661	1.8285	2.42998	0.409134	1.49421	0.191376	0.153247	0.131893	0.251988	0.69824	0.179043	-1.96342	0.268725
ENSMUSG00000039990	Edrf1	1.25746	11.7939	9.38274	1.28915	12.3419	8.21336	11.5215	11.7473	12.4462	1.12263	12.3572	8.81338	9.16251	0.996051	1.3265	0.870831	1.00124	1.07305	3.82835	0.981707	-1.96336	0.346338
ENSMUSG00000037487	Ubr5	25.3124	3.47613	24.5157	26.8876	33.8959	19.5942	76.764	76.2872	71.9214	62.2147	68.4566	55.4338	3.03266	21.946	2.93369	2.31388	2.01961	2.82909	9.30412	2.38753	-1.96235	0.335627
ENSMUSG00000036030	Prtg	3.94947	1.81834	2.12186	3.23145	3.46142	1.77191	0.334525	0.89441	0.627189	0.26875	0.18721	0.153394	0.0847013	0.491882	0.295585	0.0831671	0.0540848	0.0865696	0.290723	0.0746072	-1.96226	0.141033
ENSMUSG00000026798	Coq4	2.31652	23.7226	24.5755	25.5994	23.3416	15.9713	6.53884	5.64478	6.788	1.43173	9.62853	6.19557	2.8227	0.237949	0.27621	0.0559283	0.412505	0.387919	1.11229	0.285451	-1.96221	0.392257
ENSMUSG00000021282	Eif5	16.2442	12.4433	1.32256	12.6553	17.5262	13.358	218.354	194.715	175.95	228.129	179.638	178.216	13.442	15.6482	133.038	18.0264	10.2497	13.3416	54.0426	13.8725	-1.96186	0.36741
ENSMUSG00000049550	Clip1	2.1985	23.7795	23.337	22.4552	27.5465	21.7199	16.1259	15.2391	12.4666	19.2273	17.8516	14.7766	7.33494	0.640851	0.534201	0.856249	0.648054	0.680329	2.83666	0.728211	-1.96177	0.401819
ENSMUSG00000087396	4933407K13Rik	32.1733	4.75338	33.3594	41.7172	45.1921	27.7712	5.99812	6.88672	7.92273	5.87659	5.98272	5.77398	0.186432	1.44881	0.237496	0.140867	0.132384	0.207912	0.624245	0.160388	-1.96055	0.324471
ENSMUSG00000063015	Ccni	9.53812	14.845	1.48113	14.3746	14.7528	12.133	67.4425	87.4648	71.2633	66.7186	76.6649	71.2352	7.07083	5.89187	48.114	4.64141	5.19663	5.87121	20.3589	5.23641	-1.95901	0.33736
ENSMUSG00000034957	Cebpa	0.559198	0.452442	0.619791	0.591343	0.86118	0.558795	7.68311	8.21599	9.6894	1.13832	6.95165	1.24531	13.7395	18.1592	15.6333	1.92497	8.07224	2.22856	15.844	4.07526	-1.95897	0.00773192
ENSMUSG00000112466	Gm29674	25.392	3.16947	29.1912	31.9893	35.4288	28.1928	2.45829	1.15654	2.25198	2.613	1.51536	0.398973	0.0968138	0.364901	0.0771459	0.0816835	0.042772	0.0141516	0.17962	0.0462024	-1.95891	0.232296
ENSMUSG00000062553	Olfr709-ps1	2.84764	26.1668	23.5685	26.6478	26.7116	21.1275	3.471	2.99433	3.2684	3.28925	4.32861	1.971	1.21891	0.114433	0.138677	0.123434	0.16205	0.0932906	0.490671	0.126258	-1.95838	0.374271
ENSMUSG00000032257	Ankk1	2.59319	3.48774	2.54836	3.14799	2.88249	3.4256	0.389427	0.651648	0.683766	0.17354	0.1461	0.171325	0.150173	0.18684	0.268317	0.0551273	0.0506854	0.0500131	0.201776	0.0519419	-1.95779	0.0127754
ENSMUSG00000082266	Gm12303	1.31618	0.957678	1.39722	1.63722	2.62924	2.49259	0.695838	1.48194	1.16893	0.72353	0.433859	0.357148	0.528681	1.54743	0.836612	0.441926	0.165013	0.143284	0.970908	0.250074	-1.95698	0.085089
ENSMUSG00000033918	Parl	1.31296	16.1149	15.7593	12.5945	17.3466	13.1219	35.3414	37.2446	26.7355	43.2475	41.4672	28.1734	26.9173	2.31119	1.69649	3.43384	2.39051	2.14705	10.3083	2.65714	-1.95587	0.409595
ENSMUSG00000045102	Poln	1.22779	11.9379	13.6294	12.7586	14.3313	8.75982	3.28969	2.6328	3.18352	2.95242	3.71946	2.7762	2.67937	0.220542	0.233578	0.231406	0.259533	0.316924	1.04449	0.269288	-1.95558	0.396864
ENSMUSG00000021938	Pspc1	1.67492	13.6765	11.5253	11.9764	14.6593	9.13588	24.9241	22.8251	26.5244	18.6293	19.3698	18.1291	14.8808	1.66893	2.30141	1.5555	1.32133	1.98439	6.28371	1.62041	-1.95526	0.339816
ENSMUSG00000077448	Gm23126	35.8671	26.5992	26.4639	41.9362	36.4454	27.5188	5.23371	3.7123	11.881	4.54566		2.232	0.145919	0.139564	0.448952	0.108395	0	0.0811082	0.244812	0.0631677	-1.95442	0.165278
ENSMUSG00000090012	Gm16555	9.47519	11.8338	1.25796	11.1129	14.284	9.77524	0.52772	1.7285	0.689117	0.916244	0.35996	0.8384	0.0556949	0.146064	0.547805	0.0824484	0.0252002	0.0857677	0.249855	0.0644721	-1.95434	0.291004
ENSMUSG00000008348	Ubc	3.98645	26.5643	18.4236	25.584	38.4585	25.6384	288.896	34.3377	383.177	49.4517	369.455	329.769	72.4694	1.29263	20.7982	1.93292	9.60659	12.8623	31.5201	8.13394	-1.95424	0.337482
ENSMUSG00000081255	Gm5380	2.97926	25.5238	24.4364	28.9223	31.1218	22.2839	1.51268	1.15425	2.2615	1.9688	0.978678	1.4962	0.507736	0.0452225	0.0925463	0.0680721	0.0314467	0.0671426	0.215168	0.0555538	-1.95351	0.339822
ENSMUSG00000022099	Dmtn	1.27175	15.4345	17.2266	15.4673	17.1451	14.6813	2.96362	3.43176	2.38855	4.51946	2.47858	3.79222	2.33034	0.222344	0.138655	0.292195	0.144565	0.258302	0.897113	0.231687	-1.95311	0.406742
ENSMUSG00000030754	Copb1	1.19872	9.24331	7.93339	8.69958	9.88556	7.41969	58.546	49.633	53.768	69.3492	5.4295	53.646	48.8405	5.36961	6.77743	7.97156	0.549235	7.23021	20.3292	5.25034	-1.95307	0.355783
ENSMUSG00000041225	Arhgap12	21.7893	23.2624	2.15165	21.2222	24.7997	15.4588	49.2648	49.1426	38.2227	35.6449	42.6565	35.8822	2.26096	2.11253	17.7644	1.6796	1.72004	2.32115	7.3793	1.90693	-1.95223	0.35174
ENSMUSG00000026764	Kif5c	17.7428	3.14948	25.3799	27.3172	26.3174	23.7139	0.421958	0.282411	0.874244	0.243563	0.39915	0.33611	0.0237819	0.0896692	0.0344464	0.0089161	0.0151668	0.0141735	0.0492992	0.0127521	-1.95082	0.149356
ENSMUSG00000032841	Prr5l	9.21625	2.41334	21.4626	18.9396	25.6695	13.4477	0.557969	2.3123	0.55869	1.84862	1.78785	1.38534	0.0605419	0.95813	0.0260309	0.0976059	0.0696489	0.103016	0.348234	0.0900904	-1.95061	0.445402
ENSMUSG00000053964	Lgals4	7.67149	63.1263	42.6897	43.3572	76.8479	49.9465	416.565	462.957	476.4	524.547	511.272	4.4313	54.3004	7.33382	11.1596	12.0983	6.65303	0.088721	24.2646	6.28001	-1.95001	0.309196
ENSMUSG00000035781	R3hdm4	1.13853	11.255	12.4663	11.3692	12.5983	11.8874	48.2828	51.3719	52.7419	58.2193	49.6441	49.8498	42.4082	4.56438	4.23075	5.12079	3.94055	4.19351	17.0678	4.41829	-1.94972	0.374788
ENSMUSG00000026134	Prim2	2.28697	24.6893	23.6964	24.6341	25.7946	21.4738	14.4872	13.2179	12.1167	15.7421	14.586	15.1675	6.3347	0.53537	0.511331	0.639036	0.565468	0.706326	2.46047	0.636943	-1.9497	0.399917
ENSMUSG00000031508	Ankrd10	7.46465	1.63494	6.62315	11.7421	12.7525	7.65725	45.5165	42.6618	37.2997	39.8533	32.9436	29.2123	6.09761	26.0938	5.63171	3.39404	2.58331	3.81498	12.6077	3.26411	-1.94954	0.238739
ENSMUSG00000038446	Cdc40	1.46732	14.7466	12.7666	13.7787	15.5756	11.2173	17.5299	17.7185	13.7296	16.7643	18.3553	14.4415	11.9469	1.20154	1.07544	1.21668	1.17846	1.28743	4.7413	1.22752	-1.94953	0.384681
ENSMUSG00000104396	Gm37959	1.64273	1.81213	1.71411	2.59117	2.72271	1.56468	0.7684	0.641134	1.579	0.45558	0.4381	0.179143	0.467757	0.353801	0.921176	0.17582	0.160906	0.114492	0.580911	0.150406	-1.94946	0.0689162
ENSMUSG00000057375	Yipf1	34.1844	51.2317	44.2389	47.2696	52.9126	42.2746	99.9434	9.32935	15.8429	14.4946	12.9628	14.5976	2.92365	0.182101	0.358122	0.306636	0.244986	0.345305	1.15463	0.298976	-1.94933	0.38908
ENSMUSG00000068748	Ptprz1	1.33455	12.8878	11.3642	14.4353	13.6876	11.3943	1.6877	0.789772	1.17181	1.1563	1.43544	2.11257	1.26462	0.0612805	0.103114	0.0801023	0.104872	0.185405	0.476339	0.12346	-1.94795	0.422805
ENSMUSG00000055214	Pld5	8.91617	1.39198	9.27869	11.9593	11.6276	9.11999	2.24387	1.89525	1.58138	1.7135	1.76176	1.5293	0.251663	1.36155	0.170431	0.143277	0.151516	0.167687	0.594546	0.15416	-1.94736	0.315695
ENSMUSG00000046792	Zfp787	4.93147	8.62597	1.36116	8.71982	11.9311	7.76354	14.5891	15.3989	16.4667	13.6333	14.4285	12.3746	2.95837	1.78518	12.0975	1.56348	1.20931	1.59393	5.61368	1.45558	-1.94735	0.271411
ENSMUSG00000028760	Eif4g3	17.7277	2.75425	23.2136	21.7669	24.6665	21.1276	32.8892	35.2582	34.3956	32.7395	34.9858	26.6927	1.85525	12.8014	1.4817	1.50409	1.41836	1.2634	5.37945	1.39529	-1.9469	0.343704
ENSMUSG00000107676	Gm44178	7.34939	1.82469	9.86166	11.1621	11.366	9.79279	2.52147	2.95513	2.69245	1.38623	3.13243	1.7658	0.343086	1.61952	0.273022	0.12419	0.275597	0.180316	0.745211	0.193368	-1.9463	0.277926
ENSMUSG00000001998	Ap4e1	19.6528	23.9377	2.86715	23.5261	24.7166	19.6195	19.9745	21.4713	21.3422	18.3243	21.4686	15.3382	1.01637	0.896965	7.44369	0.778892	0.868592	0.781782	3.11901	0.809755	-1.94553	0.345807
ENSMUSG00000109353	Gm45183	3.51176	38.115	29.3637	36.9384	38.6493	27.8222	2.31376	2.52261	0.55849	2.8632	2.15623	1.66698	0.65886	0.0661842	0.0190197	0.0775129	0.0557896	0.0599154	0.248021	0.064406	-1.9452	0.423074
ENSMUSG00000087029	Gm14133	2.18585	2.64532	2.36964	2.45975	2.17614	1.73913	1.57124	0.26147	1.17983	0.354578	0.21299	0.174529	0.718823	0.0988423	0.497894	0.144152	0.0978753	0.100354	0.43852	0.114127	-1.942	0.149338
ENSMUSG00000045751	Mms22l	7.71442	7.65343	6.44181	9.25592	11.5353	5.43919	26.677	32.3724	24.8415	21.8932	2.33496	2.38552	3.45807	4.22979	3.85628	2.36532	0.202418	0.43858	3.84805	1.00211	-1.94109	0.0168058
ENSMUSG00000002489	Tiam1	18.6259	25.2424	22.7432	21.3313	35.6445	24.7449	14.8578	14.3973	11.6762	1.45585	12.3333	1.8813	0.797693	0.570359	0.513392	0.0682492	0.34601	0.0760277	0.627148	0.163429	-1.94014	0.0212086
ENSMUSG00000066258	Trim12a	15.2268	17.6734	2.17574	12.9834	14.5526	9.64359	4.1754	5.3436	4.61599	1.93386	2.31586	3.8176	0.274213	0.302352	2.12157	0.148948	0.159137	0.395869	0.899377	0.234651	-1.93841	0.34158
ENSMUSG00000092354	Gm20548	339.616	47.2792	392.842	455.994	472.414	383.739	2.76611	2.29674	0.5937	2.61187	2.29842	1.77319	0.00814482	0.0485784	0.00151129	0.00572786	0.00486527	0.00462082	0.0194115	0.00507131	-1.93648	0.384902
ENSMUSG00000042213	Zfand4	7.87575	1.34414	9.71213	8.16857	11.2165	6.62442	1.92858	2.99876	1.66151	1.21828	1.11293	2.93651	0.244875	2.23099	0.171076	0.149142	0.0992231	0.443285	0.882314	0.23055	-1.93621	0.394088
ENSMUSG00000114891	Gm47272	1.69854	13.2495	12.5668	14.5555	13.1978	9.31436	4.5951	4.1813	1.1333	4.24437	4.5389	1.65946	2.70533	0.315582	0.0901818	0.2916	0.343912	0.178162	1.03703	0.271225	-1.9349	0.412554
ENSMUSG00000110121	Gm45367	21.646	2.46837	21.8327	15.3755	26.5825	15.4967	4.87787	4.34691	2.3547	1.72151	2.795	5.12351	0.225348	1.76105	0.107852	0.111964	0.105144	0.33062	0.698082	0.182576	-1.9349	0.391979
ENSMUSG00000081162	Olfr400-ps1	6.32977	9.36273	6.354	6.6572	8.84849	5.54656	0.483931	1.7472	0.33438	0.251595		0.248384	0.0764532	0.186612	0.0526251	0.0377929	0	0.0447816	0.10523	0.0275248	-1.93474	0.148935
ENSMUSG00000115314	AC121598.3	8.98972	93.4979	79.4823	88.5381	94.6511	69.3887	13.2823	11.1621	13.7232	9.87578	14.5822	13.6872	1.4775	0.119383	0.172657	0.111543	0.154063	0.197254	0.589847	0.154286	-1.93473	0.382894
ENSMUSG00000038429	Usp5	1.74269	11.7985	11.6562	12.2186	15.7844	12.6427	26.774	23.1652	27.3952	26.6952	23.7543	18.475	15.3636	1.96341	2.35027	2.1848	1.50493	1.46132	6.55909	1.71702	-1.93359	0.333858
ENSMUSG00000032652	Crebl2	22.3444	31.2938	3.41557	32.5889	34.2282	33.4865	8.88242	7.98529	7.24483	6.84953	8.6789	8.7929	0.397523	0.255172	2.12112	0.21018	0.25356	0.26258	0.924604	0.242107	-1.93319	0.318763
ENSMUSG00000018727	Cpsf4l	2.22136	3.13634	2.72532	4.37895	3.39932	3.16548	1.66198	0.145394	1.68996	0.59313	0.288642	0.475213	0.748182	0.0463579	0.620095	0.13545	0.0849116	0.150124	0.471545	0.123495	-1.93294	0.183497
ENSMUSG00000111758	Gm30373	5.89175	68.1675	64.5575	68.7676	72.8468	64.9667	2.77364	3.33862	2.12836	3.54622	3.27483	3.14294	0.470766	0.0489767	0.0329685	0.0515682	0.044955	0.0483777	0.184237	0.0483003	-1.93146	0.396686
ENSMUSG00000114218	Gm47423	1.25476	1.41411	0.931984	1.76487	2.12724	1.48764	0.298825	0.636614	0.68925	0.114186	0.138732	0.363688	0.238152	0.450186	0.739552	0.0646995	0.0652168	0.244473	0.475963	0.124797	-1.93127	0.0891584
ENSMUSG00000039646	Vasn	1.47498	2.56826	0.778644	3.88298	2.19331	3.85892	7.7721	6.39931	9.38922	7.29361	3.7927	6.1368	5.26927	2.49169	12.0584	1.87836	1.72921	1.59029	6.60646	1.73262	-1.93092	0.161582
ENSMUSG00000066406	Akap13	29.1684	33.7175	3.21531	34.4373	34.7518	25.6256	49.5174	7.42924	57.2454	48.8243	62.7382	49.9524	1.69764	0.220337	17.804	1.41777	1.80532	1.94932	6.57399	1.72414	-1.9309	0.437834
ENSMUSG00000112278	Gm30025	0.189764	0.197656	0.266817	0.749613	0.395665	0.322314	4.5355	3.45316	2.7588	2.21281	1.51645	2.18456	23.9007	17.4705	10.3397	2.95193	3.83266	6.77774	17.237	4.52078	-1.93086	0.0357381
ENSMUSG00000079450	Cldn34c1	38.1174	46.5147	4.55428	44.7123	47.6856	32.8326	3.3126	2.67615	4.13133	3.81272	3.8976	3.5744	0.0869051	0.0575335	0.907132	0.0852723	0.0817353	0.108867	0.350523	0.0919583	-1.93046	0.405839
ENSMUSG00000030827	Fgf21	0.868118	1.67866	1.58524	2.26882	2.16616	2.36967	0.815	1.55266	1.99123	0.55373	0.3342	0.997845	0.938812	0.924942	1.25611	0.244061	0.154282	0.42109	1.03995	0.273144	-1.92878	0.00456135
ENSMUSG00000030530	Furin	1.29359	12.1111	12.1121	13.8425	16.7827	14.5467	23.5829	26.4964	28.5392	32.7982	29.6662	26.8355	18.2306	2.18777	2.35625	2.36939	1.76766	1.84478	7.59154	1.99394	-1.92877	0.352329
ENSMUSG00000086522	Gm4473	1.28288	1.73819	1.2266	1.41618	2.53494	1.81427	0.237855	0.759847	0.487238	0.37982			0.185407	0.437149	0.397228	0.268201	0	0	0.339928	0.0894004	-1.92687	0.102463
ENSMUSG00000114827	Gm46432	5.97964	1.68422	9.28276	7.97755	11.4126	7.7926	9.18476	8.36777	6.5117	5.7933	9.91965	2.34226	1.536	4.96835	0.701483	0.7262	0.869185	0.300575	2.40195	0.631987	-1.92624	0.250059
ENSMUSG00000034311	Kif4	2.83637	29.5172	25.2647	23.4276	28.4773	22.8226	13.6477	11.8174	11.9396	15.1974	13.1122	8.843	4.81168	0.400356	0.472581	0.648694	0.460443	0.387466	1.89487	0.498868	-1.92537	0.393318
ENSMUSG00000112516	Gm47968	74.2852	8.79261	77.1275	83.789	87.5568	67.4836	18.215	16.14	15.625	17.4221	18.753	12.135	0.245204	1.83563	0.202587	0.207928	0.214181	0.179821	0.761141	0.200644	-1.92353	0.355915
ENSMUSG00000076288	Mir301b	0.766915	3.47133	2.25494	1.77986	1.82139	0.991588	26.36	18.7131	17.9991	13.745	2.5445	3.4416	34.3715	5.39077	7.98209	7.72251	1.39701	3.47079	15.9148	4.19677	-1.92302	0.282483
ENSMUSG00000036086	Zranb3	6.58785	1.3195	6.48544	7.58766	8.78681	5.97245	4.55298	7.46963	7.34538	4.8767	5.93257	3.91839	0.691118	5.66097	1.13259	0.642714	0.675167	0.656078	2.49489	0.657986	-1.92285	0.311804
ENSMUSG00000025354	Dnajc14	119.863	16.2262	149.242	152.823	152.377	127.493	21.2343	27.2224	29.3785	23.6322	31.8935	22.5862	0.177155	1.67768	0.196852	0.154638	0.209307	0.177157	0.683895	0.180368	-1.92284	0.368453
ENSMUSG00000107225	Gm43637	7.99824	11.1152	1.79114	9.74723	11.3997	9.75234	4.73199	4.68235	6.85598	4.62993	3.69619	4.65766	0.591629	0.421255	3.82772	0.475	0.324236	0.477594	1.61353	0.42561	-1.92262	0.344556
ENSMUSG00000049191	Rtl5	0.935679	1.35246	1.34165	1.63544	1.79716	1.47553	1.479	0.26138	0.715142	0.163118	0.652816	0.215378	1.58067	0.193263	0.533033	0.0997396	0.36325	0.145966	0.768989	0.202985	-1.92159	0.254088
ENSMUSG00000029086	Prom1	51.922	62.3196	5.58743	56.6457	71.6365	44.2469	162.499	171.882	183.8	199.498	181.322	185.243	3.12967	2.75806	32.8952	3.52186	2.53114	4.18657	12.9277	3.41319	-1.92127	0.395081
ENSMUSG00000029427	Zcchc8	6.54632	1.16382	8.9215	8.91963	11.2223	6.52737	29.4283	25.3698	23.5127	26.9912	3.78154	27.9618	4.4954	21.7987	2.63551	3.02604	0.336967	4.28378	9.64322	2.54893	-1.91962	0.317126
ENSMUSG00000036882	Arhgap33	3.49187	4.53963	6.65762	8.72379	8.79853	9.28822	4.42548	4.2749	3.4777	1.54195	1.65677	3.31594	1.26737	0.941684	0.522364	0.176752	0.1883	0.357005	0.910471	0.240686	-1.91946	0.0399938
ENSMUSG00000086822	5330413P13Rik	1.47759	16.4982	15.5136	15.1519	17.4817	14.3135	1.65177	1.98494	1.33957	1.96992	1.74569	1.72244	1.11788	0.120313	0.0863477	0.130011	0.0998581	0.120337	0.441514	0.116735	-1.91922	0.391586
ENSMUSG00000028161	Ppp3ca	21.8994	22.4358	2.91316	21.7838	31.6469	19.7755	21.8812	22.1847	22.3151	22.229	16.8469	19.7463	0.999169	0.988809	7.6601	1.02044	0.53234	0.998527	3.21602	0.850435	-1.91901	0.348148
ENSMUSG00000104708	Gm42503	8.26861	11.4499	1.56373	11.1919	12.3136	9.79483	1.1164	1.57999	1.64514	1.45578	1.29117	1.13397	0.135017	0.137992	1.05206	0.130075	0.104857	0.115772	0.44169	0.116902	-1.91774	0.347326
ENSMUSG00000039137	Whrn	8.63918	1.77556	12.1759	13.6634	16.2643	13.7483	12.7774	9.56773	1.15997	11.3244	9.79292	5.72697	1.47901	5.38858	0.0952682	0.828818	0.60211	0.416558	2.32095	0.615829	-1.91411	0.343782
ENSMUSG00000029076	Sdf4	11.3794	14.8148	1.54419	12.4669	18.4142	13.7229	46.2998	45.1729	38.2383	43.3519	43.9868	35.5838	4.06874	3.04918	24.7628	3.47736	2.38874	2.59302	10.6269	2.81971	-1.9141	0.332152
ENSMUSG00000104963	Gm42974	1.34317	11.4553	1.7239	11.7861	12.3962	9.62689	0.43581	0.682532	0.458469	0.764474	0.633499	0.545657	0.324463	0.0595824	0.265949	0.0648621	0.0511041	0.0566805	0.216665	0.0575489	-1.91261	0.119052
ENSMUSG00000039725	Trp53rka	1.83686	13.6547	14.1244	14.1382	16.7116	13.4283	6.9273	6.74798	4.843	6.8426	4.98369	5.9333	3.77128	0.494187	0.342881	0.48398	0.298217	0.441851	1.53612	0.408016	-1.91259	0.370749
ENSMUSG00000041757	Plekha6	1.52714	13.9955	14.2455	11.4362	18.4258	12.6322	56.8511	61.6374	54.6837	54.717	63.3968	48.7326	37.2272	4.40409	3.83868	4.78453	3.44066	3.85782	15.1566	4.02767	-1.91193	0.370595
ENSMUSG00000104392	Gm37962	1.89124	14.6898	13.9438	15.8588	15.658	13.266	3.3913	4.2567	3.8885	4.17238	2.4252	2.78245	1.79317	0.289772	0.278869	0.263096	0.154886	0.209744	0.787269	0.209242	-1.91169	0.315309
ENSMUSG00000031262	Cenpi	17.6586	2.78594	17.7834	23.7695	23.2336	17.6533	13.169	14.5793	13.8676	8.87877	15.6283	13.273	0.745755	5.23315	0.779806	0.373536	0.672659	0.751872	2.2529	0.599356	-1.9103	0.330634
ENSMUSG00000027332	Ivd	3.73683	38.2852	37.5437	45.7992	43.6299	31.4636	15.8171	18.4168	15.7743	22.3912	15.5766	16.3873	4.23277	0.481043	0.420158	0.488899	0.357015	0.520835	1.71132	0.455583	-1.90933	0.375982
ENSMUSG00000027340	Slc23a2	9.68976	11.384	1.59968	13.8196	19.2245	12.7256	19.4982	19.2892	17.4231	22.3862	19.7687	15.7564	2.01225	1.69441	10.8916	1.61989	1.02831	1.23816	4.86609	1.29545	-1.90931	0.302434
ENSMUSG00000021700	Rab3c	1.32178	15.4512	12.728	13.7177	15.4179	13.1548	1.14582	1.2162	0.661671	1.93432	1.3948	0.44919	0.86688	0.0787123	0.0519855	0.141009	0.0904663	0.0341464	0.332526	0.0885405	-1.90906	0.415803
ENSMUSG00000086391	1700042O10Rik	1.25895	1.42582	1.29334	1.6896	1.45676	1.22513	0.99963	1.6446	1.62743	0.222731	0.267118	0.659665	0.794018	1.15344	1.25832	0.131825	0.183364	0.538446	1.06859	0.284545	-1.90898	0.014536
ENSMUSG00000021359	Tfap2a	6.99842	1.69264	9.72926	12.8715	11.4825	11.1564	0.635434	0.62885	0.993142	0.38982	0.7434	0.616757	0.0907968	0.371521	0.102078	0.0302856	0.0647422	0.055283	0.188132	0.0501036	-1.90876	0.209231
ENSMUSG00000102427	Gm37463	1.46986	2.55871	2.46694	2.95227	2.22457	2.19934	3.36441	0.68919	0.892359	0.344724	1.15339	0.313919	2.28893	0.26935	0.361727	0.116766	0.518479	0.142733	0.973335	0.259326	-1.90817	0.347263
ENSMUSG00000074758	Gm5535	3.72496	39.815	31.6182	35.7226	34.4236	45.3185	2.48471	2.16342	3.98194	4.5885	1.69824	2.17892	0.667044	0.0543367	0.125938	0.128448	0.0493336	0.0480802	0.28244	0.0752873	-1.90746	0.348472
ENSMUSG00000034187	Nsf	17.7844	21.9525	2.63443	19.6948	24.8613	18.9413	24.9645	2.65726	22.5599	35.4467	18.1845	2.99236	1.40373	0.121046	8.5635	1.7998	0.731437	0.157981	3.36276	0.896407	-1.90742	0.407954
ENSMUSG00000098692	Gm28041	0.571213	0.953878	0.482146	1.62878	1.33284	1.85699	1.73276	0.754346	3.21117	0.456595	0.826289	3.52481	3.03348	0.79082	6.66016	0.28033	0.619948	1.89813	3.49482	0.932804	-1.90557	0.223352
ENSMUSG00000074955	Olfr1305	2.75749	23.5974	22.3341	27.9531	26.2186	19.3685	1.71354	2.52928	1.67278	2.35388	1.12285	1.69428	0.621413	0.107185	0.0748979	0.0842082	0.0428265	0.0874761	0.267832	0.0715036	-1.90524	0.331022
ENSMUSG00000064145	Arih2	23.3838	3.3915	25.7597	32.3591	37.6889	21.6376	42.9514	41.6773	36.3577	45.7931	46.1336	32.6858	1.8368	12.2888	1.41142	1.41515	1.22406	1.5106	5.17899	1.38327	-1.90459	0.346166
ENSMUSG00000018822	Sfrp5	0.995778	1.17816	1.1314	1.39842	1.3688	1.62177	0.47916	0.5185	0.49623	0.2494	0.149335	0.122931	0.481192	0.440093	0.438599	0.178345	0.109099	0.0758006	0.453295	0.121082	-1.90447	0.000565224
ENSMUSG00000021375	Kif13a	9.61495	1.63789	12.535	9.19722	12.9697	11.4354	2.38664	23.8452	17.6535	16.8884	16.5884	13.9135	0.248222	14.5584	1.40835	1.83625	1.27901	1.21671	5.405	1.44399	-1.90423	0.437119
ENSMUSG00000106437	Gm35667	48.2628	7.22593	65.6941	72.2915	77.4493	66.1518	1.32152	1.1929	1.6563	0.678942	0.762923	2.57562	0.0273818	0.165086	0.0252123	0.00939173	0.00985061	0.038935	0.07256	0.0193925	-1.90368	0.323777
ENSMUSG00000078931	Pdf	1.36282	0.518255	0.763222	2.64396	2.15228	1.39896	4.88938	5.1934	2.25154	2.56887	5.19678	1.45476	3.5877	10.0209	2.95004	0.971601	2.41455	1.03988	5.51956	1.47534	-1.9035	0.154416
ENSMUSG00000020884	Asgr1	1.43645	1.71444	2.37917	2.19187	2.53117	4.14423	0.784798	0.837165	2.1435	0.4815	0.49184	0.4288	0.546346	0.488303	0.900943	0.219675	0.194313	0.103469	0.645197	0.172486	-1.90326	0.0241105
ENSMUSG00000085822	Gm15584	326.956	445.581	42.3539	422.667	446.844	377.969	2.92177	2.9564	5.1358	2.6521	5.78734	6.55984	0.00893628	0.00663493	0.121259	0.00627467	0.0129516	0.0173555	0.0456102	0.0121939	-1.90319	0.42849
ENSMUSG00000112918	Gm18120	1.58345	0.186465	0.499594	0.71597	0.886555	1.66132	1.59248	3.38566	1.9157	1.94489	1.75576	2.41473	1.0057	18.1571	3.83452	2.71644	1.98043	1.4535	7.66576	2.05012	-1.90272	0.350818
ENSMUSG00000062272	Olfr1129	29.8464	4.13386	38.4231	42.2296	46.2578	39.3154	0.18929	0.536499	0.492927	0.266447	1.29485	0.217613	0.00634214	0.129782	0.0128289	0.00630948	0.0279921	0.00553505	0.0496509	0.0132789	-1.90269	0.422834
ENSMUSG00000086727	4931428L18Rik	45.7775	6.72693	54.8134	64.548	66.7349	49.5854	3.9677	2.65614	3.58627	3.83121	3.14411	1.97433	0.0866737	0.394853	0.0654269	0.0593545	0.0471135	0.0398168	0.182318	0.0487616	-1.90264	0.278484
ENSMUSG00000038763	Alpk3	2.16162	3.32944	3.41896	4.27971	4.85582	3.21828	0.489285	0.27785	0.976882	0.1483	0.269132	0.22275	0.226351	0.0834525	0.285725	0.0346519	0.0554247	0.069214	0.19851	0.0530968	-1.90251	0.075232
ENSMUSG00000027306	Nusap1	9.18964	1.12966	6.21143	5.16699	8.82689	5.48579	28.9121	26.5155	36.7615	27.9917	22.7784	3.88385	3.14616	23.4722	5.91836	5.41741	2.58057	0.707984	10.8456	2.90199	-1.90199	0.289363
ENSMUSG00000024589	Nedd4l	8.92675	11.8898	1.45952	11.4456	19.2232	12.2888	6.17823	7.3459	63.8344	55.6432	62.3227	48.5466	0.692102	0.617832	43.7365	4.86154	3.24205	3.95047	15.0155	4.01802	-1.90189	0.486698
ENSMUSG00000020695	Mrc2	7.14975	1.56756	11.1693	9.78963	12.9897	9.2263	0.753722	0.447379	0.214512	0.266152	0.891975	0.128377	0.105419	0.285398	0.0192054	0.0271871	0.0686677	0.0139143	0.136674	0.0365897	-1.90123	0.279766
ENSMUSG00000022443	Myh9	2.916	22.2867	19.1829	23.8829	33.6448	22.4912	122.878	131.666	129.334	135.972	131.969	113.722	42.1393	5.90785	6.74217	5.6933	3.92241	5.05627	18.2631	4.89066	-1.90083	0.325847
ENSMUSG00000098823	Mir8111	149.363	127.364	138.854	141.994	148.338	137.136	2.6595	7.9346	12.93	4.8998		1.635	0.0178057	0.0622984	0.0931195	0.0345071	0	0.0119225	0.0577412	0.0154765	-1.89952	0.154194
ENSMUSG00000053604	Rpia	1.79883	12.965	9.71972	1.96113	14.7284	9.48463	24.8174	18.8567	21.7468	2.78954	19.8941	18.1735	13.7964	1.45443	2.23739	1.42241	1.35073	1.9161	5.82941	1.56308	-1.89896	0.345601
ENSMUSG00000100158	Gm28119	1891.27	2364.47	218.862	2197.29	2512.83	1995.94	1.298	1.5599	2.94223	1.14217	4.39398	3.38819	0.000686311	0.000659726	0.0134433	0.00051981	0.00174862	0.00169754	0.00492978	0.00132199	-1.89882	0.446288
ENSMUSG00000018974	Sart3	1.81613	18.9229	16.2782	16.4269	23.1311	16.4743	18.2561	21.6795	19.3952	22.368	21.5547	16.9529	10.0522	1.14568	1.19148	1.36167	0.931847	1.02905	4.12978	1.10752	-1.89873	0.365558
ENSMUSG00000048731	Ggnbp1	1.73663	14.2396	13.456	15.3156	15.5365	15.8767	7.41389	7.3394	7.58269	8.71661	7.22572	6.35759	4.26913	0.515423	0.563519	0.569135	0.465082	0.400436	1.78269	0.478218	-1.89832	0.353627
ENSMUSG00000086349	Gm13497	3.86317	4.12679	4.45414	5.29956	4.55545	4.98497	0.463712	0.568812	0.74543	0.173218	0.15636	0.235316	0.120034	0.137834	0.167357	0.0326853	0.0343237	0.0472051	0.141742	0.0380714	-1.89649	0.00204779
ENSMUSG00000029924	Slc37a3	21.5625	24.1671	2.87184	24.4442	23.2947	24.6456	24.3269	24.8119	26.2428	25.7347	21.5948	25.9652	1.12821	1.02668	9.13797	1.05279	0.927026	1.05354	3.76429	1.01112	-1.89642	0.363512
ENSMUSG00000086160	4933438A12Rik	6.43936	1.56496	6.68286	9.34729	9.47413	7.15682	1.27664	2.91432	1.1696	1.99784	1.6212	1.5479	0.198256	1.86223	0.175015	0.213735	0.171119	0.216283	0.745168	0.200379	-1.89484	0.384774
ENSMUSG00000020849	Ywhae	64.6642	43.3214	3.56654	31.8494	52.3754	42.4925	181.995	171.332	154.641	196.218	178.873	165.995	2.81447	3.95491	43.3589	6.16081	3.41521	3.90645	16.7094	4.49416	-1.89454	0.412138
ENSMUSG00000018567	Gabarap	11.8122	13.6931	1.65985	8.96519	11.4666	11.3178	77.3426	76.3231	83.5625	85.6439	8.6557	73.6652	6.54766	5.57383	50.3433	9.55293	0.754865	6.50882	20.8216	5.60554	-1.89316	0.367395
ENSMUSG00000046881	Olfr374	27.9421	34.1668	3.82681	32.5895	38.2125	28.3149	9.51496	7.477	6.8722	8.183	4.9343	7.1899	0.340524	0.218838	1.7958	0.251093	0.129128	0.253926	0.785055	0.211382	-1.89294	0.322135
ENSMUSG00000031079	Zfp300	1.11181	12.3177	11.3842	11.9455	12.8559	8.36267	1.34462	0.912613	0.973616	1.63549	1.57812	0.91185	1.20939	0.0740894	0.0855237	0.136913	0.122755	0.109038	0.456334	0.122902	-1.89258	0.426002
ENSMUSG00000074398	Gm15441	0.531946	0.244963	0.642512	0.788816	1.18157	1.14776	2.19356	4.233	1.18717	1.48172	2.22127	2.87458	4.12366	17.2801	1.84769	1.87841	1.87993	2.50452	7.75049	2.08762	-1.89243	0.304724
ENSMUSG00000075383	Olfr351	4.45653	49.7321	46.2121	48.19	49.9789	39.3858	2.26657	2.33339	1.4378	2.35732	2.45314	2.36666	0.508595	0.0469192	0.031113	0.0489172	0.0490835	0.0600892	0.195542	0.0526966	-1.8917	0.413381
ENSMUSG00000063543	Gm5616	16.4998	1.1873	7.68784	4.77338	3.87827	9.25969	14.4757	22.1484	24.6283	17.2765	3.9432	13.829	0.877325	18.6545	3.20354	3.61934	1.01674	1.49346	7.57845	2.04318	-1.89109	0.381617
ENSMUSG00000103821	D430013B06Rik	1.93711	14.3254	11.8412	14.3757	15.8956	12.4811	7.6194	6.5581	5.2567	7.9548	4.59492	5.759	3.93338	0.457795	0.443934	0.553352	0.289068	0.461416	1.6117	0.434612	-1.89079	0.368888
ENSMUSG00000038538	Ubn2	19.3236	2.85166	23.8496	23.6453	28.3258	16.7768	39.3922	37.2128	3.92412	31.7358	32.5926	27.1932	2.03855	13.0495	0.164536	1.34216	1.15063	1.62088	5.0842	1.37123	-1.89056	0.408119
ENSMUSG00000020315	Sptbn1	13.486	12.5836	1.35135	11.8643	15.3774	9.65938	77.6163	83.6974	83.5111	83.9735	83.4317	72.6186	5.75534	6.65132	61.7983	7.07782	5.42561	7.51794	24.735	6.67379	-1.88997	0.385234
ENSMUSG00000065687	Gm23734	2.1849	2.12273	12.8341	7.12525	6.58512	12.7474	346.643	381.747	49.255	35.53	393.451	352.466	158.654	179.838	3.83781	4.98649	59.7485	27.65	114.11	30.795	-1.88966	0.222278
ENSMUSG00000035513	Ntng2	11.3364	1.27728	11.6624	13.9616	12.9785	1.69456	1.81647	3.25514	2.2249	2.34682	2.33579	0.737565	0.160233	2.5485	0.190776	0.168091	0.179974	0.435255	0.966503	0.261107	-1.88813	0.425497
ENSMUSG00000065232	Gm22973	6.58569	24.7764	88.1986	81.738	47.7419	94.7697	1385.78	143.3	1569.87	1339.54	1483.46	1494.9	210.423	5.78374	17.7993	16.3882	31.0725	15.774	78.002	21.0782	-1.88776	0.440182
ENSMUSG00000026955	Sapcd2	2.46492	3.27959	3.81126	4.12564	5.17599	4.62495	14.192	12.9636	1.35421	8.57742	1.25727	1.85368	5.75759	3.95281	0.355319	2.07905	0.242904	0.4008	3.35524	0.907586	-1.88631	0.22179
ENSMUSG00000108911	Gm45113	14.5389	8.19645	22.7214	14.8956	19.5656	14.2469	2.819	2.63433	35.942	0.11314	7.41731	2.5763	0.193893	0.321399	1.58186	0.00759555	0.379099	0.180832	0.699049	0.189175	-1.88567	0.325892
ENSMUSG00000026792	Lrsam1	9.29678	1.47696	11.6833	11.8574	14.1753	13.3624	1.11933	9.45131	14.7342	12.3417	13.5569	1.45845	0.1204	6.39915	1.26114	1.04084	0.956376	0.109146	2.59356	0.702121	-1.88514	0.387836
ENSMUSG00000073959	Olfr584	1.98812	2.21252	1.92876	2.98156	2.56255	3.91666	0.274545	0.732795	0.356771	0.14974	0.179845	0.22225	0.138092	0.331204	0.184974	0.0502221	0.0701821	0.0567447	0.21809	0.0590496	-1.88492	0.0529332
ENSMUSG00000033209	Ttc28	8.94647	1.18425	1.27869	9.94915	11.6567	9.7225	1.39792	0.868119	1.14861	1.45919	3.55659	0.313324	0.156254	0.733052	0.898277	0.146665	0.305113	0.0322267	0.595861	0.161335	-1.88492	0.142469
ENSMUSG00000029440	Psmd9	1.15482	12.3963	11.3673	13.2387	15.9463	11.7388	18.7571	2.53198	15.6299	23.5193	23.2486	18.6862	16.2425	0.204253	1.375	1.77656	1.45793	1.59183	5.94057	1.60877	-1.88464	0.448668
ENSMUSG00000016356	Col20a1	4.25124	4.59838	3.51992	5.77726	7.94777	7.17937	1.81278	0.961973	3.47864	0.88828	1.46424	0.73153	0.426412	0.209198	0.988273	0.153755	0.184233	0.101893	0.541295	0.146627	-1.88426	0.166052
ENSMUSG00000029413	Naaa	1.57916	13.9523	13.5282	15.7193	15.8344	12.5836	6.66841	5.52869	6.69672	11.5425	5.4761	3.86328	4.22275	0.396256	0.49502	0.73429	0.345835	0.30701	1.70467	0.462378	-1.88235	0.382261
ENSMUSG00000000902	Smarcb1	21.4659	3.59715	28.7819	28.5653	32.8234	27.9571	19.334	19.6994	19.682	18.6856	18.5571	19.4643	0.900684	5.47639	0.683834	0.654137	0.565364	0.696218	2.35364	0.638573	-1.88197	0.334165
ENSMUSG00000092819	Gm23639	1.41214	3.31434	1.19827	5.87267	4.83626	6.69784	993.95	18.2	1238.3	119.79	1325.89	1194.31	703.859	5.49128	1033.4	20.3979	274.156	178.313	580.918	157.622	-1.88186	0.246303
ENSMUSG00000079197	Psme2	8.83663	1.18945	14.3433	9.97473	15.6235	14.5756	44.8532	45.324	58.5527	56.7994	53.3825	54.3163	5.07583	38.105	4.08224	5.69433	3.41681	3.72653	15.7543	4.27923	-1.88033	0.36355
ENSMUSG00000017561	Crlf3	21.9245	2.22256	18.7855	24.1917	24.7463	16.3826	12.4144	11.3383	15.4635	14.6344	9.7934	12.4953	0.566233	5.10144	0.823163	0.604935	0.395752	0.762717	2.16361	0.587802	-1.88004	0.345441
ENSMUSG00000020823	Sec14l1	7.11232	12.8985	1.93956	11.2442	13.2115	12.9939	2.93163	23.2313	22.1395	16.8545	13.6363	15.2386	0.41219	1.80109	11.4147	1.49896	1.03216	1.17275	4.54266	1.23462	-1.87947	0.393433
ENSMUSG00000030264	Thumpd3	12.8897	12.4736	1.32172	11.4258	14.4688	14.3158	32.2378	35.5966	28.1597	31.346	32.9474	31.8578	2.50106	2.85375	21.3053	2.74344	2.27714	2.22537	8.88672	2.41532	-1.87944	0.356368
ENSMUSG00000053175	Bcl3	3.45224	4.13944	6.26995	7.44466	6.79517	6.24881	18.898	28.5644	21.1351	26.2712	2.67524	2.2412	5.47411	6.90055	3.37086	3.52886	0.393698	0.358659	5.24851	1.42707	-1.87885	0.0598645
ENSMUSG00000028710	Atpaf1	6.83769	1.23133	6.89196	8.55828	9.43495	7.73511	23.5142	23.6231	17.3248	16.6357	22.1832	19.6683	3.4389	19.1851	2.51377	1.94381	2.35117	2.54273	8.37924	2.27924	-1.87827	0.322756
ENSMUSG00000017405	Nek8	1.61892	12.1342	14.1352	14.9454	16.4482	13.6677	8.56325	11.5862	11.3117	9.92297	9.85613	8.92785	5.28949	0.954836	0.800255	0.663947	0.599221	0.653208	2.34819	0.638792	-1.87813	0.309951
ENSMUSG00000106531	Gm43233	2.24984	1.64925	2.94644	3.1285	2.2675	0.891576	8.65194	5.41947	2.6635	2.77826	0.951976	0.783657	3.84558	3.28601	0.903973	0.88805	0.419835	0.878957	2.67852	0.728947	-1.87755	0.100134
ENSMUSG00000093789	Methig1	1.26982	1.59113	2.1852	1.35828	3.23269	1.92388	0.58567	1.41831	0.36321	0.293649	0.32443	0.186239	0.461222	0.891389	0.166214	0.216192	0.100359	0.096804	0.506275	0.137785	-1.8775	0.160447
ENSMUSG00000053205	Styx	9.91455	9.99719	1.65318	9.33632	12.1137	8.34332	21.7177	19.1346	22.6536	18.5839	16.3332	12.5792	2.19049	1.914	13.7031	1.9905	1.34833	1.5077	5.93586	1.61551	-1.87747	0.328905
ENSMUSG00000115430	AC132317.2	21.1454	28.9713	3.67675	31.8853	36.7362	26.3473	6.92873	5.99347	6.3344	4.7237	9.8425	5.227	0.327671	0.206876	1.72282	0.148147	0.267923	0.198388	0.752457	0.204819	-1.87726	0.324297
ENSMUSG00000003271	Sult2b1	6.13739	1.68545	8.4812	9.43337	12.5344	12.2826	4.3928	7.65478	1.83215	5.9291	6.35511	4.36	0.715744	4.54168	0.216025	0.628524	0.507014	0.354973	1.82448	0.496837	-1.87664	0.386918
ENSMUSG00000009647	Mcu	9.29489	1.94348	9.99216	12.6156	13.9324	9.26484	58.9242	59.667	64.2243	68.8348	6.48468	54.8478	6.33942	30.7011	6.42747	5.45631	0.46544	5.91999	14.4893	3.94725	-1.87607	0.272492
ENSMUSG00000063646	Jakmip1	26.6582	3.26542	26.6282	33.4655	35.2797	27.6998	13.9284	11.6352	12.8628	16.6751	11.9878	11.262	0.522479	3.56317	0.483051	0.498277	0.339794	0.406573	1.5229	0.414881	-1.87605	0.338947
ENSMUSG00000100157	2310034O05Rik	1.11349	1.48213	1.68172	1.66945	2.38969	1.81551	0.833232	0.37749	1.31689	0.592338	0.1513	0.124326	0.74831	0.254695	0.783063	0.354811	0.0633137	0.0684799	0.595356	0.162201	-1.87597	0.0915526
ENSMUSG00000070382	Olfr391-ps	1.63383	1.23598	1.38725	1.65642	1.78977	1.69586	0.332344	0.79791	0.298377	0.135144	0.136229	0.224284	0.203415	0.645567	0.215085	0.0815882	0.0761155	0.132254	0.354689	0.0966525	-1.87568	0.153131
ENSMUSG00000038600	Atp6v0a4	8.81319	17.4676	13.2155	15.8692	17.1671	14.7994	2.23229	2.82376	0.48353	0.718728	0.497162	0.722145	0.25329	0.161656	0.0365881	0.0452909	0.0289601	0.0487955	0.150511	0.0410155	-1.87563	0.15771
ENSMUSG00000038143	Stox2	1.42766	13.9517	13.5673	12.7979	16.2389	11.8822	3.69335	5.44271	2.23325	2.38753	4.75823	4.48613	2.587	0.390112	0.164606	0.186555	0.293014	0.377552	1.04724	0.285707	-1.87398	0.381206
ENSMUSG00000086769	Gm15587	2.1229	3.57357	3.53895	4.89242	6.52355	5.18772	0.94496	0.43957	1.49426	0.41594	0.5555	0.519259	0.445128	0.123006	0.422231	0.0850171	0.085153	0.100094	0.330122	0.090088	-1.87359	0.0819891
ENSMUSG00000074359	Psg23	25.3459	33.6725	3.33234	31.1113	34.3348	27.8723	1.8724	3.4127	1.34471	2.17938	1.9812	0.843178	0.073874	0.10135	0.403533	0.070051	0.0577025	0.0302515	0.192919	0.0526683	-1.87299	0.257336
ENSMUSG00000055960	Skint4	1.12574	11.5993	11.9337	13.1446	12.7237	9.43418	2.88222	2.26993	2.49	3.64389	3.47488	2.44844	2.56028	0.195696	0.208654	0.277217	0.273102	0.259529	0.98821	0.269949	-1.87213	0.412546
ENSMUSG00000112129	Pbld1	7.18824	1.99996	9.54712	11.9934	12.3934	11.4463	6.21852	5.94452	1.78565	3.14786	4.43699	5.48233	0.865095	2.97232	0.187035	0.262465	0.358011	0.478961	1.34148	0.366479	-1.87203	0.310769
ENSMUSG00000078941	Ak6	1.77542	1.69657	6.41273	7.8592	8.71322	8.97396	4.35544	35.5945	37.419	54.4163	4.68487	4.81529	2.45319	20.9803	5.83511	6.9239	0.537674	0.536585	9.75619	2.66605	-1.87161	0.308426
ENSMUSG00000090860	Gm17134	3.16518	5.92777	8.96928	7.52533	5.78968	4.35916	21.651	22.5749	19.548	3.29981	14.5143	2.4418	6.84037	3.80833	2.17944	0.438494	2.50693	0.560154	4.27605	1.16852	-1.87159	0.110593
ENSMUSG00000107008	Gm2762	7.29967	1.55884	12.5365	11.7697	16.2936	11.5199	2.44872	1.18988	1.26443	1.57118	1.48658	1.18787	0.335456	0.76331	0.10086	0.133494	0.0912373	0.103114	0.399875	0.109282	-1.8715	0.209151
ENSMUSG00000112340	Gm47016	2.5854	25.6452	24.3449	24.2266	27.9597	23.9425	3.65916	3.26796	1.36285	5.3798	3.13243	2.46572	1.41532	0.12743	0.055981	0.222061	0.112034	0.102985	0.532909	0.145693	-1.87095	0.431742
ENSMUSG00000099146	0610031O16Rik	13.8239	2.17243	14.1237	17.4544	17.3546	14.1239	3.75175	3.75812	1.93159	3.427	3.9313	2.29438	0.271396	1.72992	0.136762	0.196341	0.226528	0.162447	0.712691	0.195105	-1.86902	0.367925
ENSMUSG00000028651	Ppie	9.17333	1.44618	7.92638	11.836	15.1744	7.17486	19.5587	22.2484	22.5952	22.7484	15.9944	18.6762	2.13212	15.3842	2.85063	1.92197	1.05404	2.60301	6.78899	1.85967	-1.86815	0.318103
ENSMUSG00000044349	Snhg11	14.9663	2.68742	18.8658	21.1265	22.7981	17.2795	3.97446	3.73937	2.96327	3.5598	2.81672	3.5424	0.26556	1.39143	0.157071	0.168499	0.123551	0.205006	0.604688	0.165685	-1.86775	0.329039
ENSMUSG00000003119	Cdk12	8.43281	12.5883	1.44446	11.2938	13.4596	9.43289	27.3476	24.9891	24.853	23.8257	22.7244	22.1752	3.243	1.9851	17.2057	2.10963	1.68834	2.35084	7.47793	2.0496	-1.8673	0.328435
ENSMUSG00000104638	4930568A13Rik	11.9925	14.8536	1.4915	12.2246	12.3279	8.73257	0.295453	0.383216	0.745449	0.372157	0.723724	0.538623	0.0246365	0.0257995	0.499799	0.0304434	0.0587061	0.0616798	0.183412	0.0502764	-1.86713	0.448217
ENSMUSG00000021974	Fgf9	1.49224	8.93343	1.32644	8.67423	9.89642	9.93767	0.6694	0.853755	0.53785	1.19778	0.531419	0.683196	0.448586	0.0955686	0.405485	0.138085	0.0536981	0.0687481	0.316546	0.0868437	-1.86592	0.114577
ENSMUSG00000112739	Gm20597	1.48478	13.5595	11.5743	12.8355	14.5376	11.7199	3.334	3.1392	3.45691	2.8866	3.4417	3.51641	2.24545	0.231513	0.29867	0.224892	0.236744	0.300037	0.92521	0.253891	-1.86557	0.367131
ENSMUSG00000037971	1110032A03Rik	9.54284	11.9863	1.82242	11.6786	15.7887	9.61226	9.56295	1.12984	14.4134	11.198	7.79516	9.82	1.00211	0.0942612	7.90892	0.958848	0.493719	1.02161	3.00176	0.824726	-1.86382	0.428424
ENSMUSG00000085105	Gm12758	16.7623	2.56862	18.4196	23.1435	27.1711	18.5445	5.7974	6.82342	5.32479	6.32	6.2532	7.43851	0.345859	2.65645	0.289082	0.273079	0.230141	0.401116	1.09713	0.301445	-1.86377	0.366191
ENSMUSG00000028013	Ppa2	1.56853	11.2667	12.2767	9.92721	15.6412	9.86798	27.6578	24.4548	27.2516	22.3548	23.556	22.6424	17.6329	2.17054	2.21978	2.25187	1.50602	2.29453	7.34106	2.01747	-1.86344	0.359863
ENSMUSG00000086898	Itpr3os	0.184278	0.562923	0.419147	0.512332	1.28434	0.768771	1.96353	3.17796	2.7345	1.82155	0.817452	1.6	10.6553	5.64546	6.52397	3.55541	0.636476	2.08124	7.60824	2.09104	-1.86334	0.0349876
ENSMUSG00000026177	Slc11a1	2.74193	8.19996	7.66482	6.46575	8.38682	9.19456	1.95152	1.71445	1.88993	0.635354	1.46968	0.435558	0.711733	0.20908	0.246572	0.0982646	0.175237	0.0473713	0.389128	0.106957	-1.86321	0.164157
ENSMUSG00000109958	Gm32786	1.37451	2.112	1.19369	2.5323	3.2469	2.87643	2.46468	1.51752	3.49867	1.57764	1.52746	1.15866	1.79313	0.718524	2.93097	0.623007	0.470437	0.402811	1.81421	0.498751	-1.86295	0.109846
ENSMUSG00000033902	Mapkbp1	6.87717	12.8518	1.91496	11.9462	13.6385	9.89154	3.28388	3.66985	5.3928	3.94532	4.93359	2.88858	0.477505	0.28555	2.81615	0.330259	0.361739	0.292025	1.19307	0.328008	-1.86287	0.347639
ENSMUSG00000046691	Chtf8	7.68559	8.24174	5.44446	7.52668	9.84624	5.55462	33.3855	32.4637	27.398	4.56154	23.6329	3.64531	4.34391	3.93894	5.03227	0.60605	2.40019	0.656266	4.43837	1.22084	-1.86216	0.00866328
ENSMUSG00000053347	Zfp943	9.57515	1.82673	7.92117	9.29219	9.99218	8.73856	14.7415	14.8347	11.6275	1.68631	15.6441	11.4896	1.53956	8.1209	1.46791	0.181476	1.56563	1.31482	3.70945	1.02064	-1.86173	0.297442
ENSMUSG00000108779	Gm45691	25.4249	3.25179	25.7864	24.7624	25.5989	24.3396	1.969	1.6872	0.535142	1.7743	1.86317	0.622338	0.0774438	0.518853	0.0207528	0.0716531	0.0727831	0.025569	0.205683	0.0566684	-1.85981	0.399568
ENSMUSG00000079658	Eloc	44.1329	45.3865	5.55498	46.8216	44.4647	52.2983	74.3197	75.7984	63.2954	98.3115	18.257	81.5676	1.684	1.67007	11.3944	2.09971	0.410595	1.55966	4.91614	1.35665	-1.85747	0.33849
ENSMUSG00000027215	Cd82	1.45394	12.1663	13.8449	16.2596	14.1139	13.1529	38.8238	38.8383	43.2658	51.2848	45.8234	35.6672	26.7024	3.19228	3.12504	3.15412	3.24669	2.71173	11.0066	3.03751	-1.8574	0.367421
ENSMUSG00000071324	Armc2	8.16988	12.3236	1.76113	11.1526	11.7664	8.96724	1.72131	2.36832	2.34523	1.92676	2.79958	0.614294	0.21069	0.192177	1.33166	0.172764	0.23793	0.0685042	0.578174	0.159733	-1.85585	0.332629
ENSMUSG00000027959	Sass6	1.92867	11.4117	9.96622	11.2811	16.6972	12.3845	18.3856	18.8237	19.2774	16.8277	18.3232	12.8298	9.5328	1.64951	1.93427	1.49167	1.09738	1.03595	4.3722	1.20833	-1.85534	0.288229
ENSMUSG00000085860	2410003L11Rik	1.34492	11.28	12.5366	12.7132	13.9286	11.7343	1.53694	1.51177	1.1734	0.964693	1.5414	2.25929	1.14277	0.134022	0.0935982	0.0758814	0.110665	0.192536	0.456797	0.126361	-1.854	0.392313
ENSMUSG00000114686	Gm4573	24.7759	25.9633	3.46832	29.3955	21.4848	19.5189	3.79763	1.36741	2.63682		3.59691	1.94918	0.153279	0.0526669	0.760258	0	0.167416	0.0998614	0.322068	0.0890925	-1.85399	0.361419
ENSMUSG00000039509	Nup133	7.59729	1.23169	8.96694	11.1665	12.7635	8.43253	15.862	12.5482	12.4889	15.6593	11.6499	12.3699	2.08785	10.1878	1.39277	1.40235	0.912751	1.46693	4.55614	1.26068	-1.85361	0.308707
ENSMUSG00000000579	Dynlt1c	28.3147	4.89133	34.7283	36.828	43.6297	36.2396	2.5495	16.6485	7.76243	14.1422	13.8849	11.8472	0.0900416	3.40367	0.223519	0.384007	0.318244	0.326914	1.23908	0.343055	-1.85275	0.454608
ENSMUSG00000051853	Arf3	4.23486	6.94894	5.63637	6.2513	11.7513	7.37758	27.3663	29.2537	35.6759	3.1249	3.2981	28.97	6.46215	4.20981	6.32959	0.49988	0.280659	3.92676	5.66718	1.5691	-1.85269	0.0418506
ENSMUSG00000039242	B3galnt2	7.71572	1.13534	8.9957	8.2952	13.9955	7.3582	31.695	25.8544	22.2653	25.3112	25.5399	23.9643	4.10784	22.7724	2.47511	3.05131	1.82487	3.25682	9.78511	2.711	-1.85176	0.339341
ENSMUSG00000025747	Tyms	35.4447	4.2967	31.4762	37.3811	42.7432	31.2745	28.3257	31.3879	17.7771	31.2122	28.5489	28.125	0.799152	7.30512	0.56478	0.834972	0.667915	0.899294	2.88968	0.800727	-1.85153	0.398031
ENSMUSG00000027860	Vangl1	1.37276	12.5987	12.5872	11.4442	12.8338	13.3212	16.1556	14.8869	19.2762	17.5652	16.6542	15.7716	11.7686	1.18162	1.53141	1.53486	1.29768	1.18395	4.82723	1.33883	-1.85022	0.37209
ENSMUSG00000028677	Rnf220	19.2932	24.7398	21.6495	25.2378	29.3657	23.7633	21.8128	16.1275	24.23	2.74953	2.57346	14.4539	1.1306	0.651887	1.11919	0.108945	0.0876351	0.608244	0.967226	0.268275	-1.85014	0.039422
ENSMUSG00000041540	Sox5	2.93846	27.8753	28.9655	25.9663	31.513	27.8	1.64639	1.68515	1.25698	1.81226	2.51352	0.964258	0.560291	0.0604531	0.0433957	0.0697927	0.0797615	0.0346856	0.22138	0.0614133	-1.8499	0.400188
ENSMUSG00000103825	Gm38178	5.33821	6.48887	5.25319	6.79431	6.54182	5.29874	0.5314	0.88226	0.38288	0.259851	0.16882	0.113994	0.0995464	0.135965	0.0728853	0.0382454	0.0258063	0.0215134	0.102799	0.0285217	-1.84969	0.017277
ENSMUSG00000022313	Utp23	17.2274	23.7766	2.61316	22.398	24.1613	19.5247	6.72723	4.14877	8.23466	8.56785	5.59865	8.1415	0.390496	0.174489	3.15123	0.382528	0.231719	0.416984	1.23874	0.343744	-1.84947	0.403949
ENSMUSG00000042564	Fam227a	15.8425	2.49484	17.7443	19.5159	22.4593	17.283	3.73158	3.58172	2.8627	3.58358	4.19887	2.38685	0.235542	1.43565	0.161331	0.183624	0.186955	0.138104	0.610841	0.169561	-1.84899	0.34577
ENSMUSG00000115570	AC123665.3	1.99715	15.2599	14.1644	15.1134	16.9476	11.9917	8.14111	8.9716	7.7387	6.14334	8.16294	6.69916	4.07637	0.587918	0.54635	0.406483	0.481658	0.558649	1.73688	0.482263	-1.8486	0.344193
ENSMUSG00000085234	Gm15614	64.2785	7.61721	61.8717	74.1796	78.1388	55.6614	2.6389	19.3398	2.4985	14.9568	18.7355	15.9386	0.0410542	2.53896	0.040382	0.201629	0.239772	0.286349	0.873465	0.242584	-1.84827	0.491051
ENSMUSG00000028693	Nasp	28.3754	3.91677	26.8943	28.1525	31.1746	22.5236	56.1572	51.3918	42.8667	42.1177	44.9894	38.2551	1.97908	13.1209	1.5939	1.49605	1.44314	1.69845	5.56464	1.54588	-1.84786	0.347698
ENSMUSG00000047126	Cltc	24.4515	2.86922	18.9362	18.2785	21.2684	17.6942	122.618	116.721	12.5553	14.8922	117.626	115.829	5.01474	40.6805	0.663032	0.814741	5.53052	6.54617	15.4527	4.29714	-1.84641	0.432606
ENSMUSG00000075703	Selenoi	17.8621	2.39655	14.8447	19.1872	22.8376	15.3344	93.9439	88.1497	81.9769	99.6522	75.6625	72.4931	5.25939	36.782	5.5223	5.19368	3.31306	4.72748	15.8546	4.41141	-1.84559	0.336203
ENSMUSG00000027472	Pdrg1	8.88822	1.13779	6.52362	7.98757	11.94	7.12158	14.4837	15.9161	17.7662	15.6874	11.7374	15.3754	1.62954	13.9887	2.72337	1.96397	0.98303	2.15899	6.11387	1.702	-1.84486	0.328387
ENSMUSG00000027889	Ampd2	4.94316	8.85188	1.19736	11.3183	12.5216	8.21356	22.5139	24.3238	16.2794	23.924	18.5921	18.275	4.55455	2.74787	13.5961	2.11375	1.48481	2.22498	6.96618	1.94118	-1.84344	0.209501
ENSMUSG00000033671	Cep350	12.1787	14.2563	1.86765	14.444	15.5718	11.2995	26.4239	29.5371	29.715	27.69	27.5576	21.7958	2.16967	2.07186	15.9104	1.91706	1.76972	1.92891	6.71731	1.8719	-1.84338	0.351315
ENSMUSG00000065277	Gm25126	9.52344	12.8775	5.88428	9.33545	9.98455	9.3547	122.64	86.56	31.377	23.3129	34.5351	9.28545	12.8777	6.72178	5.33235	2.49724	3.45885	0.992598	8.31061	2.31623	-1.84317	0.0689594
ENSMUSG00000084965	Gm13857	7.49188	5.15186	5.32428	5.36838	6.38173	3.93288	2.28217	1.84116	0.566742	0.15531	0.979797	0.1248	0.304619	0.357378	0.106445	0.0289305	0.153532	0.0317325	0.256147	0.0713982	-1.84301	0.100185
ENSMUSG00000105247	Gm42519	461.256	54.2495	446.585	56.1772	521.417	399.222	24.8431	26.511	2.871	2.1534	25.9836	25.932	0.0538596	0.488686	0.00642878	0.0383323	0.0498327	0.0649564	0.182992	0.0510404	-1.84206	0.438888
ENSMUSG00000020627	Klhl29	1.35994	1.66915	1.47693	2.5396	2.36368	1.75956	0.873222	0.53277	0.113876	0.18273	0.2228	0.21733	0.642106	0.319187	0.077103	0.0719523	0.0942599	0.123514	0.346132	0.0965754	-1.8416	0.203488
ENSMUSG00000102844	Gm38034	11.5711	12.7679	1.88439	15.8117	16.1466	12.4257	8.8598	1.916	8.85595	9.54785	8.22957	5.6389	0.765682	0.150064	4.69963	0.603848	0.509678	0.45381	1.87179	0.522446	-1.84107	0.397518
ENSMUSG00000034205	Loxl2	1.67167	15.2366	13.6236	15.7678	16.5345	12.6334	0.887684	1.24691	1.32772	0.79744	1.16936	0.97419	0.531016	0.0818367	0.0974568	0.050574	0.0707222	0.077112	0.23677	0.0661361	-1.83998	0.31146
ENSMUSG00000114352	4931407E12Rik	9.58449	1.85434	11.9365	12.267	15.3269	9.42492	0.662741	0.866136	2.258	1.3911	0.268288	0.676373	0.0691472	0.467086	0.189168	0.113402	0.0175044	0.0717643	0.2418	0.067557	-1.83964	0.223521
ENSMUSG00000028329	Xpa	2.95318	17.8776	15.8478	26.5486	21.1538	21.6894	8.67237	7.71556	7.81851	9.2874	8.36218	7.24324	2.93662	0.431578	0.493349	0.349826	0.395305	0.333953	1.28718	0.359695	-1.83937	0.323878
ENSMUSG00000105185	4930519H02Rik	9.53516	12.4469	9.25319	11.1988	12.1247	9.82176	1.864	0.93129	1.32318	0.28425	0.486272	0.49119	0.195487	0.0748211	0.142997	0.0253822	0.0401059	0.0500104	0.137768	0.0384995	-1.83933	0.0496132
ENSMUSG00000029371	Cxcl5	7.84374	11.4818	1.62955	13.6819	12.6352	8.68165	0.562313	0.599669	1.61982	0.583311	1.4132	1.3719	0.0716894	0.052228	0.994032	0.0426337	0.111846	0.158023	0.37265	0.104168	-1.83891	0.438762
ENSMUSG00000031622	Sin3b	14.6391	2.4875	14.9658	21.4531	23.1263	14.6439	26.5412	27.9665	23.3434	29.567	27.7198	22.1128	1.81303	11.2428	1.55978	1.37821	1.19863	1.51003	4.87188	1.36229	-1.83844	0.33269
ENSMUSG00000084984	Far1os	8.37312	12.2195	1.94877	11.2469	12.4226	8.88912	4.7726	7.61597	6.61246	7.23636	4.6722	2.34819	0.569991	0.623266	3.39314	0.643408	0.376104	0.264164	1.5288	0.427892	-1.83708	0.306113
ENSMUSG00000023004	Tuba1b	15.6257	19.6767	1.49454	13.283	18.4688	17.9786	24.5584	22.292	236.854	261.931	247.522	215.671	1.57167	1.13291	158.48	19.7193	13.4021	11.996	53.7281	15.0391	-1.83695	0.501513
ENSMUSG00000107586	Gm44283	9.28242	12.1759	1.51276	12.5618	12.1636	8.55925	1.17865	1.22228	0.956898	1.25251	0.519852	0.842758	0.126977	0.100385	0.63255	0.0997076	0.0427384	0.0984617	0.286637	0.0803026	-1.83571	0.301661
ENSMUSG00000032666	1700025G04Rik	9.32422	1.14393	9.24579	11.8522	11.9552	9.37731	9.26281	5.47948	8.72987	7.51432	5.25926	7.61415	0.993414	4.79007	0.944199	0.634	0.439915	0.811976	2.24256	0.62863	-1.83486	0.275356
ENSMUSG00000031818	Cox4i1	76.8734	78.9277	7.23236	77.9982	99.463	67.7912	218.653	22.9225	186.269	244.185	221.281	186.528	2.84433	0.290424	25.755	3.13064	2.22476	2.7515	9.62991	2.7023	-1.83333	0.440633
ENSMUSG00000107005	9030607J07Rik	14.9477	2.31858	16.9867	19.6885	23.239	18.6616	3.75789	3.45385	5.2771	3.19222	5.14878	3.58686	0.251402	1.48964	0.310661	0.162136	0.221558	0.192206	0.683902	0.191966	-1.83293	0.289857
ENSMUSG00000115811	AC121577.1	2.49192	2.22267	2.79754	2.87417	3.39817	2.76337	0.44629	0.563633			0.412847		0.179095	0.253584	0	0	0.121491	0	0.144226	0.040497	-1.83245	0.291577
ENSMUSG00000033885	Pxk	15.2224	2.93366	18.7395	21.8421	29.4882	16.2838	13.4249	15.3886	13.4135	16.4535	12.9782	11.8637	0.881914	5.24551	0.715784	0.753294	0.440114	0.728556	2.28107	0.640655	-1.83209	0.331685
ENSMUSG00000102780	Gm38253	19.2333	2.94385	19.1794	22.4235	21.6714	16.9884	5.66282	7.185	6.1432	6.5719	5.5339	5.2693	0.294427	2.44068	0.320302	0.293081	0.255355	0.31017	1.01847	0.286202	-1.8313	0.361448
ENSMUSG00000097616	1110019D14Rik	1.76384	12.544	9.11646	12.7659	12.2394	7.93749	13.6113	16.3187	17.2815	7.84512	11.5994	11.9564	7.7169	1.30092	1.89564	0.614537	0.947708	1.50631	3.63782	1.02285	-1.83047	0.273767
ENSMUSG00000029227	Fip1l1	25.3251	3.66279	24.6977	25.6354	32.2143	21.3362	44.8567	48.4113	43.1659	49.6219	39.9164	32.6853	1.77123	13.2171	1.74777	1.93568	1.23909	1.53192	5.57869	1.5689	-1.83018	0.353604
ENSMUSG00000087408	Cers1	1.15335	1.91671	2.45595	3.41879	2.4349	2.43717	1.57547	0.848234	0.224656	0.37357	0.36868	0.66869	1.36599	0.442546	0.0914744	0.10927	0.151415	0.274371	0.633337	0.178352	-1.82825	0.300897
ENSMUSG00000014550	Rbsn	13.336	1.38936	11.2463	14.5649	12.1598	12.4875	9.52172	7.76465	5.56623	12.6364	5.48177	7.44571	0.713986	5.58867	0.494937	0.86759	0.450813	0.596253	2.26586	0.638219	-1.82794	0.384178
ENSMUSG00000028307	Aldob	9.89367	11.8673	1.21766	8.98279	14.1559	8.42139	12.4224	17.8398	13.6233	11.4631	15.7385	12.9884	1.25559	1.50327	11.1881	1.27612	1.11179	1.54232	4.64898	1.31008	-1.82726	0.365308
ENSMUSG00000070853	Olfr1150-ps1	1.45922	11.4253	9.81246	11.7867	13.1683	9.34791	2.13717	1.7117	0.961693	1.21796	1.6663	2.3625	1.4646	0.149817	0.0980073	0.103333	0.126539	0.25273	0.570807	0.160867	-1.82713	0.413412
ENSMUSG00000111953	Gm18637	2.42941	4.75222	2.89949	3.66463	3.6272	2.38468	0.561171	0.991265	0.42435	0.135684	0.179972	0.187454	0.23099	0.20859	0.146353	0.0370253	0.0496173	0.0786075	0.195311	0.0550834	-1.82609	0.00759235
ENSMUSG00000014959	Gorasp2	7.83964	9.29684	1.34742	1.63582	14.9879	8.15161	49.5638	47.6149	38.1393	5.56635	47.3879	37.9149	6.3222	5.12162	28.3054	3.40278	3.16175	4.65121	13.2497	3.73858	-1.8254	0.276244
ENSMUSG00000007097	Atp1a2	3.47738	6.72925	4.11517	5.58827	6.85413	5.95926	0.83814	0.335767	0.5646	0.249143	0.23893	0.24678	0.241026	0.0498967	0.1372	0.0445832	0.0348593	0.0414112	0.142707	0.0402846	-1.82476	0.137741
ENSMUSG00000028126	Pip5k1a	8.54554	1.64662	8.41361	9.46352	13.9819	6.18514	21.1962	25.7844	23.4646	2.1962	25.1813	23.9664	2.48038	15.659	2.78888	0.23207	1.801	3.87483	6.97609	1.9693	-1.82474	0.325259
ENSMUSG00000009907	Vps4b	2.18237	19.1183	19.1672	21.5293	24.777	12.4433	61.6393	62.7891	57.3622	71.4353	55.9973	51.8816	28.2442	3.28424	2.99273	3.31805	2.26005	4.16944	11.507	3.24918	-1.82437	0.380572
ENSMUSG00000027671	Actl6a	12.8384	11.947	1.97754	13.3144	15.7618	1.3773	54.1615	47.6952	52.1522	38.2235	42.6354	5.774	4.21869	3.99224	26.3722	2.87083	2.70498	4.19226	11.5277	3.25602	-1.82392	0.3284
ENSMUSG00000024414	Mrpl27	3.37593	37.6956	32.9523	33.9129	41.2854	31.3419	15.3846	14.3192	11.8491	19.9599	16.965	15.5663	4.55715	0.379863	0.359584	0.588564	0.41092	0.496661	1.76553	0.498715	-1.82382	0.415721
ENSMUSG00000093483	AA465934	9.11737	1.11335	13.7181	1.32777	14.1193	11.7178	8.315	8.77542	4.2137	1.31861	12.8671	7.84599	0.911996	7.88201	0.307163	0.993105	0.911313	0.669576	3.03372	0.857998	-1.82204	0.421618
ENSMUSG00000039191	Rbpj	12.7919	14.6697	1.85982	13.7654	14.9713	12.4215	28.4122	27.3318	26.7389	24.7646	23.3799	23.1822	2.22111	1.86316	14.3771	1.79905	1.56165	1.8663	6.1538	1.74233	-1.82046	0.343969
ENSMUSG00000042712	Tceal9	2.27667	13.5259	15.7638	8.71891	9.13948	15.8643	47.779	43.3986	45.139	4.4578	44.5287	36.1534	20.9863	3.20856	2.86346	0.511279	4.87212	2.27892	9.01944	2.55411	-1.82022	0.350129
ENSMUSG00000097571	Jpx	1.82954	13.5576	12.2326	13.6196	13.6198	12.3742	13.3744	16.4164	11.7295	12.5564	11.5825	11.2939	7.31025	1.21086	0.958872	0.921937	0.850413	0.912697	3.16	0.895016	-1.81994	0.336682
ENSMUSG00000028646	Rragc	1.65244	14.3197	14.1332	11.8857	21.8897	13.4522	33.9497	33.1877	37.9893	34.6253	48.8487	28.1469	20.5452	2.31763	2.68794	2.9132	2.23158	2.09236	8.51692	2.41238	-1.81988	0.367945
ENSMUSG00000111918	Gm47624	8.2437	1.12455	8.2152	9.47163	9.73671	8.57649	0.926352	0.861381	1.684	0.775312	1.11964	0.945947	0.112371	0.765981	0.204986	0.0818563	0.114992	0.110295	0.361113	0.102381	-1.8185	0.274395
ENSMUSG00000030966	Trim21	2.7677	28.8838	21.3268	24.9933	24.6424	18.4961	3.89932	3.51552	2.54112	3.83722	2.99927	3.56132	1.40887	0.121712	0.119152	0.15353	0.121712	0.192544	0.54991	0.155929	-1.81831	0.411351
ENSMUSG00000038782	1700028J19Rik	6.75159	1.63966	7.87675	8.98878	9.48379	7.62658	3.48154	4.59655	2.45928	4.1579	2.31888	2.46326	0.515662	2.80336	0.31222	0.462566	0.24451	0.322984	1.21041	0.343353	-1.81774	0.34003
ENSMUSG00000055421	Pcdh9	9.17567	14.7952	1.94997	11.247	16.562	1.49543	0.211815	0.175154	0.91824	0.143768	0.445622	0.155239	0.0230844	0.0118386	0.4709	0.0127828	0.0269063	0.103809	0.168608	0.0478327	-1.8176	0.476208
ENSMUSG00000106365	Gm43568	1.11149	11.3276	12.1567	13.8447	15.4732	12.7849	1.3613	2.3372	1.983	1.5488	1.91961	2.76739	1.22476	0.206328	0.16312	0.11187	0.12406	0.216458	0.531402	0.150796	-1.81721	0.336109
ENSMUSG00000081805	Gm14335	4.87454	4.42236	3.7169	4.44957	4.63533	3.11921	4.34496	4.95579	5.362	2.12226	2.33369		0.891357	1.12062	1.4426	0.476959	0.503457	0	1.15153	0.326805	-1.81705	0.0226458
ENSMUSG00000107760	Gm44401	1.83375	14.4758	11.5259	14.2423	15.4118	11.5315	2.42558	3.39589	3.52984	2.41951	2.3496	2.38228	1.32275	0.234591	0.306253	0.169882	0.152455	0.206589	0.621197	0.176309	-1.81695	0.274613
ENSMUSG00000057738	Sptan1	36.3179	4.84938	33.5133	35.5167	43.9915	31.2496	63.6747	68.453	61.9296	63.7795	65.6624	54.4225	1.75326	14.1158	1.84791	1.79576	1.49262	1.74154	5.90566	1.67664	-1.81653	0.361253
ENSMUSG00000028882	Ppp1r8	15.187	2.51135	18.8993	18.4262	17.7444	17.3315	24.4118	21.8556	18.8746	29.3345	2.2845	25.8288	1.60742	8.70273	0.998693	1.59199	0.128745	1.49028	3.76961	1.07034	-1.81635	0.343992
ENSMUSG00000025337	Sbds	9.1734	1.28148	1.85178	9.15967	12.7597	7.35799	24.6273	21.6682	19.9826	31.3146	23.4384	24.8397	2.68465	16.9088	10.791	3.41875	1.83691	3.37588	10.1281	2.87718	-1.81564	0.155691
ENSMUSG00000108019	Gm44108	1.62598	3.15283	0.756514	1.42938	2.91877	2.75525	0.76169	2.2368	0.778588	0.592816		0.58525	0.468449	0.709457	1.02918	0.414735	0	0.212412	0.735695	0.209049	-1.81526	0.05941
ENSMUSG00000000738	Spg7	1.98813	15.7126	13.2888	13.3335	15.8137	14.3871	24.7623	24.8173	22.7962	22.2339	19.3411	22.8376	12.4551	1.57945	1.71545	1.66751	1.22306	1.58736	5.24998	1.49265	-1.81444	0.356181
ENSMUSG00000025317	Car5a	5.46519	6.42327	6.69461	9.27214	9.44795	7.65146	1.86684	1.92423	2.58935	1.39224	0.819922	0.42345	0.341587	0.299571	0.386781	0.150153	0.086783	0.0553424	0.342647	0.0974262	-1.81434	0.00284576
ENSMUSG00000099954	Gm28112	1.27833	1.72668	1.49398	1.56842	2.35319	1.51698	0.941541	1.19179	1.1788	0.272135	0.16895	0.5839	0.736542	0.69022	0.789035	0.173509	0.0717962	0.384911	0.738599	0.210072	-1.81391	0.00541651
ENSMUSG00000025381	Cnpy2	1.38597	11.2238	8.97245	7.14637	1.81596	8.87873	44.6416	35.6436	29.4316	35.4241	4.53353	31.4993	32.2098	3.1757	3.28022	4.95695	2.49649	3.54773	12.8886	3.66706	-1.8134	0.395026
ENSMUSG00000095609	Gm21188	35.6673	47.6159	4.82397	44.8719	52.5683	41.9165	1.18247	1.1945	1.65379	2.48117	1.99657	0.87422	0.0331529	0.0250862	0.342828	0.0552946	0.0379805	0.0208562	0.133689	0.0380438	-1.81315	0.414144
ENSMUSG00000015745	Plekho1	1.4812	2.48694	3.98275	3.37144	4.77276	3.34395	0.633474	1.41653	0.789517	0.492359	0.368123	0.39167	0.427677	0.569587	0.198234	0.146038	0.0771301	0.117128	0.398499	0.113432	-1.81275	0.0606132
ENSMUSG00000019850	Tnfaip3	7.71183	1.41222	9.99173	14.2287	11.5653	11.1699	18.6169	26.6976	21.1914	26.5362	26.6177	27.9876	2.41407	18.9046	2.1209	1.86498	2.3015	2.50563	7.8132	2.22404	-1.81273	0.37085
ENSMUSG00000058076	Sdhc	9.63378	12.9531	8.17214	9.75622	15.9425	9.27126	83.6296	77.3851	88.9351	1.1398	97.832	9.4546	8.68087	5.97423	10.8827	0.116828	6.13655	1.01978	8.51261	2.42438	-1.81198	0.0607169
ENSMUSG00000101995	Gm29480	8.85175	9.75696	1.13599	9.81193	11.1674	9.9396	6.4793	6.86115	6.86546	6.5912	7.86898	7.49286	0.731979	0.703206	6.0436	0.671754	0.70464	0.753839	2.49293	0.710078	-1.81179	0.372131
ENSMUSG00000105373	Gm42429	7.57926	1.53347	12.4594	8.89248	5.55867	5.78543	1.636	18.9223	8.37948	6.44313	5.14355	12.2667	0.215852	12.3396	0.672541	0.72456	0.925321	2.12028	4.40932	1.25672	-1.81089	0.473779
ENSMUSG00000030047	Arhgap25	6.2243	7.39957	7.78263	9.34559	9.48947	6.87498	1.27397	0.899923	0.456341	0.271243	0.395244	0.26852	0.204677	0.121618	0.0586359	0.0290236	0.0416508	0.0390576	0.12831	0.0365774	-1.81061	0.0968722
ENSMUSG00000112090	Gm48231	7.41255	1.39471	9.2454	11.1148	11.845	8.66118	4.563	3.95175	3.62873	3.17774	4.6542	3.6132	0.615578	2.83338	0.39249	0.285902	0.392927	0.417172	1.28048	0.365334	-1.8094	0.305869
ENSMUSG00000112106	Gm47026	2.39112	4.26669	3.5918	3.83729	4.92114	5.41458	0.68632	0.639688	0.725139	0.268218	0.268232	0.3152	0.287029	0.149926	0.201888	0.0698978	0.0545061	0.0582132	0.212948	0.0608724	-1.80664	0.0194349
ENSMUSG00000087291	Gm11946	1.36841	1.9844	2.45289	3.78767	4.42983	2.81225	1.39953	0.9312	2.78617	1.18216	0.712389	0.784784	1.02274	0.469261	1.13587	0.312107	0.160816	0.279059	0.875956	0.250661	-1.80512	0.0414176
ENSMUSG00000036768	Kif15	3.18733	33.716	29.8145	31.5982	37.3182	22.9766	51.9198	6.86337	5.47174	39.5696	45.9839	52.5774	16.2894	0.203564	0.183526	1.25227	1.23221	2.2883	5.55884	1.59093	-1.80492	0.501472
ENSMUSG00000075028	Prdm11	97.2419	113.289	12.6569	121.693	123.848	94.5872	7.94666	6.5713	6.72315	8.85528	6.61663	6.2342	0.0817205	0.0580048	0.531183	0.0727671	0.0534252	0.0659095	0.223636	0.0640339	-1.80424	0.358649
ENSMUSG00000085124	Gm12766	8.34841	1.23596	9.66723	11.1336	11.3172	9.11146	0.9842	1.29662	1.62862	1.449	1.1563	1.36786	0.117891	1.04908	0.168468	0.130146	0.102172	0.150125	0.445145	0.127481	-1.80399	0.353111
ENSMUSG00000107254	Gm43769	7.66128	9.88376	1.27564	11.1152	12.8798	9.81372	0.72564	1.3838	0.73979	0.778547	0.99165	0.84711	0.0947152	0.140007	0.579934	0.0700437	0.0769929	0.086319	0.271552	0.0777852	-1.80366	0.278916
ENSMUSG00000058499	Pip	3.47293	3.41131	2.39343	3.74726	3.25615	2.35976	0.749411	0.284547	0.865588	0.134644	0.152847	0.251645	0.215787	0.0834126	0.361652	0.0359314	0.046941	0.10664	0.220284	0.0631708	-1.80203	0.132346
ENSMUSG00000024665	Fads2	2.39957	2.46671	2.24187	2.31993	3.62785	2.45237	66.9137	64.9726	66.1841	7.8727	67.2422	5.1343	27.8857	26.3397	29.5218	3.39351	18.535	2.0936	27.9157	8.00737	-1.80168	0.0205345
ENSMUSG00000069441	Dsg1a	1.83885	1.61362	1.56424	2.83519	1.97386	1.49786	0.22121	0.712372	0.61526	0.133531	0.115269	0.25236	0.120298	0.441475	0.393327	0.0470977	0.0583979	0.16848	0.318367	0.0913253	-1.8016	0.101664
ENSMUSG00000036352	Ubac1	13.3318	2.82827	17.1114	16.8152	22.5681	15.8744	16.2286	17.3122	14.6675	12.1891	17.5291	13.487	1.21728	6.12114	0.857181	0.724888	0.776721	0.849605	2.73187	0.783738	-1.80144	0.315263
ENSMUSG00000023945	Slc5a7	0.975428	1.58174	0.948589	1.4178	1.15479	0.882986	0.75632	0.789636	0.769288	0.173196	0.138935	0.31432	0.775372	0.49922	0.810982	0.122158	0.120312	0.355974	0.695191	0.199482	-1.80116	0.0169603
ENSMUSG00000078676	Casc3	1.49432	13.1733	13.3166	9.38525	12.3162	11.3558	18.4665	17.2416	1.9313	13.2538	14.6836	15.4435	12.3578	1.30883	0.14503	1.41219	1.19222	1.35997	4.60387	1.32146	-1.80072	0.446505
ENSMUSG00000004263	Atn1	1.35716	0.163632	0.271134	0.799376	1.45633	0.987584	14.6977	16.7711	16.2618	22.1264	12.7755	13.1322	10.8298	102.493	59.9773	27.6796	8.7724	13.2973	57.7665	16.5831	-1.80052	0.203088
ENSMUSG00000070990	Foxe1	0.45838	0.915154	1.78797	0.991413	1.3465	1.21612	1.1357	0.89665	1.21332	0.433759	0.64259	0.331536	2.47764	0.979781	0.678601	0.437516	0.477231	0.272619	1.37867	0.395788	-1.80048	0.153993
ENSMUSG00000108078	Gm8744	2.83367	4.18575	3.28417	3.39547	4.18833	3.28769	0.53966	0.49283	0.928763	0.142818	0.2615	0.214423	0.190445	0.11774	0.2828	0.0420613	0.0624353	0.06522	0.196995	0.0565722	-1.79999	0.0438378
ENSMUSG00000050856	Atp5k	58.7879	3.22276	43.4687	26.3555	25.9543	66.4149	55.7637	62.2524	71.7743	69.2774	66.7832	72.8366	0.948559	19.3165	1.65117	2.62858	2.57311	1.09669	7.30541	2.09946	-1.79895	0.436633
ENSMUSG00000032249	Anp32a	15.5528	2.62541	14.1144	17.3854	21.6943	18.1756	95.6265	98.4254	16.9844	126.519	15.549	89.1182	6.1485	37.4895	1.20334	7.27732	0.716733	4.90316	14.9471	4.29907	-1.79777	0.407711
ENSMUSG00000081623	Gm8809	16.1296	2.61485	18.2967	19.5728	21.7314	15.4226	0.479982	0.743846	0.499117	0.3598	0.924424	0.575855	0.0297578	0.28447	0.0272791	0.0183827	0.0425385	0.0373383	0.113836	0.0327532	-1.79725	0.397337
ENSMUSG00000026626	Ppp2r5a	234.737	35.196	271.548	314.378	328.649	248.296	7.69169	71.6872	5.16485	64.1138	59.8482	53.3846	0.0327673	2.0368	0.01902	0.203939	0.182104	0.215004	0.696196	0.200349	-1.79698	0.500572
ENSMUSG00000021476	Habp4	1.31816	15.3512	8.26664	12.2728	12.2428	11.5563	9.71557	1.85824	1.62516	9.5646	9.3725	7.71566	7.37055	0.121049	0.196593	0.779331	0.765551	0.667659	2.56273	0.737514	-1.79694	0.490035
ENSMUSG00000020652	Cenpo	5.52796	1.27241	8.53715	7.23794	11.1633	7.67512	12.1846	8.44999	7.39594	8.53544	8.25498	6.72466	2.20418	6.64092	0.866324	1.17926	0.739478	0.876164	3.23714	0.931635	-1.79688	0.258086
ENSMUSG00000021816	Ppp3cb	11.8476	11.9876	1.24342	11.7196	12.4654	9.71864	7.63569	62.4373	53.4769	59.9816	54.3594	44.5574	0.644493	5.20848	43.0078	5.11806	4.36083	4.58474	16.2869	4.68788	-1.79671	0.436393
ENSMUSG00000025375	Aatk	2.16666	2.94636	4.95798	5.29582	6.66766	5.57768	0.97923	0.434191	0.71716	0.444612	0.63126	0.1985	0.451954	0.147365	0.144648	0.0839553	0.0946749	0.0355883	0.247989	0.0714061	-1.79616	0.163472
ENSMUSG00000114722	CT025624.1	172.892	23.369	174.785	184.943	188.891	158.776	8.152	6.76597	5.11638	5.9323	5.9329	6.654	0.0471508	0.289528	0.0292724	0.0320764	0.0314091	0.041908	0.121984	0.0351312	-1.79587	0.359566
ENSMUSG00000042700	Sipa1l1	16.1995	2.52153	13.9332	17.8934	22.5268	12.5772	47.1612	46.8188	46.9186	45.7846	46.2933	31.99	2.91127	18.5676	3.36739	2.55874	2.05503	2.54348	8.28209	2.38575	-1.79555	0.315855
ENSMUSG00000042605	Atxn2	24.4387	24.4478	2.97492	22.4774	28.8944	19.2655	73.6696	83.1636	71.1248	65.3467	72.6939	63.847	3.01446	3.40167	23.9081	2.90722	2.51585	3.31406	10.1081	2.91238	-1.79524	0.35619
ENSMUSG00000080972	Gm16061	0.54972	0.762613	1.17897	1.12473	1.11913	0.931223	1.885	2.11543	2.5786	1.63523		0.898618	3.42902	2.77392	2.18716	1.45389	0	0.964987	2.7967	0.806293	-1.79435	0.0234054
ENSMUSG00000021771	Vdac2	2.44364	19.1862	14.9292	15.7733	23.4998	16.8373	183.229	185.572	194.493	186.651	167.286	155.526	74.9819	9.67219	13.0277	11.8334	7.11861	9.237	32.5606	9.39633	-1.79296	0.337476
ENSMUSG00000037640	Zfp60	1.72677	13.7535	13.7245	15.7363	14.7122	13.1219	8.22867	9.88595	7.24472	7.18864	9.48262	8.34878	4.76535	0.718796	0.527866	0.45682	0.644542	0.636246	2.004	0.579203	-1.79074	0.36116
ENSMUSG00000100671	Gm28322	12.6225	2.38978	19.5589	19.8137	19.9346	2.47648	1.26856	2.1284	0.533772	1.11732	0.829976	0.486353	0.1005	0.890627	0.0272905	0.0563912	0.0416349	0.196389	0.339473	0.0981383	-1.79041	0.438474
ENSMUSG00000078695	Cisd3	1.27283	1.5332	13.683	13.2927	15.5679	6.82585	53.961	5.3867	46.4923	38.8475	52.1255	54.496	42.3945	3.51338	3.39782	2.92248	3.34827	7.98376	16.4352	4.7515	-1.79034	0.422223
ENSMUSG00000024188	Luc7l	1.11187	12.6256	1.1633	12.5514	14.2262	1.8265	41.1467	4.88258	37.3382	3.12422	36.234	31.5986	37.0069	0.386721	32.0969	0.248914	2.54699	17.3001	23.1635	6.69866	-1.78991	0.263242
ENSMUSG00000021693	Kif2a	1.54158	12.275	11.2659	11.5558	13.8636	9.35879	24.3397	21.1284	2.48521	22.4843	19.5667	16.5834	15.7888	1.72126	0.220596	1.94572	1.41137	1.77196	5.91023	1.70969	-1.78948	0.444819
ENSMUSG00000055923	Aasdh	16.2333	2.98962	15.5664	18.8236	23.1549	19.552	17.5865	16.875	15.9593	13.3817	19.8825	13.1635	1.08336	5.64451	1.02524	0.710898	0.858673	0.673258	2.58437	0.74761	-1.78946	0.296508
ENSMUSG00000107515	Gm43886	1.49838	1.25364	1.49428	1.72555	1.33675	1.94351	0.615297	0.438738	1.1541	0.318182	0.127461	0.31829	0.410642	0.349973	0.772343	0.184395	0.0953512	0.16377	0.510986	0.147839	-1.78926	0.0541691
ENSMUSG00000085385	Snhg17	8.86283	8.51858	1.45315	12.4158	13.8272	8.37738	42.5962	4.38737	47.9496	39.4983	41.2344	41.2663	4.80616	0.515036	32.997	3.1813	2.98213	4.92592	12.7727	3.69645	-1.78885	0.424105
ENSMUSG00000097183	Gm17501	9.69684	12.6517	1.83787	13.7429	14.1449	11.6934	1.17553	1.95168	0.724375	1.88752	0.514834	0.235512	0.121228	0.154262	0.394139	0.137345	0.0363971	0.0201406	0.22321	0.0646274	-1.78818	0.165056
ENSMUSG00000103168	Gm30948	157.418	27.4148	167.411	182.669	198.514	153.348	2.6527	2.6813	1.99764	2.23313	1.88113	2.2957	0.0168513	0.0978047	0.0119325	0.012225	0.00947606	0.0149706	0.0421962	0.0122239	-1.78741	0.342964
ENSMUSG00000092888	Gm22122	42.4933	39.4852	29.4834	61.8789	45.2458	46.8577	36.1234	19.77	13.917	1.2632	6.13954	17.429	0.850096	0.500694	0.472029	0.0204141	0.135693	0.371956	0.607606	0.176021	-1.78739	0.0538664
ENSMUSG00000064080	Fbln2	8.65749	1.3136	15.5768	13.2683	16.6665	13.5258	2.35215	1.77547	0.555187	1.52557	2.55482	2.87226	0.271689	1.35161	0.035642	0.114978	0.153291	0.212354	0.552979	0.160208	-1.78728	0.388197
ENSMUSG00000097621	Gm26562	1.91415	13.2182	12.7793	14.5123	15.2637	13.5881	5.1483	5.1852	4.3822	5.87911	3.51648	4.8488	2.6896	0.392278	0.342915	0.405111	0.230382	0.356841	1.1416	0.330778	-1.78712	0.355002
ENSMUSG00000103672	Gm37621	17.2918	2.46576	17.4738	21.6594	22.3854	16.8633	7.48493	7.1956	6.6944	6.7981	7.569	7.25125	0.432859	2.91821	0.38311	0.313863	0.338122	0.430001	1.24473	0.360662	-1.78711	0.350747
ENSMUSG00000024370	Cdc23	15.8824	2.67244	16.8987	22.6289	22.1498	15.444	22.2621	21.5275	19.8543	22.1222	21.793	17.3129	1.40169	8.05539	1.1749	0.977607	0.983891	1.12101	3.54399	1.0275	-1.78623	0.327355
ENSMUSG00000114857	Gm48770	1.64496	1.78812	1.44217	1.31461	2.23979	0.972136	0.734623	1.1734	1.323	0.381929	0.22921	0.188527	0.44659	0.656221	0.917368	0.290526	0.102336	0.193931	0.673393	0.195597	-1.78356	0.0311126
ENSMUSG00000039795	Zfand1	13.3819	14.4413	1.7134	11.1662	13.5512	11.6286	16.2689	22.1847	15.3688	11.8882	14.5185	14.788	1.21573	1.5362	8.96976	1.06466	1.07138	1.27169	3.90723	1.13591	-1.7823	0.335527
ENSMUSG00000112972	Gm48417	6.76923	75.9943	63.9662	72.6779	8.68274	64.5277	7.15163	6.46337	3.317	4.25816	1.4737	7.65596	1.05649	0.0850508	0.0518555	0.0585895	0.169727	0.118646	0.397799	0.115654	-1.78222	0.442082
ENSMUSG00000078087	Rps12l1	0.349381	0.195956	0.324474	0.587838	0.914919	0.149225	166.764	135.726	161.55	125.24	57.5831	31.2442	477.312	692.635	497.883	213.052	62.9379	209.376	555.943	161.789	-1.78083	0.0095807
ENSMUSG00000089011	Gm24879	26.374	26.2952	41.5139	23.4225	53.4185	29.9358	8.99428	4.75566		2.349	2.75671		0.341029	0.180856	0	0.100288	0.0516059	0	0.173962	0.0506313	-1.78067	0.295941
ENSMUSG00000101404	1700009C05Rik	2.3766	4.36248	2.99122	2.94916	3.11962	2.47835	0.5948	0.29567	0.43143			0.3335	0.250274	0.0677757	0.144232	0	0	0.134565	0.154094	0.044855	-1.78047	0.190421
ENSMUSG00000028107	Tars2	15.4651	2.97598	19.1188	23.7627	21.5938	18.5469	2.89697	23.5984	13.3458	19.1735	18.4139	16.8494	0.187323	7.92961	0.698044	0.806872	0.852742	0.908477	2.93833	0.85603	-1.77926	0.451761
ENSMUSG00000010122	Slc47a1	5.92335	8.87936	6.97446	8.65587	9.32238	6.23893	0.555291	0.418758	0.384114	0.292317	0.217873		0.093746	0.0471609	0.0550744	0.0337709	0.023371	0	0.0653271	0.0190473	-1.77809	0.0574594
ENSMUSG00000039556	Ppp1r3f	4.42152	4.48666	3.89137	8.32153	8.12567	5.72118	3.48679	2.12457	2.17825	2.12239	0.568679	1.18183	0.788596	0.473531	0.559765	0.255048	0.0699856	0.206571	0.607297	0.177202	-1.77701	0.0169372
ENSMUSG00000093908	Gm5784	15.6927	19.2527	2.89649	25.1664	27.9716	21.3378	28.3753	28.6972	21.1632	27.5497	22.9182	25.1985	1.80819	1.49055	7.30651	1.0947	0.819337	1.18093	3.53508	1.03166	-1.77678	0.256155
ENSMUSG00000034227	Foxj1	0.373268	0.428335	0.78286	0.776282	1.66435	0.842386	0.4389	0.61319	0.117959	0.279174	0.215424	0.2662	1.17583	1.43156	0.150677	0.35963	0.129434	0.316007	0.919357	0.268357	-1.77647	0.176974
ENSMUSG00000060512	0610040J01Rik	8.85932	11.1985	1.47145	12.9372	15.4285	9.21684	19.8616	18.7615	17.145	21.8564	16.6361	16.4191	2.24188	1.67537	11.6517	1.68943	1.07827	1.78142	5.18967	1.51637	-1.77502	0.3206
ENSMUSG00000031864	Ints10	25.9113	3.32622	28.8195	31.3856	33.6924	24.2714	15.9719	15.9748	13.4885	15.8982	18.2276	16.3465	0.616409	4.80271	0.468034	0.506545	0.541002	0.67349	1.96238	0.573679	-1.77429	0.383987
ENSMUSG00000027447	Cst3	14.9255	1.64154	1.51617	6.43738	9.3474	11.5982	46.1934	44.5924	45.9517	57.2342	47.5885	43.2874	3.09492	27.1649	30.3077	8.89091	5.0911	3.73226	20.1892	5.90476	-1.77363	0.177234
ENSMUSG00000113031	Gm34552	3.17654	2.45391	3.12859	3.63657	3.62254	2.66286	1.29519	2.55638	1.92	0.76981	0.679	0.544346	0.407736	1.04176	0.613696	0.211686	0.187438	0.204422	0.68773	0.201182	-1.77334	0.0598167
ENSMUSG00000045273	Cenph	2.74933	23.4627	28.5875	26.3894	28.6696	21.4163	14.1172	1.91722	1.9218	9.4979	14.1381	14.834	5.13479	0.0817136	0.0672252	0.359914	0.49314	0.69265	1.76124	0.515234	-1.77329	0.501752
ENSMUSG00000113918	Gm6566	17.1846	2.98222	17.3325	19.3817	21.4762	14.7572	5.1842	4.7585	6.13652	4.2984	2.67955	4.61679	0.301677	1.59563	0.354047	0.221776	0.124769	0.312851	0.75045	0.219798	-1.77157	0.28119
ENSMUSG00000077254	Gm26079	8.14833	1.47561	18.8736	0.812289	7.21895	6.26512	194.717	214.282	23.453	2.32	24.643	273.519	23.8966	145.215	1.24264	2.85613	3.41365	43.6574	56.7849	16.6424	-1.77064	0.438422
ENSMUSG00000004642	Slbp	31.678	4.65839	32.7427	37.5984	41.5582	32.9775	49.8796	47.7634	43.1191	49.1171	45.5518	47.8339	1.57458	10.2532	1.31691	1.30636	1.0961	1.4505	4.38157	1.28432	-1.77044	0.351339
ENSMUSG00000041515	Irf8	4.44997	7.13379	6.93867	7.14857	8.59863	6.3375	12.157	13.5129	11.5969	1.89439	1.59592	8.84928	2.73193	1.89421	1.67134	0.265003	0.185602	1.39634	2.09916	0.615647	-1.76964	0.0430027
ENSMUSG00000080316	Spaca6	13.9764	18.6429	2.87194	21.7963	24.224	21.8555	1.84466	15.5315	12.8376	1.74389	16.1948	18.4797	0.131984	0.833106	4.47003	0.0800088	0.668544	0.845542	1.81171	0.531365	-1.76957	0.401125
ENSMUSG00000065866	Gm24032	1.61429	2.48117	2.43566	2.68797	5.37671	5.62154	819.58	174.96	342.919	388.91	316.599	41.13	507.702	70.5152	140.791	144.685	58.8834	7.3165	239.669	70.2951	-1.76955	0.296927
ENSMUSG00000085584	Rtl9	1.35578	1.64648	1.38282	1.42148	1.7254	1.22745	0.73312	0.23421	0.75884	0.171517	0.25697	0.112885	0.540738	0.142249	0.548761	0.120661	0.148934	0.0919669	0.410583	0.12052	-1.7684	0.0984694
ENSMUSG00000086355	4933428C19Rik	3.68723	3.51364	3.66342	3.85554	3.76668	4.35114	2.7724	2.36431	1.55126	0.77436	0.78251	0.58325	0.751893	0.672894	0.423446	0.200843	0.207745	0.134045	0.616078	0.180878	-1.7681	0.0128684
ENSMUSG00000027981	Rnpc3	1.32988	6.56247	7.12274	12.4149	12.9955	6.83474	19.8999	16.7799	19.7178	22.1772	21.2912	17.3185	14.9637	2.55695	2.76829	1.78634	1.63835	2.53389	6.76299	1.98619	-1.76765	0.309776
ENSMUSG00000028798	Eif3i	13.3333	14.2397	1.44598	9.57246	14.9445	11.3116	65.9254	64.7773	72.6574	73.5219	65.5619	62.1429	4.94443	4.54908	50.248	7.68057	4.38703	5.49375	19.9138	5.85378	-1.76633	0.407271
ENSMUSG00000087601	Uchl1os	1.84246	12.4557	11.6737	16.7393	19.7139	11.2856	1.61912	2.48473	0.835693	2.82221	1.36372	1.13165	0.878782	0.199485	0.0715879	0.168598	0.0691756	0.100273	0.383285	0.112682	-1.76616	0.343704
ENSMUSG00000031074	Fgf3	2.19677	2.87462	5.52255	5.23619	5.31939	6.39246	0.262581	0.55811	1.73632	0.12633	0.49184	0.43514	0.119531	0.194151	0.314406	0.0241263	0.0924618	0.0680709	0.209362	0.061553	-1.7661	0.0699997
ENSMUSG00000021156	Zmynd11	2.93217	17.7459	15.7688	23.2634	29.5668	14.4924	44.6616	36.7381	34.7315	37.8248	48.7595	35.6645	15.2316	2.07024	2.20255	1.62593	1.64913	2.46091	6.50146	1.91199	-1.76569	0.353255
ENSMUSG00000032449	Slc25a36	13.8853	13.4798	1.62237	12.6145	16.8795	8.51658	68.4367	78.9749	68.1235	62.5745	64.6475	57.3765	4.92873	5.85877	41.9902	4.96051	3.82994	6.73704	17.5926	5.17583	-1.7651	0.367433
ENSMUSG00000062980	Cped1	1.99444	13.1929	11.9281	13.8982	14.5717	13.4234	2.19117	2.3474	2.74919	3.29552	1.73372	1.17319	1.09864	0.177929	0.23048	0.237118	0.118979	0.0873988	0.502349	0.147832	-1.76473	0.305542
ENSMUSG00000026281	Dtymk	18.1299	2.21115	17.5936	19.7465	2.71312	16.7651	5.3216	49.732	57.186	48.8493	5.58416	52.4695	0.293527	22.4914	3.25039	2.47383	2.05821	3.12968	8.67845	2.55391	-1.76473	0.428938
ENSMUSG00000032577	Mapkapk3	5.72455	11.5462	1.77771	12.3373	16.4289	12.5976	22.2425	18.5452	18.3364	25.5367	18.4853	18.3716	3.88545	1.60618	10.3146	2.06988	1.12517	1.45835	5.26874	1.55113	-1.76414	0.229203
ENSMUSG00000094002	Gm9866	17.1856	25.4252	2.46782	23.6439	26.3914	19.165	2.59231	4.71973	1.59345	2.11664	2.18923	2.23743	0.150842	0.185632	0.645688	0.0895216	0.0829524	0.116746	0.327387	0.0964067	-1.76379	0.221862
ENSMUSG00000068397	Gm10240	0.196794	0.152446	0.182494	0.916499	0.512367	0.213457	31.6774	86.3258	91.1896	84.545	9.5772	53.486	160.968	566.273	499.685	92.2478	18.6921	250.57	408.975	120.503	-1.76294	0.113706
ENSMUSG00000084383	Gm13370	0.196794	0.152446	0.182494	0.916499	0.512367	0.213457	31.6774	86.3258	91.1896	84.545	9.5772	53.486	160.968	566.273	499.685	92.2478	18.6921	250.57	408.975	120.503	-1.76294	0.113706
ENSMUSG00000056032	BC018473	7.81772	11.7718	11.2932	12.4549	13.2899	9.67911	16.6534	1.44445	12.3917	1.257	9.88736	1.37962	2.13021	0.122704	1.09727	0.100924	0.743973	0.142536	1.11673	0.329144	-1.76248	0.27001
ENSMUSG00000103540	Gm37668	2.55152	4.63856	4.36141	3.96964	4.56491	4.16457	0.8854	0.344225	0.55671	0.1333	0.156434	0.391173	0.347008	0.0742095	0.127644	0.0335798	0.0342688	0.0939288	0.182954	0.0539258	-1.76243	0.207183
ENSMUSG00000020100	Slc29a3	1.8258	14.6653	13.3813	13.9284	15.5291	13.3412	6.374	5.4459	4.77361	7.27714	5.98887	4.47641	3.49108	0.371347	0.356738	0.522469	0.385654	0.335534	1.40639	0.414552	-1.76237	0.39583
ENSMUSG00000073792	Alg6	18.5924	21.9289	2.53822	22.7647	21.3674	18.3525	34.3618	29.693	35.9134	33.3327	34.3261	37.55	1.84817	1.35406	14.1491	1.46423	1.60647	2.04604	5.78377	1.70558	-1.76175	0.385383
ENSMUSG00000022353	Mtss1	8.17982	12.9689	1.85877	13.6794	16.8216	11.7388	23.78	26.7198	25.2641	26.6183	26.9955	22.5736	2.90716	2.06029	13.5918	1.94588	1.60481	1.92299	6.18642	1.82456	-1.76156	0.305184
ENSMUSG00000113090	Gm48190	3.17341	2.88383	2.99454	3.81916	4.59894	3.36595	1.38524	0.95369	1.73169	0.16992	1.28558	0.24564	0.436514	0.330703	0.578283	0.0444914	0.279539	0.072978	0.4485	0.132336	-1.7609	0.037413
ENSMUSG00000018293	Pfn1	2.55676	19.9523	14.9583	12.5136	25.2625	16.3222	223.485	234.169	282.265	271.458	292.581	25.368	87.4093	11.7364	18.8701	21.6931	11.5816	1.55421	39.3386	11.6096	-1.76062	0.326378
ENSMUSG00000052613	Pcdh15	17.5743	21.9422	2.49833	25.1258	29.4842	19.1745	1.68346	1.14989	1.18679	1.94997	1.2319	1.23822	0.095791	0.0524056	0.475032	0.0776082	0.0417816	0.0645764	0.207743	0.061322	-1.76032	0.337951
ENSMUSG00000056411	Gm12500	0.744894	1.28314	1.15565	1.19657	1.57946	1.42634	1.1631	1.65681	1.654	0.437567	0.783999	0.575318	1.56143	1.29122	1.43123	0.365685	0.496373	0.403354	1.42796	0.421804	-1.75931	0.000321513
ENSMUSG00000066892	Fbxl12	12.8763	12.2767	1.73953	15.1741	17.1381	8.17166	9.62276	8.4932	8.57864	6.57984	7.72727	8.15327	0.747324	0.691817	4.93159	0.433622	0.450881	0.99775	2.12358	0.627418	-1.759	0.350359
ENSMUSG00000057133	Chd6	15.774	2.42477	16.1326	17.9738	21.4355	16.2182	2.15349	27.2234	19.3911	25.2588	19.7428	22.5165	0.136522	11.2272	1.20198	1.40531	0.921032	1.38835	4.18858	1.23823	-1.75818	0.451038
ENSMUSG00000098912	1500004A13Rik	19.8473	25.5899	2.56225	26.3198	24.8674	19.7357	18.4255	16.5356	16.5512	17.6169	18.7169	18.8697	0.928363	0.646176	6.45964	0.66934	0.752668	0.956121	2.67806	0.79271	-1.75632	0.37597
ENSMUSG00000088258	Gm24291	3.21825	4.94546	2.38986	3.58453	9.74654	4.45972	151.134	262.743	71.7918	12.46	63.476	127.333	46.9616	53.1281	30.0402	3.47605	6.51267	28.5518	43.3766	12.8468	-1.75551	0.0436755
ENSMUSG00000096109	Olfr1537	9.29413	1.43553	11.1865	11.5811	13.4848	8.55965	1.36632	1.33215	0.815483	0.999759	1.65946	1.11954	0.147009	0.927983	0.0728986	0.0863267	0.123062	0.130793	0.38263	0.113394	-1.75461	0.381208
ENSMUSG00000111208	Gm48197	56.2439	6.81235	57.2657	69.1748	76.9776	48.5125	1.87133	1.56514	3.1116	0.347628	2.92777	2.47535	0.0332717	0.22975	0.0543361	0.00502535	0.038034	0.051025	0.105786	0.0313615	-1.75409	0.307988
ENSMUSG00000100580	4933436I20Rik	58.5967	72.8972	6.85826	63.1373	66.1372	56.5623	1.5751	2.5828	1.38635	0.956349	2.74232	1.23297	0.0268803	0.0354307	0.202144	0.0151471	0.0414641	0.0217984	0.0881516	0.0261366	-1.75392	0.342196
ENSMUSG00000088121	Gm25721	21.4354	34.8298	42.8134	44.5919	58.7499	58.2258	3.178	3.37414	12.929	1.74	3.9559	3.25477	0.14826	0.096875	0.301985	0.0390205	0.0673346	0.0558991	0.182373	0.0540847	-1.7536	0.107999
ENSMUSG00000079224	Gm6565	0.147235	0.173672	0.162784	0.569753	0.275773	0.398314	0.937356	0.28912	0.499938	0.746932	0.45979	0.125366	6.36638	1.66475	3.07118	1.31098	1.66728	0.314742	3.70077	1.09767	-1.75339	0.147235
ENSMUSG00000033318	Gstt2	12.2665	1.93423	12.7223	15.6363	17.3448	12.9869	19.4161	13.9625	17.3728	23.5781	2.22958	17.9187	1.58286	7.21867	1.36554	1.5079	0.128544	1.37976	3.38902	1.0054	-1.7531	0.292004
ENSMUSG00000046493	Olfr1352	17.7981	24.1575	2.71366	21.8193	24.8923	18.6474	1.36539	1.45394	0.559388	0.253759	0.56161	1.26144	0.0767152	0.0601861	0.206138	0.01163	0.0225616	0.0676474	0.114346	0.0339463	-1.75208	0.177739
ENSMUSG00000015365	Mov10l1	9.59185	1.74788	11.7996	13.3133	15.8569	11.2599	0.549166	0.194928	0.749964	0.189258	0.34248	0.373685	0.0572534	0.111522	0.0635586	0.0142157	0.0215981	0.0331873	0.0774448	0.0230004	-1.75151	0.0390043
ENSMUSG00000023236	Scg5	5.21325	5.53394	6.24869	7.25789	5.83719	5.66849	1.59814	1.18883	2.53668	0.797526	0.47397	0.47872	0.306553	0.214825	0.405954	0.109884	0.0811984	0.0844529	0.309111	0.0918451	-1.75085	0.0177707
ENSMUSG00000040950	Mgl2	5.57677	1.51123	7.77842	7.58986	9.3882	8.23138	0.246898	1.22692	0.55761	0.156572	0.3744	1.77151	0.0442726	0.811868	0.0716868	0.0206291	0.0398799	0.215214	0.309276	0.0919078	-1.75063	0.44844
ENSMUSG00000065041	Gm24044	24.9417	9.39297	3.98542	22.8256	18.1374	52.1443	557.494	494.84	519.126	532.689	511.62	494.673	22.3519	52.682	130.256	23.3374	28.208	9.48661	68.4301	20.344	-1.75003	0.214399
ENSMUSG00000100697	Gm29184	1.28848	4.99779	2.24842	6.44254	5.62684	5.11388	0.5185	0.521513	1.323		1.83216		0.402411	0.104349	0.588414	0	0.325611	0	0.365058	0.108537	-1.74994	0.222819
ENSMUSG00000036427	Gpi1	19.9692	2.73536	17.2133	18.6814	29.3532	16.8815	251.199	276.327	317.745	297.695	263.863	243.216	12.5793	101.021	18.4593	15.9354	8.98925	14.4072	44.0197	13.1106	-1.74741	0.341048
ENSMUSG00000108181	C030015A19Rik	8.49854	12.8526	1.89226	11.3768	13.3528	8.72931	3.13	2.9534	3.1694	1.72374	2.9224	2.67998	0.368299	0.229791	1.67492	0.151514	0.218861	0.307009	0.757671	0.225795	-1.74656	0.314278
ENSMUSG00000064125	Prr36	0.767234	2.94564	2.62874	4.56828	4.46386	3.23599	0.2949	0.486577	0.6363	0.358426	0.449928	0.183718	0.384368	0.165186	0.242055	0.0784598	0.100794	0.0567734	0.26387	0.0786756	-1.74584	0.0473693
ENSMUSG00000039715	Wdr34	18.1142	23.8478	2.88858	24.6632	29.7497	19.2873	6.13875	4.78476	5.74373	4.675	5.4313	7.36159	0.338892	0.200638	1.98843	0.189554	0.182567	0.381682	0.842654	0.251267	-1.74572	0.364051
ENSMUSG00000031458	Coprs	1.73262	15.2956	11.5394	14.6364	15.2226	13.2237	4.99862	5.52789	8.26824	5.4267	7.3569	4.3357	2.885	0.361404	0.716525	0.370768	0.483287	0.327874	1.32098	0.393976	-1.74542	0.305764
ENSMUSG00000054619	Mettl7a1	7.5134	9.59346	1.89973	1.16987	11.1633	9.74965	11.8678	1.73972	14.6951	1.74878	13.5154	1.23558	1.57956	0.181345	7.73535	1.49484	1.2107	0.126731	3.16542	0.94409	-1.7454	0.399418
ENSMUSG00000062478	Ctrc	5.36946	2.76326	4.78732	4.62446	6.42637	5.1453	2.8488	4.91714	3.31619	0.927	3.4213	0.839496	0.530556	1.77947	0.692703	0.200456	0.532385	0.163158	1.00091	0.298666	-1.74471	0.161333
ENSMUSG00000058498	Rnf207	1.56127	15.9742	15.3624	15.9451	15.5999	14.4888	1.81155	2.42488	3.57659	1.62172	2.4973	2.88693	1.1603	0.151799	0.232814	0.101706	0.160084	0.199252	0.514972	0.153681	-1.74456	0.328266
ENSMUSG00000085444	Gm13936	254.219	33.5922	251.239	269.836	293.847	229.225	4.46893	6.81377	4.5244	8.68329	7.1387	3.37492	0.0175791	0.202838	0.0180083	0.0321799	0.0242939	0.0147232	0.0794751	0.0237323	-1.74365	0.41867
ENSMUSG00000003423	Pih1d1	26.9733	3.53164	24.22	27.6949	33.9878	23.9993	16.8462	13.4442	15.6268	13.5793	15.6762	13.5486	0.62455	3.80678	0.645202	0.490319	0.46123	0.56454	1.69218	0.505363	-1.74349	0.32466
ENSMUSG00000029098	Acox3	9.57622	1.82669	12.2497	11.459	14.4999	11.2521	13.5184	14.7263	14.5759	12.2843	14.2888	12.6836	1.41166	8.06172	1.1899	1.07203	0.985438	1.12722	3.55443	1.06156	-1.74343	0.330953
ENSMUSG00000110170	St6galnac2	0.631316	0.592485	0.676184	1.16571	1.53697	0.936775	5.79516	2.71154	4.6322	2.49115	2.99	1.9523	9.1795	4.57655	6.85051	2.13702	1.94539	2.08407	6.86885	2.05549	-1.74059	0.0223765
ENSMUSG00000113334	D030007L05Rik	2.86515	3.24756	3.39933	3.43274	4.23469	3.42571	0.486558	0.518115	0.166116	0.134651	0.158861	0.124866	0.16982	0.15954	0.0488673	0.0392255	0.0375142	0.0364497	0.126076	0.0377298	-1.74051	0.0846672
ENSMUSG00000021326	Trim27	12.5113	15.3532	1.48966	12.2297	15.1559	12.1245	59.6743	57.1494	57.1559	71.166	57.159	53.7878	4.76962	3.72232	38.3683	5.8191	3.7714	4.43629	15.6201	4.6756	-1.74018	0.391178
ENSMUSG00000066196	Spag8	2.92693	2.34961	1.92225	4.32294	4.13915	2.96535	0.32375	0.643973	0.23343	0.177439	0.212799	0.175174	0.110611	0.274076	0.121436	0.0410459	0.0514113	0.0590736	0.168708	0.0505103	-1.73988	0.0897427
ENSMUSG00000025064	Col17a1	2.51725	4.35271	3.51788	5.16216	5.35116	4.23983	2.28287	2.49685	0.561647	0.812511	0.666716	0.886578	0.906888	0.573631	0.159655	0.157398	0.124593	0.209107	0.546725	0.163699	-1.73977	0.153064
ENSMUSG00000104149	Gm37138	8.58549	88.1894	79.5136	88.4555	85.1575	71.6752	3.8996	5.1571	3.287	5.6841	4.78412	3.25914	0.454208	0.0584776	0.0413388	0.0642594	0.0561796	0.0454709	0.184675	0.0553033	-1.73955	0.392071
ENSMUSG00000041417	Pik3r1	1.8298	14.3952	11.7934	12.6417	14.6925	12.6997	35.8654	37.5626	39.134	26.9982	35.9263	38.9223	19.6007	2.60938	3.31828	2.13564	2.44521	3.06482	8.50947	2.54856	-1.73939	0.343751
ENSMUSG00000115424	AC121997.2	1.2144	12.6434	12.8196	14.3978	13.4518	9.97456	0.82491	1.88769	2.35438	1.1825	1.72146	0.929677	0.679276	0.149303	0.183655	0.0821304	0.127973	0.0932048	0.337411	0.101103	-1.73869	0.240928
ENSMUSG00000022428	Cby1	8.97759	1.41765	15.4378	11.3338	11.2869	8.57236	7.8738	4.6951	6.1918	5.129	5.49813	3.739	0.877051	3.31188	0.40108	0.45254	0.487126	0.436169	1.53	0.458612	-1.73819	0.300436
ENSMUSG00000028910	Mecr	16.8362	25.4887	2.57787	19.6843	25.7115	17.9247	18.9126	22.9639	16.1484	18.5731	21.5755	12.5899	1.12333	0.900944	6.26423	0.943548	0.839137	0.702378	2.76283	0.828354	-1.73783	0.331785
ENSMUSG00000039578	Ccser1	1.93994	1.68563	8.77966	11.1243	11.5996	7.32625	5.64172	43.3796	34.7695	32.1294	35.4858	28.1866	2.90819	25.7349	3.96024	2.88823	3.05922	3.84735	10.8678	3.26493	-1.73493	0.364931
ENSMUSG00000098284	A330093E20Rik	0.836356	1.73591	0.639848	1.17222	1.22133	0.981798	1.8255	1.98855	2.32928	0.917418	1.36766	0.188	2.18268	1.14554	3.64036	0.782635	1.11982	0.191485	2.32286	0.697979	-1.73465	0.103347
ENSMUSG00000115232	AC174678.2	1.46935	1.77266	1.44854	2.28653	2.17498	2.16952	3.91237	2.6514	2.84926	1.4438	0.33224	2.29369	2.66266	1.49572	1.96698	0.631438	0.152756	1.05724	2.04179	0.61381	-1.73397	0.0289195
ENSMUSG00000099893	Gm29245	1.45234	12.1167	11.7717	14.4625	15.7441	9.71272	1.4443	0.639763	0.893646	1.3744	0.775672	1.8792	0.994461	0.0528002	0.075915	0.0950318	0.0492673	0.193478	0.374392	0.112592	-1.73344	0.44999
ENSMUSG00000001768	Rin2	1.59538	19.8337	13.5743	22.4826	19.7244	13.4464	29.5724	34.7367	36.227	49.6961	37.4434	37.5938	18.5363	1.7514	2.66879	2.21042	1.89833	2.79583	7.65216	2.30153	-1.73328	0.382182
ENSMUSG00000036040	Adamtsl2	7.91882	12.2633	1.34243	9.51518	11.4154	9.43163	0.373494	0.215678	0.468329	0.385289	0.676525	0.233538	0.0471653	0.0175872	0.348867	0.040492	0.0592643	0.0247612	0.137873	0.0415058	-1.73196	0.415955
ENSMUSG00000071456	1110002L01Rik	0.738214	1.59947	0.956351	1.67396	1.44247	1.38539	18.6324	15.3576	13.7611	7.84882	1.4223	12.6815	25.2398	9.60166	14.3892	4.68878	0.986013	9.15371	16.4102	4.94284	-1.73118	0.0918423
ENSMUSG00000085759	1700061E18Rik	4.21439	4.88727	5.29444	6.74634	6.63645	6.81995	1.3368	1.13819	1.64214	0.833548	0.49983	0.411455	0.317199	0.232889	0.310163	0.123556	0.0753159	0.0603311	0.28675	0.0864008	-1.73068	0.0037446
ENSMUSG00000029379	Cxcl3	1.76999	2.13739	2.35593	2.35783	2.99824	2.37755	0.938666	0.921992	0.7432	0.32826	0.127673	0.482936	0.530324	0.431364	0.315459	0.139222	0.0425827	0.203124	0.425716	0.128309	-1.73027	0.018633
ENSMUSG00000014846	Tppp3	3.76222	3.96412	5.19416	6.2989	6.15639	4.23623	0.72376	0.775348	0.443457	0.245278	0.264633	0.257399	0.192376	0.195591	0.0853761	0.0389398	0.0429851	0.0607613	0.157781	0.0475621	-1.73004	0.0402309
ENSMUSG00000102819	Gm37817	2.88549	5.4814	3.78972	6.27444	6.13347	9.53548	1.1647	0.392744	1.5114	0.575251	0.689889	0.56799	0.40364	0.0716503	0.398815	0.0916817	0.112479	0.0595659	0.291369	0.087909	-1.72876	0.140582
ENSMUSG00000061080	Lsamp	12.1371	13.9385	1.27616	12.9823	14.4238	11.6643	1.34257	2.76823	0.993167	1.48866	1.8825	0.967918	0.110617	0.198603	0.778249	0.114668	0.130513	0.0829814	0.36249	0.109388	-1.72849	0.294316
ENSMUSG00000020319	Wdpcp	9.64996	9.97694	1.28188	9.82984	12.1436	7.54966	2.36122	2.6442	2.78581	2.21356	3.46825	2.25957	0.244687	0.265031	2.17322	0.225188	0.285604	0.299294	0.894312	0.270029	-1.72766	0.384497
ENSMUSG00000028970	Abcb1b	2.42665	24.6162	22.9842	25.8614	27.2116	18.9965	5.2426	6.89885	8.21483	4.182	7.27663	7.89885	2.16043	0.280257	0.357413	0.161708	0.267409	0.415804	0.9327	0.281641	-1.72756	0.352011
ENSMUSG00000037145	2210407C18Rik	35.3733	3.63374	32.1528	12.7885	23.3354	42.2253	22.1638	276.933	312.128	228.384	35.7832	284.697	0.626569	76.2115	9.70764	17.8585	1.53343	6.74234	28.8486	8.71142	-1.72752	0.453996
ENSMUSG00000025001	Hells	31.1595	25.4738	2.54267	29.5613	35.7547	17.4354	43.5443	48.4673	33.9419	35.4915	43.1637	45.6781	1.39747	1.90263	13.3489	1.20061	1.20722	2.61985	5.54967	1.67589	-1.72747	0.380173
ENSMUSG00000109963	Gm45635	19.5133	22.2746	2.75949	25.486	24.6778	17.4917	1.77111	2.5193	2.28274	2.78541	1.93478	2.1667	0.0907643	0.113102	0.827234	0.109292	0.0784015	0.12387	0.3437	0.103854	-1.72659	0.378137
ENSMUSG00000035851	Ythdc1	12.2393	11.476	1.31988	12.8259	15.3612	9.34445	36.2357	35.4333	31.1297	44.4729	35.7676	29.5386	2.96061	3.0876	23.5852	3.46743	2.32843	3.16109	9.87781	2.98565	-1.72614	0.372034
ENSMUSG00000031370	Zrsr2	9.25366	1.72947	7.99176	7.93885	13.7396	9.66839	22.6745	22.1137	21.7777	19.7923	19.4286	14.716	2.45033	12.7864	2.72502	2.4931	1.41406	1.52207	5.98725	1.80974	-1.72611	0.288695
ENSMUSG00000094712	Gm15099	2.92215	27.6299	19.9856	27.865	31.298	2.69524	1.84267	1.39679	0.9141		1.85943	0.432189	0.630587	0.0505536	0.0457379	0	0.0594105	0.160352	0.242293	0.0732543	-1.72577	0.444994
ENSMUSG00000108981	Gm15262	2.72996	2.42589	1.93328	1.96618	2.85466	2.13448	1.7568	2.51722	1.54359	0.537851	0.472188	0.663541	0.643527	1.03765	0.798429	0.273551	0.16541	0.310868	0.826535	0.249943	-1.72548	0.00930207
ENSMUSG00000032092	Mpzl2	8.44487	1.45298	9.98368	8.98157	11.943	9.55969	69.2731	74.2257	77.1173	66.6756	72.6912	64.6264	8.20298	51.0853	7.72433	7.4236	6.08651	6.7603	22.3375	6.7568	-1.72506	0.339523
ENSMUSG00000023994	Nfya	1.77514	13.2947	11.645	11.2718	15.4531	11.7652	23.9262	24.2949	26.1813	23.6528	18.8725	23.4371	13.4785	1.82742	2.24829	2.09841	1.22127	1.99206	5.85139	1.77058	-1.72456	0.346192
ENSMUSG00000100450	Gm9443	3.6546	3.73679	3.94474	3.82569	5.81714	2.67199	0.87543	1.53878	2.44412		0.59355	0.75499	0.239542	0.411792	0.619589	0	0.102035	0.282558	0.423641	0.128197	-1.72447	0.0980613
ENSMUSG00000028245	Nsmaf	29.6568	4.37218	35.3367	36.4283	44.7811	31.1957	18.1329	3.4894	25.2959	18.3214	2.88549	2.37634	0.611423	0.798091	0.715853	0.502944	0.0644353	0.0761752	0.708456	0.214518	-1.72358	0.0326915
ENSMUSG00000050447	Lypd6	3.54579	7.68316	4.57797	5.24343	5.11581	2.59137	1.39167	0.987959	0.353388	0.68199		0.132719	0.392486	0.128588	0.0771932	0.130066	0	0.0512158	0.199422	0.0604271	-1.72256	0.255156
ENSMUSG00000030811	Fbxl19	1.81296	1.91438	1.67213	2.64723	3.69916	1.93798	9.74339	9.83876	9.17213	9.17342	1.62728	1.82714	5.37429	5.1394	5.48531	3.46529	0.439906	0.942808	5.333	1.616	-1.72252	0.0168475
ENSMUSG00000075105	Olfr1218	0.748854	1.12114	0.682668	1.76625	1.97264	0.933578	0.292378	0.89739	0.22972	0.161561	0.3163	0.19721	0.390434	0.800429	0.336503	0.0914714	0.160344	0.211241	0.509122	0.154352	-1.72179	0.0779448
ENSMUSG00000024212	Mllt1	1.1154	1.25656	1.12396	1.824	1.86643	1.57243	9.6942	9.78975	11.9413	11.4325	1.324	1.95152	8.69125	7.79089	10.6243	6.26783	0.709375	1.24108	9.03547	2.73943	-1.72172	0.032428
ENSMUSG00000029207	Apbb2	1.95217	16.9693	12.2637	14.8986	19.4284	11.2357	21.4371	21.2913	26.6332	24.9717	22.3386	17.3387	10.9812	1.2547	2.17171	1.67611	1.14979	1.54318	4.80253	1.45636	-1.72142	0.34179
ENSMUSG00000081029	Gm15077	0.653796	2.48819	0.318638	0.817196	0.841224	1.71643	1.193	1.763	3.4655	1.853	0.418339	2.2352	1.82473	0.708546	10.876	2.26751	0.497298	1.30224	4.46975	1.35568	-1.72118	0.393512
ENSMUSG00000087305	A430035B10Rik	11.1942	12.7256	1.99787	12.5266	13.5629	8.99399	1.42494	2.79842	1.73812	1.64141	1.24496	1.31652	0.127293	0.219904	0.869986	0.131034	0.0917911	0.146378	0.405728	0.123068	-1.72106	0.294006
ENSMUSG00000030103	Bhlhe40	14.8141	17.1246	12.6467	14.6445	22.358	15.5294	113.723	114.435	116.259	15.4684	117.778	12.7896	7.67666	6.68252	9.19282	1.05626	5.26782	0.823571	7.85067	2.38255	-1.72031	0.027805
ENSMUSG00000093637	Gm20636	1.52329	0.777934	2.56519	2.71569	2.63629	2.37264	1.95671	1.7349	0.95891	0.5857	0.58282	1.764	1.28453	2.23014	0.373816	0.215673	0.221076	0.743476	1.29616	0.393408	-1.72015	0.184569
ENSMUSG00000104974	Gm43686	3.13224	3.97789	3.28933	4.45524	4.82961	4.84849	0.79825	0.16185	0.749466	0.1324	0.23887	0.386437	0.25485	0.0406874	0.227848	0.0297178	0.0494595	0.0797026	0.174462	0.0529599	-1.71994	0.152558
ENSMUSG00000027806	Tsc22d2	3.33519	3.87976	1.77843	3.93917	4.32999	2.82972	24.2889	2.41442	26.2368	3.35546	21.744	2.84638	7.28262	0.622312	14.7528	0.851819	5.02172	1.00589	7.55258	2.29314	-1.71964	0.288757
ENSMUSG00000033365	Ipo13	11.2863	2.79563	15.4176	18.4149	21.6646	16.5439	8.1278	8.6169	8.6115	9.61572	6.7475	8.11776	0.720145	3.08228	0.558551	0.522169	0.311452	0.490681	1.45366	0.441434	-1.71942	0.283742
ENSMUSG00000030061	Uba3	1.57762	11.1638	9.736	11.6173	12.2838	9.35147	68.2514	72.5476	67.4556	69.1867	62.2475	57.9988	43.2623	6.49845	6.92847	5.9555	5.06746	6.2021	18.8964	5.74169	-1.71857	0.341199
ENSMUSG00000028405	Aco1	8.58242	13.9146	1.68269	11.4243	16.7514	9.45272	15.986	2.1495	16.3268	25.9939	16.4572	2.8838	1.86265	0.154478	9.70281	2.27533	0.982435	0.305076	3.90664	1.18761	-1.71787	0.415446
ENSMUSG00000002477	Snrpd1	25.6542	18.3552	2.28484	9.98823	11.5438	22.6728	53.7212	58.5479	55.6229	6.491	64.3324	63.137	2.09405	3.18971	24.3443	0.649865	5.5729	2.7847	9.87602	3.00249	-1.71777	0.404384
ENSMUSG00000066158	AY512931	156.664	274.347	1763.84	1797.66	1979.86	164.322	7.32342	7.77991	6.1737	3.63255	1.69596	3.45416	0.046746	0.0283579	0.00350014	0.00202071	0.000856607	0.0210207	0.0262014	0.00796601	-1.71771	0.266484
ENSMUSG00000001656	Hoxc11	0.374766	1.91619	0.763627	0.911589	1.31941	1.34246	0.8289	0.8474	0.46835	0.11952	0.434427	0.71628	2.21178	0.442233	0.613323	0.131112	0.329257	0.533559	1.08911	0.331309	-1.7169	0.258188
ENSMUSG00000028484	Psip1	9.45357	7.96819	1.75968	14.5713	12.6851	9.993	36.7796	37.2991	37.797	36.9941	31.2434	41.4378	3.89055	4.681	21.4795	2.53883	2.463	4.14668	10.017	3.04951	-1.71581	0.293162
ENSMUSG00000090220	Pitpnm2os1	3.38632	4.8327	3.97447	4.36334	4.94693	4.23465	0.539818	1.9919	1.8169	0.754314	0.177717	0.44214	0.159411	0.412172	0.457143	0.172875	0.0359247	0.10441	0.342909	0.104403	-1.71566	0.0770351
ENSMUSG00000015112	Slc25a13	1.68683	1.71358	9.87429	13.3445	13.2282	1.18939	2.13745	28.4934	25.664	25.9324	28.9111	2.51372	1.26714	16.628	2.59907	1.9433	2.18556	2.11345	6.8314	2.08077	-1.71506	0.388403
ENSMUSG00000039200	Atf7ip2	9.78118	1.65986	8.15235	11.4868	12.2533	9.71651	3.5474	3.45535	5.53715	4.42313	3.4341	2.78137	0.362676	2.08172	0.679209	0.385063	0.280259	0.286252	1.0412	0.317191	-1.71482	0.243174
ENSMUSG00000048988	Elfn1	1.32163	1.92945	2.3725	3.27274	2.69115	2.98638	0.328765	0.844265	0.811732	0.198938	0.15435	0.583218	0.248757	0.437567	0.342142	0.0607865	0.0573546	0.195293	0.342822	0.104478	-1.71426	0.0283209
ENSMUSG00000005237	Dnah2	3.71996	7.54163	1.26792	9.43927	8.88587	9.37628	0.449926	0.567342	0.261694	0.363549	0.563782	0.194442	0.120949	0.0752281	0.206396	0.0385145	0.063447	0.0207377	0.134191	0.0408997	-1.71413	0.0820324
ENSMUSG00000061296	Vmn1r210	7.11835	1.22323	9.56792	9.93657	11.1457	1.38893	0.525134	0.489875	0.991245	0.331473	0.313235	0.15931	0.0737719	0.400477	0.103601	0.0333589	0.0281036	0.1147	0.192617	0.0587208	-1.71379	0.282775
ENSMUSG00000084901	Gm13266	18.3417	21.1758	17.6923	19.2117	19.1638	19.8225	1.16268	0.79691	3.654	0.616556	0.712768	0.4859	0.0633899	0.0376331	0.206531	0.0320928	0.0371934	0.0245125	0.102518	0.0312662	-1.7132	0.247489
ENSMUSG00000106467	Gm43395	83.1674	14.2437	17.2666	11.4553	118.377	97.3156	1.55915	1.5182	1.34358	0.51195	0.83927	0.99255	0.0187471	0.106588	0.0778136	0.0446912	0.00708983	0.0101993	0.0677161	0.0206601	-1.71265	0.174359
ENSMUSG00000065446	Mir139	1.16881	1.98817	3.81447	4.57417	4.92619	9.59578	7.6617	4.785	15.6916	5.97376	7.16423	11.795	6.55511	2.40674	4.1137	1.30598	1.45432	1.22919	4.35852	1.32983	-1.7126	0.0659013
ENSMUSG00000027699	Ect2	1.67333	15.1326	1.48356	11.5193	15.888	8.47514	76.679	68.9834	6.56214	59.759	63.9618	63.8533	45.8242	4.5586	4.42322	5.18775	4.02579	7.53418	18.2687	5.58257	-1.71037	0.410474
ENSMUSG00000037262	Kin	9.23221	1.45168	8.96722	12.1936	12.6164	9.66657	9.29995	7.4972	5.5814	8.99355	9.52598	5.64165	1.00734	5.16451	0.622422	0.737562	0.755048	0.583625	2.26476	0.692078	-1.71035	0.340609
ENSMUSG00000020814	Mxra7	3.95666	4.16269	4.12144	5.22549	5.88695	4.76268	1.6181	2.24487	2.2934	1.15789	0.482718	0.74428	0.408956	0.539283	0.556456	0.221584	0.0819979	0.156273	0.501565	0.153285	-1.71022	0.00482198
ENSMUSG00000034327	Kctd9	7.89993	9.41477	1.21587	8.88595	11.7718	8.92656	18.5231	15.4223	14.237	17.3268	14.5456	14.3913	2.34472	1.6381	11.7093	1.94991	1.23563	1.61219	5.23072	1.59924	-1.70962	0.326712
ENSMUSG00000109073	Gm44975	14.3157	19.9124	2.93715	19.6585	21.4955	17.1712	2.97237	2.7179	3.45456	2.1713	3.2618	3.47932	0.20763	0.136493	1.17616	0.110451	0.151743	0.202626	0.506761	0.15494	-1.7096	0.354651
ENSMUSG00000113495	Gm19792	38.7834	45.4729	4.78343	42.2168	49.1264	34.2374	4.1294	2.99716	2.86452	3.48889	4.77681	1.91584	0.106473	0.0659109	0.598843	0.0826423	0.097235	0.0559574	0.257076	0.0786116	-1.70938	0.357344
ENSMUSG00000081866	Gm12401	2.28945	5.33578	2.37476	9.26113	8.16472	4.13158	3.8179	2.41556	3.15454	1.18241	2.86179	2.3821	1.6676	0.45271	1.32836	0.127674	0.350507	0.576559	1.14956	0.35158	-1.70915	0.106531
ENSMUSG00000030428	Ttyh1	7.99182	1.28964	13.2128	11.5727	12.8712	14.5419	92.814	68.1912	13.2368	13.8829	131.789	124.979	11.6136	52.8761	1.00182	1.19963	10.2391	8.5944	21.8305	6.6777	-1.70892	0.398963
ENSMUSG00000109916	Gm45551	17.2157	22.2622	2.66563	27.5845	27.9623	18.9755	3.98759	3.9472	3.7116	3.1687	5.3276	4.66158	0.231625	0.177305	1.39239	0.114873	0.190528	0.245663	0.60044	0.183688	-1.70876	0.354248
ENSMUSG00000114049	Gm48140	1.7222	2.34248	2.33546	2.23142	3.87859	2.59154	3.19196	4.45767	1.81447	0.868686	1.94446	1.28683	1.85342	1.90297	0.776922	0.389297	0.501332	0.49655	1.51111	0.462393	-1.70841	0.0468391
ENSMUSG00000111629	4930442G15Rik	2.31959	1.25779	1.95122	1.95886	2.37272	2.62531	0.153834	1.315	1.8974	0.239935	0.5755	0.71618	0.0663194	1.04549	0.972416	0.122487	0.242548	0.272798	0.694741	0.212611	-1.70826	0.204356
ENSMUSG00000027160	Ccdc34	179.812	26.9192	191.437	192.666	199.337	178.672	47.2149	43.6892	42.8664	34.1166	44.7956	43.618	0.262579	1.62298	0.223919	0.177077	0.224723	0.244123	0.703158	0.215308	-1.70745	0.34913
ENSMUSG00000030513	Pcsk6	9.14595	1.63836	11.2581	11.6279	13.1449	8.64767	8.99123	13.7576	9.33514	13.348	8.72748	11.3695	0.983083	8.39719	0.829191	1.14793	0.663942	1.31474	3.40316	1.0422	-1.70723	0.399309
ENSMUSG00000017453	Pipox	2.17886	3.2543	3.26619	3.39179	4.17163	4.28534	1.5295	1.73962	2.13736	0.287271	0.68939	1.41235	0.701974	0.534561	0.654389	0.0846961	0.165257	0.329577	0.630308	0.193177	-1.70614	0.00754128
ENSMUSG00000050276	Mrgprg	2.34685	4.71266	5.33644	4.38248	4.42938	4.87478	0.316246	0.887619	0.512252	0.139	0.311836	0.12835	0.134753	0.188348	0.0959913	0.0317172	0.0704017	0.0263294	0.139697	0.0428161	-1.70608	0.0325169
ENSMUSG00000087035	Tmem74bos	8.11324	9.82844	1.13861	9.62775	6.95552	6.48783	0.829693	0.44613	0.3688	0.645365	0.417979	0.11388	0.102264	0.0453917	0.323903	0.0670318	0.0600931	0.0175529	0.157186	0.0482259	-1.70459	0.275599
ENSMUSG00000048142	Nat8l	1.98763	4.89842	2.71382	6.62211	6.22781	6.99831	0.276591	0.367398	0.336798	0.323691	0.21521	0.142399	0.139156	0.0750033	0.124105	0.0488803	0.0345563	0.0203476	0.112755	0.0345947	-1.70456	0.0205921
ENSMUSG00000108982	Gm17988	0.837532	2.75772	1.23433	1.57756	3.4135	1.81326	2.65684	1.57175	1.2943	0.92857	1.1437	0.9914	3.17223	0.569946	1.04858	0.58861	0.335052	0.546749	1.59692	0.490137	-1.70403	0.240436
ENSMUSG00000058084	Olfr825	16.1834	2.79513	16.187	18.9516	19.9174	16.6913	2.72978	1.56348	1.96241	1.73384	1.7565	1.35344	0.168678	0.559359	0.121234	0.091488	0.0881892	0.0810868	0.28309	0.0869213	-1.70348	0.230569
ENSMUSG00000002342	Tmem161a	7.88914	1.79677	1.72157	8.49868	11.3671	8.52296	13.9164	13.9657	8.5991	13.9659	12.288	14.8335	1.764	7.77267	4.99491	1.6433	1.08101	1.74042	4.84386	1.48824	-1.70255	0.127369
ENSMUSG00000034024	Cct2	22.255	2.76982	21.8777	19.9765	26.8657	17.1673	12.1222	114.948	114.263	146.944	12.3447	115.294	0.544694	41.5001	5.22281	7.35582	0.459496	6.71586	15.7559	4.84373	-1.7017	0.452605
ENSMUSG00000018287	Spag7	13.9597	2.24562	16.5554	15.3497	19.9152	15.9524	16.149	16.9134	14.9341	18.3219	13.8629	16.918	1.15683	7.53171	0.902071	1.19364	0.696097	1.06053	3.19687	0.983421	-1.70078	0.366134
ENSMUSG00000059436	Max	17.9175	29.4284	2.79948	22.9969	23.2938	16.4146	35.9873	42.275	35.6323	38.4764	29.2568	33.6221	2.0085	1.43654	12.7282	1.67311	1.25599	2.04831	5.39108	1.65914	-1.70014	0.367813
ENSMUSG00000065701	Rny1	1.83818	1.73414	27.1651	12.3778	6.28953	14.6213	2372.14	2462.82	3159.5	2548.57	2958.84	2834.21	1290.49	1420.2	116.307	205.898	470.439	193.842	942.331	290.06	-1.69988	0.199136
ENSMUSG00000052135	Foxo6	0.347776	0.257873	0.716736	0.714115	0.835984	0.737319	0.577863	0.27221	0.59454	0.36366	0.1845	0.266825	1.6616	1.0556	0.82951	0.509246	0.220698	0.361885	1.18223	0.363943	-1.69973	0.0354169
ENSMUSG00000049362	Olfr173	1.94116	13.1332	11.7149	13.9498	15.4646	11.4729	1.2135	1.2225	1.46337	0.48648	1.74146	1.28648	0.625143	0.0930845	0.124916	0.0348735	0.112609	0.112133	0.281048	0.0865385	-1.6994	0.326761
ENSMUSG00000040938	Slc16a11	1.35832	2.61127	2.14552	3.19533	4.28348	3.83316	2.96823	3.44678	2.22935	1.78578	1.96355	1.46443	2.18523	1.31996	1.03907	0.558872	0.4584	0.382041	1.51475	0.466438	-1.69933	0.0396873
ENSMUSG00000050064	Zfp697	2.27854	27.6956	22.9324	24.8485	26.8647	19.5321	2.26865	2.54653	2.39677	2.61819	3.25995	2.74511	0.995661	0.0919474	0.104514	0.105366	0.121347	0.140543	0.397374	0.122419	-1.69867	0.41031
ENSMUSG00000097429	Gm26520	3.25571	4.64691	3.72369	4.82654	5.21177	3.77998	1.981	1.66582	0.74132	0.194524	0.658257	0.72858	0.608469	0.358479	0.199082	0.040303	0.126302	0.192747	0.388676	0.119784	-1.69813	0.10175
ENSMUSG00000000617	Grm6	1.82239	2.29858	2.83352	3.37678	3.92476	3.13467	0.582449	0.31481	1.53985	0.547739	0.28242	0.23383	0.319607	0.136959	0.543441	0.162208	0.0719586	0.0745946	0.333335	0.10292	-1.69545	0.13013
ENSMUSG00000023048	Prr13	1.41468	12.9272	11.2128	8.86839	16.1544	9.39966	58.2757	62.4894	67.4819	82.6693	7.4239	59.1164	41.1935	4.83394	6.01829	9.32179	0.459558	6.28921	17.3486	5.35685	-1.69536	0.381558
ENSMUSG00000046223	Plaur	11.1367	1.11621	13.3275	12.27	14.3616	15.1534	39.2481	31.3273	32.7917	63.4671	41.1777	37.4982	3.52423	28.0657	2.46046	5.17255	2.86722	2.47458	11.3501	3.50478	-1.69531	0.403481
ENSMUSG00000016257	Prelid3b	1.36174	9.56975	7.6378	9.94178	11.9439	9.29846	33.6969	32.9967	37.9517	42.8862	35.2215	27.6918	24.7456	3.44802	4.96893	4.31373	2.94891	2.97811	11.0542	3.41358	-1.69523	0.32868
ENSMUSG00000018861	Fdxr	6.51769	1.71974	8.21774	8.21353	9.96217	8.86244	4.78773	4.91292	5.67559	4.61265	3.2469	3.85718	0.734574	2.85678	0.690651	0.561592	0.325923	0.435228	1.42733	0.440914	-1.69475	0.24149
ENSMUSG00000031657	Heatr3	1.76633	16.2367	12.477	14.9782	14.7984	9.49947	17.5927	19.5975	16.7987	16.8417	15.2292	16.2728	9.96006	1.20698	1.34637	1.12442	1.02911	1.71302	4.17114	1.28885	-1.69436	0.37692
ENSMUSG00000097921	Gm26576	0.731958	1.27933	0.917989	1.24662	1.28444	1.16452	0.36721	0.816537	0.15777	0.239196	0.143432	0.11872	0.501681	0.638254	0.171865	0.191876	0.111669	0.101948	0.437267	0.135164	-1.6938	0.0993687
ENSMUSG00000098889	Gm27206	2.63284	3.25414	2.96856	2.68653	4.16538	2.89992	1.22661	1.4733	1.7533	0.312674	0.633135	0.574631	0.465888	0.452746	0.590623	0.116386	0.151999	0.198154	0.503086	0.155513	-1.69377	0.00223376
ENSMUSG00000109237	9130214F15Rik	1.91296	1.77875	1.49395	2.58273	2.37514	1.54419	0.735829	0.489721	1.3189	0.43376	0.516142	0.141628	0.384655	0.275318	0.882825	0.167946	0.21731	0.0917168	0.514266	0.158991	-1.69357	0.135617
ENSMUSG00000060012	Kif13b	8.656	13.3247	1.99537	11.7353	14.2516	8.94185	31.2926	32.1188	27.9454	34.2695	3.32996	27.1733	3.61514	2.41047	14.0051	2.9202	0.233655	3.0389	6.6769	2.06425	-1.69356	0.290785
ENSMUSG00000026127	Imp4	11.4718	1.27915	11.4584	11.7179	13.5153	9.89847	18.1422	16.8229	16.5416	17.3867	21.6649	18.9576	1.58146	13.1516	1.44362	1.48377	1.60299	1.9152	5.39224	1.66732	-1.69335	0.39163
ENSMUSG00000027365	Trpm7	11.4289	11.9737	1.68776	12.1762	14.1849	9.59285	39.5286	38.5161	37.896	37.386	34.3739	33.7249	3.45866	3.21671	22.4535	3.07043	2.42326	3.51563	9.70961	3.00311	-1.69296	0.352501
ENSMUSG00000032044	Rpusd4	11.6658	14.8183	1.59192	13.1416	15.6915	9.81672	6.94397	8.75298	6.16824	7.6482	7.943	4.68369	0.595239	0.590688	3.87471	0.581986	0.506198	0.477113	1.68688	0.521766	-1.69288	0.347034
ENSMUSG00000021670	Hmgcr	2.8392	18.2957	19.443	22.7617	25.2352	16.885	152.446	149.495	149.418	164.753	157.921	135.476	53.6931	8.17108	7.68494	7.23817	6.25797	8.02345	23.1831	7.1732	-1.69238	0.353438
ENSMUSG00000034673	Pbx2	0.673472	2.52989	1.68238	2.25672	2.44748	3.48834	14.4564	13.5684	12.1658	14.1524	9.236	1.72887	21.4655	5.36324	7.23129	6.27122	3.77368	0.495612	11.3534	3.5135	-1.69214	0.216874
ENSMUSG00000103159	F830112A20Rik	9.35358	11.9494	1.34685	11.4347	12.6637	9.93995	12.425	1.8895	9.59916	11.1636	8.7564	9.92284	1.32837	0.158125	7.12713	0.976295	0.691459	0.998279	2.87121	0.888678	-1.69193	0.41002
ENSMUSG00000090891	D6Ertd527e	2.66691	3.43689	4.47872	3.96157	4.34296	2.86215	1.51249	0.574985	1.76618	0.111234	0.89679	0.328846	0.567131	0.167298	0.39435	0.0280782	0.206493	0.114895	0.37626	0.116489	-1.69154	0.10969
ENSMUSG00000028931	Kcnab2	7.31475	11.4329	1.73897	13.8188	14.8574	8.64386	0.734422	0.526256	0.99133	1.1432	1.85742	0.121995	0.100403	0.0460301	0.570067	0.0827277	0.125016	0.0141135	0.238833	0.0739525	-1.69133	0.385681
ENSMUSG00000043154	Ppp2r3a	26.5198	34.1788	31.2371	34.2374	36.8884	31.3157	33.2844	33.6482	38.2212	3.2228	32.2734	3.23943	1.25507	0.984475	1.22358	0.094131	0.874895	0.103444	1.15438	0.35749	-1.69114	0.0430363
ENSMUSG00000023089	Ndufa5	36.1949	33.9694	3.66383	27.8793	28.1738	34.9768	38.7876	35.7726	28.7956	45.8332	36.8192	4.9673	1.07163	1.05309	7.85943	1.64399	1.30686	0.142017	3.32805	1.03095	-1.6907	0.376479
ENSMUSG00000069682	Gm10275	33.5314	171.699	13.9718	68.8172	79.3692	154.459	314.187	346.662	383.89	397.392	351.59	284.284	9.36991	2.019	27.4761	5.7746	4.4298	1.84051	12.955	4.01497	-1.69005	0.307552
ENSMUSG00000000766	Oprm1	2.89158	26.3697	22.4675	22.9825	21.2664	16.8311	1.49291	0.821761	1.48591	1.36671	1.32439	1.15232	0.516295	0.031163	0.0661359	0.0594675	0.0622762	0.0684636	0.204531	0.0634024	-1.68971	0.417431
ENSMUSG00000089992	G6pd2	1.94272	2.23577	2.44488	2.19262	2.57233	2.42635	0.858482	0.48673	0.175791	0.13434	0.15897	0.251687	0.441897	0.217702	0.0719017	0.0612692	0.0618001	0.103731	0.243833	0.0756	-1.68944	0.196016
ENSMUSG00000114458	Gm47551	13562	1716.99	16817.8	15771.3	16613.2	1589.3	184.147	213.947	398.32	296.871	274.67	23.62	0.0135782	0.124606	0.0236844	0.0188234	0.0165332	0.0148619	0.0539562	0.0167395	-1.68853	0.353201
ENSMUSG00000027865	Gdap2	1.69848	11.5286	11.3869	9.8743	13.2489	9.49568	9.98413	11.6889	13.2545	11.6748	1.84977	11.1826	5.87828	1.01391	1.16401	1.18234	0.139617	1.17765	2.6854	0.833201	-1.6884	0.320387
ENSMUSG00000042642	Flad1	8.37179	13.3224	1.6816	12.859	12.1875	11.9262	7.47688	6.7687	9.33288	8.33714	8.66436	9.52825	0.893104	0.508068	5.55001	0.648353	0.710925	0.798932	2.31706	0.719403	-1.68742	0.380096
ENSMUSG00000020827	Mink1	6.88745	1.63442	9.86726	11.4585	12.9717	11.6957	51.4184	55.6614	5.28957	57.4798	55.5998	43.9368	7.46552	34.0558	0.536073	5.01634	4.28625	3.75665	14.0191	4.35308	-1.68729	0.397916
ENSMUSG00000060024	Vmn1r213	9.24815	1.53681	9.74461	11.8261	12.2599	8.49142	1.54686	1.29872	0.871729	1.22513	1.1919	1.19989	0.167262	0.845071	0.0894575	0.103595	0.0972195	0.141306	0.367263	0.11404	-1.68727	0.35152
ENSMUSG00000032359	Ctsh	2.87296	29.3594	28.2673	26.7937	31.4594	26.8653	69.7457	77.9669	86.7129	85.3499	92.8236	85.6118	24.2766	2.6556	3.06761	3.18545	2.95058	3.18671	9.99995	3.10758	-1.68613	0.389036
ENSMUSG00000026468	Lhx4	2.61484	3.34771	3.68739	4.88992	5.22463	3.94728	0.64327	1.8727	0.68723	0.259151	0.317953	0.76753	0.246007	0.559397	0.186373	0.052997	0.0608565	0.194445	0.330592	0.102766	-1.68569	0.141146
ENSMUSG00000116141	AC138177.2	2.34959	1.9658	1.66465	1.77763	2.99359	1.86662	0.91155	1.36162	2.38121	0.543915	0.22226	0.747632	0.387962	0.692655	1.43045	0.305977	0.0742452	0.400527	0.837023	0.26025	-1.68537	0.149944
ENSMUSG00000072423	Psmb11	5.83422	7.96656	7.67447	8.26576	8.63565	8.239	1.99188	1.11669	1.23822	0.454213	0.87253	0.36244	0.341414	0.140172	0.161343	0.0549511	0.101038	0.0439908	0.21431	0.06666	-1.6848	0.0895568
ENSMUSG00000109770	Gm30085	2.67983	3.52798	1.32118	3.35653	3.86761	1.69532	1.72473	0.964511	3.25545	0.9379	1.29695	0.74114	0.643597	0.273389	2.46404	0.279425	0.335336	0.437167	1.12701	0.350643	-1.68442	0.316392
ENSMUSG00000028664	Ephb2	1.81428	12.9471	12.6173	12.7295	14.3469	12.3279	62.9975	71.6514	68.2744	65.5517	64.5737	56.235	34.7231	5.53416	5.41119	5.14957	4.50088	4.56162	15.2228	4.73736	-1.68408	0.34283
ENSMUSG00000029624	Ptcd1	9.17786	7.19512	1.39346	17.9246	12.4976	9.16662	4.77215	4.11126	2.94726	4.62	4.55695	3.44386	0.519964	0.571396	2.11506	0.257747	0.364627	0.375696	1.06881	0.33269	-1.68375	0.233282
ENSMUSG00000054414	Slc30a7	18.8114	2.38559	19.5531	17.6786	22.1993	16.7957	51.3333	43.3266	4.4771	51.3314	35.312	34.9353	2.72884	18.1618	0.228971	2.90359	1.59068	2.08002	7.03988	2.19143	-1.68368	0.437
ENSMUSG00000097455	Gm26891	9.98852	1.85719	1.92253	13.1597	13.1416	9.23591	1.6584	1.55986	1.36198	2.5461	2.177	1.6153	0.166031	0.839902	0.70843	0.193476	0.165658	0.174893	0.571454	0.178009	-1.68269	0.129302
ENSMUSG00000112319	Gm47221	386.266	47.7178	382.383	477.125	413.835	315.329	61.1955	69.9932	71.227	67.6195	92.6679	62.64	0.158428	1.46682	0.186271	0.141723	0.223925	0.19865	0.603839	0.188099	-1.68267	0.390612
ENSMUSG00000113086	Gm47376	1.41437	16.7249	14.4173	15.699	16.4375	12.936	1.4446	2.48333	2.7573	2.44893	2.56958	1.445	1.02137	0.148481	0.19125	0.155993	0.156324	0.111704	0.453702	0.14134	-1.68257	0.333873
ENSMUSG00000053799	Exoc6	1.47512	0.372736	0.742852	1.53855	1.32553	1.47189	9.42347	7.74761	8.29817	1.16217	7.13464	8.5563	6.38828	20.7858	11.1707	0.755367	5.38249	5.81314	12.7816	3.98367	-1.6819	0.124225
ENSMUSG00000110225	Gm45528	19.3512	21.6127	2.74982	22.34	21.8344	18.9493	1.8233	1.3618	1.75668	1.83445	1.49124	1.85323	0.0942216	0.0630091	0.638835	0.0821151	0.0682977	0.0977992	0.265355	0.0827373	-1.68131	0.384427
ENSMUSG00000088266	Gm24782	9.48168	4.4624	7.89743	17.6838	7.29922	12.1757	1.47682	4.7652	3.141	2.3464		4.54215	0.155755	1.06786	0.397724	0.132687	0	0.373051	0.540445	0.168579	-1.68072	0.274367
ENSMUSG00000021373	Cap2	9.69928	1.65525	12.4234	11.1778	9.44778	9.56913	1.1337	0.594963	0.438857	0.63576	0.232595	0.7474	0.116885	0.359439	0.0353249	0.0568768	0.0246191	0.0781054	0.17055	0.0532004	-1.68068	0.299663
ENSMUSG00000114177	Gm18362	0.746253	1.23373	0.157174	0.842165	1.53878	1.13688	2.38997	2.54498	1.83591	1.86381	2.23524	1.843	3.20263	2.06284	11.6807	2.21312	1.4526	1.6211	5.64873	1.76227	-1.68049	0.270589
ENSMUSG00000007837	Prrg2	6.22829	1.53132	11.4442	12.3289	13.1833	12.4177	12.3712	13.1112	17.4563	22.988	11.9394	12.3945	1.98629	8.56206	1.52535	1.86456	0.905647	0.99813	4.02457	1.25611	-1.67987	0.293819
ENSMUSG00000105353	Gm42428	88.7489	249.739	173.252	152.328	298.685	178.227	93.8333	236.62	14.6914	0.39575	156.968	22.1198	1.05729	0.94747	0.0847977	0.00259801	0.525531	0.12411	0.696519	0.217413	-1.67972	0.238054
ENSMUSG00000065945	Gm23796	1.61284	2.47356	1.21215	3.57933	6.28491	3.39723	39.989	43.7115	49.511	56.4975	53.3216	5.9168	24.7941	17.6715	40.8455	15.7844	8.48406	1.74166	27.7704	8.67004	-1.67944	0.0744663
ENSMUSG00000025192	Entpd7	15.7178	2.7817	17.6486	19.9642	25.4617	17.1269	19.9456	15.9792	15.3644	19.3892	14.5182	15.7956	1.26898	5.74442	0.870572	0.971199	0.570197	0.92227	2.62799	0.821222	-1.67812	0.313265
ENSMUSG00000012282	Wnt8a	1.71124	1.46343	1.77534	1.82647	2.35898	2.68989	0.911797	0.47995	0.187452	0.137568	0.165125	0.42199	0.532828	0.327963	0.105587	0.075319	0.0699984	0.15688	0.322126	0.100733	-1.6771	0.15507
ENSMUSG00000063919	Srrm4	2.47454	4.9286	5.11537	4.56423	5.96388	4.79789	0.61619	0.695195	1.59834	0.41254	0.32735	0.35726	0.249012	0.141053	0.312458	0.0903855	0.0548887	0.0744619	0.234174	0.0732454	-1.67677	0.0344873
ENSMUSG00000025558	Dock9	17.7814	25.6771	2.94879	23.4477	27.295	18.6877	2.24664	19.1889	17.5732	18.7238	15.3898	14.4873	0.126348	0.747316	5.95945	0.798533	0.563833	0.775236	2.2777	0.712534	-1.67655	0.445422
ENSMUSG00000055805	Fmnl1	4.3116	4.5595	6.54565	6.26833	8.16693	6.97412	1.95111	2.17313	3.18479	1.37583	0.793146	0.88296	0.452526	0.476616	0.486551	0.219489	0.0971168	0.126605	0.471898	0.147737	-1.67544	0.00106055
ENSMUSG00000004837	Grap	16.843	2.74535	16.5444	19.3541	18.5685	2.15913	2.8338	1.18199	0.39558	0.575575	0.636819	0.283164	0.168248	0.430544	0.0239102	0.0297391	0.0342957	0.131147	0.207567	0.0650607	-1.67372	0.312891
ENSMUSG00000090561	Gm17207	2.95683	3.32149	1.64329	3.98558	4.41632	2.92277	2.42489	2.32395	2.9838	1.51284	1.81432	0.746764	0.820097	0.699671	1.81574	0.379578	0.410822	0.255499	1.11184	0.348633	-1.67316	0.0992178
ENSMUSG00000030471	Zdhhc13	1.49169	1.95164	6.64238	7.25918	8.48997	5.68865	48.1644	38.128	42.5354	46.5368	43.138	38.5435	32.2886	19.5364	6.40364	6.41075	5.08106	6.77552	19.4095	6.08911	-1.67246	0.149972
ENSMUSG00000065111	Gm25141	2.19988	2.14292	3.25696	2.39182	5.36584	5.53582	21.4781	18.816	9.26636	9.8992	7.86697	6.12129	9.76333	8.78055	2.84509	4.13877	1.46612	1.10576	7.12966	2.23688	-1.67234	0.107187
ENSMUSG00000060126	Tpt1	13.2734	89.2622	17.366	44.2776	45.5121	134.559	518.333	541.643	548.68	526.639	536.328	53.1618	39.0506	6.068	31.5951	11.894	11.7843	0.395081	25.5712	8.02446	-1.67205	0.176059
ENSMUSG00000103583	Gm38325	9.78965	11.3122	1.87881	11.3133	11.8376	7.72885	0.889942	1.97483	1.18515	0.34724	0.77159	1.43392	0.0909064	0.174576	0.630797	0.0306932	0.0651813	0.185528	0.29876	0.0938009	-1.67131	0.304621
ENSMUSG00000019467	Arhgef25	6.89422	7.28754	1.77167	9.34479	11.8415	11.3324	0.424959	0.62961	1.14451	0.551751	1.27355	0.94324	0.0616399	0.0863954	0.646007	0.0590437	0.10755	0.0832337	0.264681	0.0832758	-1.66828	0.396709
ENSMUSG00000092586	Ly6g6c	1.91676	15.3844	13.3641	12.1229	16.8737	15.6286	2.65894	2.52538	3.34926	3.3116	2.56815	2.21328	1.3872	0.164152	0.250616	0.27317	0.152198	0.141617	0.600656	0.188995	-1.66819	0.357598
ENSMUSG00000029191	Rfc1	11.2597	13.8834	1.63976	9.7379	16.3929	12.2569	19.2369	16.9511	16.4919	15.3115	18.5462	16.9636	1.70847	1.22097	10.0575	1.57236	1.13135	1.384	4.32899	1.36257	-1.6677	0.359804
ENSMUSG00000029012	Orc5	11.3219	11.943	1.53542	11.1691	11.5133	9.32843	22.3453	2.227	15.8142	17.8894	2.37546	19.7248	1.97364	0.18647	10.2996	1.60168	0.206322	2.11448	4.15323	1.30749	-1.66743	0.419809
ENSMUSG00000028042	Zbtb7b	2.17946	2.31678	2.73764	4.69184	5.5319	5.92878	22.9984	21.2277	22.2173	3.45764	22.6546	23.2954	10.5524	9.16257	8.11548	0.736948	4.09527	3.92921	9.27681	2.92047	-1.66743	0.00812509
ENSMUSG00000022890	Atp5j	8.93154	56.2633	68.1622	42.5223	43.6197	75.6659	132.824	126.944	123.847	124.288	124.617	13.984	14.8713	2.25625	1.81695	2.92288	2.85689	0.184812	6.31484	1.98819	-1.66729	0.378585
ENSMUSG00000102615	Gm37844	1.23562	1.77922	1.69953	1.44376	2.34518	1.82668	1.32468	0.989315	1.6685	0.571328	0.616885	0.297734	1.07207	0.556037	0.98174	0.395723	0.263044	0.162992	0.86995	0.273919	-1.66718	0.0260705
ENSMUSG00000022130	Tgds	1.27724	1.64773	1.25765	1.78377	11.7536	7.81544	9.9868	8.65864	8.64899	9.5181	8.96217	1.4739	7.81908	5.25489	6.87711	5.33596	0.762505	0.188588	6.65036	2.09568	-1.66601	0.0639158
ENSMUSG00000032024	Clmp	3.56644	5.36637	5.32563	4.25948	5.66714	4.75157	2.24689	2.77114	3.1783	0.84756	0.965131	0.856613	0.630009	0.51639	0.596793	0.198982	0.170303	0.18028	0.581064	0.183188	-1.66537	0.000332441
ENSMUSG00000002222	Rmnd5a	1.79658	12.5675	9.97261	11.5942	13.5786	8.36359	28.7925	31.4346	24.6366	25.9465	23.8415	21.9696	16.0263	2.50125	2.47043	2.23788	1.75581	2.62682	6.99933	2.20684	-1.66524	0.348842
ENSMUSG00000003437	Paf1	87.4789	15.1342	111.337	125.912	129.171	98.8149	33.2757	31.8943	27.8257	34.8886	27.1413	37.1752	0.380386	2.10743	0.249924	0.277087	0.210119	0.37621	0.912581	0.287806	-1.66486	0.356932
ENSMUSG00000034109	Golim4	14.2797	27.9251	2.86469	24.472	23.5437	18.6863	18.2363	15.2235	16.2946	19.7971	19.3621	13.7762	1.27708	0.545154	5.68807	0.808972	0.822391	0.737238	2.50343	0.789534	-1.66484	0.346148
ENSMUSG00000081551	Gm14654	244.553	293.942	283.658	312.596	358.252	239.446	17.8698	12.487	13.78	5.5737	9.17329	1.99747	0.0730712	0.0424812	0.0485796	0.0178303	0.0256057	0.00834206	0.0547107	0.0172594	-1.66444	0.0241394
ENSMUSG00000115198	AC131068.3	1.55386	1.83543	1.46164	1.68318	1.84981	1.77628	0.153361	0.16337	0.443425		0.286864		0.0986966	0.0890089	0.303376	0	0.155077	0	0.163694	0.0516924	-1.66297	0.267101
ENSMUSG00000028132	Tmem56	1.5444	16.4348	9.22695	11.3342	15.5588	11.1933	6.25786	7.39873	7.95315	9.27457	4.82144	6.33342	4.05197	0.450188	0.861948	0.818281	0.309884	0.565824	1.78804	0.564663	-1.66291	0.346486
ENSMUSG00000041609	Bicdl1	1.39477	15.7394	16.8458	12.4423	15.6657	12.4427	6.53994	5.99885	5.17259	8.99581	4.23174	8.77361	4.68891	0.381136	0.307056	0.723005	0.270127	0.705121	1.79237	0.566085	-1.66278	0.447066
ENSMUSG00000037890	Wdr19	7.79181	1.15145	6.62427	8.33865	9.76725	6.46235	4.16199	4.11546	2.96133	2.84421	4.1713	4.33394	0.534149	3.57416	0.447043	0.341087	0.42707	0.670645	1.51845	0.479601	-1.66269	0.37143
ENSMUSG00000106918	Mrpl33	3.37149	24.7954	25.4378	29.5749	31.7248	34.5818	52.3295	5.11391	58.1454	64.8127	53.7927	62.3376	15.5212	0.206244	2.28579	2.19148	1.6956	1.80261	6.0044	1.89656	-1.66263	0.440211
ENSMUSG00000032042	Srpr	12.2966	2.42984	9.73163	14.4166	19.3486	13.6386	45.7644	37.6179	35.7567	44.7598	33.9339	32.3122	3.72171	15.4816	3.67428	3.10475	1.75382	2.36918	7.62588	2.40925	-1.66232	0.256828
ENSMUSG00000110672	Gm45786	1.3414	2.69628	2.93754	2.53965	2.77383	2.18295	0.957217	0.378475	0.411331	0.1462	0.37619	0.2642	0.713598	0.140369	0.140026	0.057567	0.135621	0.121029	0.331331	0.104739	-1.66147	0.304697
ENSMUSG00000024225	Clps	2.44796	6.2663	5.12432	6.23918	8.53433	4.95639	18.9359	5.77548	7.3647	16.9884	1.816	1.2751	7.7354	0.921673	1.43721	2.72286	0.212788	0.257264	3.36476	1.0643	-1.66059	0.38161
ENSMUSG00000046317	BC107364	7.55352	8.19552	7.14323	8.79739	8.48882	7.72982	2.37783	2.7912	1.89799	1.2481	0.539373	0.66633	0.314798	0.340576	0.265705	0.141872	0.0635392	0.0862025	0.307026	0.0972045	-1.65927	0.00279709
ENSMUSG00000083339	Gm11693	0.765294	0.789564	1.26992	1.32392	1.86543	1.65963	1.6877	1.49848	0.575641	0.437822	1.58479	0.43541	2.20529	1.89786	0.453289	0.330702	0.849557	0.262353	1.51881	0.480871	-1.65922	0.143269
ENSMUSG00000102439	Flg	18.6433	31.4795	3.44431	33.3387	46.1163	36.7153	1.54942	1.58669	0.65217	1.4983	0.811549	1.45726	0.0831087	0.0504038	0.189347	0.0449417	0.0175979	0.0396909	0.10762	0.0340768	-1.65908	0.160633
ENSMUSG00000111808	Gm18225	4.6918	4.96954	4.39723	5.49814	5.75875	4.38586	1.676	2.914	2.57491	0.326756	1.17562	0.967756	0.357219	0.586372	0.585575	0.0594303	0.204145	0.220654	0.509722	0.16141	-1.65898	0.0192348
ENSMUSG00000034761	Map4k5	8.95135	1.94837	11.4367	11.7859	17.154	11.6855	12.8473	11.9816	13.1528	13.1757	11.9277	11.1475	1.43523	6.14954	1.15005	1.11792	0.695334	0.953955	2.91161	0.922404	-1.65834	0.288257
ENSMUSG00000105366	Gm43719	9.12795	11.4289	1.26899	11.2944	11.8675	9.42431	0.686798	0.74845	1.14631	1.768	1.25181	0.64844	0.0752412	0.0654874	0.903327	0.156538	0.105482	0.068805	0.348018	0.110275	-1.65806	0.441903
ENSMUSG00000029505	Ep400	12.4186	15.5643	1.92574	13.3753	14.7614	9.61377	39.7715	49.366	47.6594	39.1825	45.1511	37.2424	3.20257	3.17174	24.7487	2.92947	3.05874	3.87386	10.3743	3.28736	-1.65802	0.380291
ENSMUSG00000064982	Gm25259	3.57348	6.53967	2.13261	6.45865	4.96369	5.59731	11.9664	9.835	5.68652	4.31418	3.46315	5.69418	3.34867	1.5039	2.66646	0.667969	0.697696	1.01731	2.50634	0.794324	-1.65778	0.0357784
ENSMUSG00000042793	Lgr6	7.21128	8.35768	12.2397	8.76632	11.6817	8.81517	0.92558	0.56998	0.924427	0.36361	0.139751	0.289148	0.128352	0.0681983	0.0755268	0.041478	0.0119632	0.0328012	0.0906923	0.0287475	-1.65754	0.0412458
ENSMUSG00000109482	Gm4756	8.48674	8.71483	1.85626	11.1635	11.3916	9.91995	4.74446	3.28787	3.66146	3.85676	2.73331	3.34539	0.559044	0.377273	1.97249	0.345478	0.239941	0.337239	0.969602	0.307553	-1.65656	0.260313
ENSMUSG00000021823	Vcl	1.81216	13.484	14.1193	16.9839	18.1829	8.73887	38.7448	38.595	35.2326	46.1624	34.5462	33.7959	21.3804	2.86228	2.49535	2.71801	1.89993	3.86731	8.91268	2.82841	-1.65587	0.386179
ENSMUSG00000090002	Gm16006	0.727413	1.28794	1.68537	1.93872	1.18139	2.62258	2.15846	2.87244	1.6576	1.68327	0.54341	1.66193	2.96731	2.23025	0.983523	0.868237	0.459974	0.633701	2.06036	0.653971	-1.6556	0.0759812
ENSMUSG00000045107	Saysd1	8.55196	1.85847	1.24282	9.55166	13.6484	9.22284	5.94134	5.76767	6.84933	13.7537	11.9647	5.88769	0.694735	3.10346	5.51113	1.43993	0.876636	0.638381	3.10311	0.984982	-1.65554	0.207596
ENSMUSG00000032126	Hmbs	8.99594	11.8585	1.79922	15.1928	17.4457	11.3558	3.41342	27.1758	22.3664	23.2123	18.2649	25.2326	0.37944	2.29167	12.4312	1.52785	1.04696	2.222	5.03409	1.59894	-1.65462	0.412047
ENSMUSG00000015961	Adss	11.9919	12.7782	1.51529	11.3347	13.5987	1.14489	64.2439	6.39128	67.2878	68.6818	59.7283	6.3244	5.35725	0.500172	44.4057	6.05942	4.3922	5.52404	16.7544	5.32522	-1.65363	0.457285
ENSMUSG00000091407	Vmn2r117	1.57211	9.69477	9.31456	11.7418	9.73929	8.76673	2.6652	1.72841	2.52368	1.8651	1.92194	2.85341	1.6953	0.178283	0.270939	0.158842	0.197339	0.325482	0.71484	0.227221	-1.65353	0.379078
ENSMUSG00000038628	Polr3k	1.68126	11.9869	11.645	14.8662	18.4248	12.2794	15.7648	23.1841	18.3688	18.8124	25.7135	17.6434	9.3768	1.93412	1.5774	1.26544	1.39559	1.43683	4.29611	1.36595	-1.65312	0.313392
ENSMUSG00000032548	Slco2a1	15.4243	21.4546	2.89463	21.6817	21.6859	21.3854	2.85187	3.2541	2.8168	2.85493	3.16879	2.97251	0.184895	0.151674	0.973113	0.131675	0.146122	0.138997	0.436561	0.138931	-1.65181	0.329778
ENSMUSG00000021038	Vipas39	17.9552	27.9317	2.56482	22.7565	26.6129	19.2828	13.4994	15.9985	15.1546	16.3865	15.2378	19.4857	0.751835	0.572771	5.90865	0.720081	0.572571	1.01052	2.41108	0.767725	-1.65102	0.401909
ENSMUSG00000028790	Khdrbs1	11.2716	11.4187	1.48985	12.1264	15.1251	9.38528	52.7383	49.7415	45.372	51.7223	47.4284	48.613	4.67887	4.35616	30.4541	4.26524	3.13574	5.1797	13.1631	4.19356	-1.65025	0.359139
ENSMUSG00000090077	Lime1	0.326213	1.52797	0.165479	0.612482	1.52142	0.675164	5.97618	4.86877	6.94791	6.16495	4.21764	4.99117	18.3199	3.18643	41.9866	10.0655	2.77218	7.39252	21.1643	6.74341	-1.65008	0.277766
ENSMUSG00000104682	Gm42636	1.48395	12.8765	11.6932	12.6599	14.5369	11.1376	3.526	3.7993	5.2756	3.19164	4.37919	4.91783	2.37609	0.295056	0.451169	0.252106	0.301247	0.441554	1.04077	0.331636	-1.64998	0.350559
ENSMUSG00000051359	Ncald	9.18616	13.8826	1.75648	13.1143	14.2613	9.55839	2.48425	3.69658	2.73526	2.58272	2.51384	2.81266	0.270434	0.266274	1.55724	0.196939	0.17627	0.294261	0.697982	0.22249	-1.64945	0.331999
ENSMUSG00000103360	Gm38156	1.44149	1.5967	1.81363	2.28367	1.77496	1.659	1.4899	0.868225	0.83631	0.57811	0.253627	0.422481	1.03359	0.543762	0.461126	0.253149	0.142892	0.254661	0.679491	0.216901	-1.64742	0.0642823
ENSMUSG00000020184	Mdm2	9.58638	12.5639	1.27127	11.3266	14.4723	9.54182	42.3834	49.8558	54.8693	66.3979	66.1174	57.4948	4.42121	3.96817	43.1612	5.86213	4.56854	6.02556	17.1835	5.48541	-1.64735	0.418998
ENSMUSG00000115821	CT009489.1	1.28847	2.13358	1.81589	1.94277	2.2672	1.87878	0.8446	0.26353	0.32831	0.126713	0.3959	0.125127	0.655508	0.123516	0.180798	0.0652228	0.174621	0.0666003	0.319941	0.102148	-1.64714	0.275211
ENSMUSG00000082865	Gm14745	3.25752	4.75166	4.39519	5.9916	5.49818	4.9919	0.634165	0.386949		0.528355			0.194677	0.0814345	0	0.0881826	0	0	0.0920372	0.0293942	-1.64668	0.380698
ENSMUSG00000002210	Smg9	17.3497	22.8312	2.74677	24.4867	28.1545	21.695	8.43997	9.61585	11.1369	15.5551	11.823	11.5258	0.486463	0.421172	4.05455	0.635248	0.419932	0.531264	1.65406	0.528815	-1.64518	0.402198
ENSMUSG00000039202	Abhd2	8.75195	1.35443	9.46616	9.59773	11.9564	9.73112	74.1938	75.2485	8.67999	74.7568	73.2738	66.6935	8.4774	55.5574	0.91695	7.789	6.12841	6.85363	21.6506	6.92368	-1.64479	0.437682
ENSMUSG00000026914	Psmd14	16.8656	13.1732	1.52413	13.7425	14.5534	9.14455	77.8526	63.6916	61.5976	93.4229	7.6117	78.9218	4.61605	4.83495	40.415	6.79808	0.523017	8.63047	16.622	5.31719	-1.64436	0.404718
ENSMUSG00000022680	Pdxdc1	28.9254	3.81995	27.9511	31.147	33.3657	22.7693	88.4512	79.1798	97.4891	96.2238	89.2545	67.4182	3.05791	20.728	3.48784	3.08935	2.67504	2.96093	9.09125	2.90844	-1.64423	0.348037
ENSMUSG00000075279	Mrpl23-ps1	6.32248	1.37879	4.82615	6.85214	4.43148	5.78553	19.7587	17.4421	17.8991	25.3373	0.62422	13.859	3.12515	12.6503	3.70877	3.69772	0.14086	2.39546	6.49475	2.07801	-1.64407	0.246064
ENSMUSG00000054675	Tmem119	0.333323	3.45538	3.88582	1.1626	2.81388	1.36487	0.67598	0.518115	0.996695	0.21553	0.126256	0.749196	2.02801	0.149944	0.256496	0.185387	0.0448689	0.548914	0.811482	0.259723	-1.64358	0.428745
ENSMUSG00000015599	Ttbk1	4.12389	5.43473	5.99877	6.96364	6.38382	8.97553	1.7495	0.46621	0.399913	0.389885	0.4991	0.45278	0.424235	0.0857834	0.0666658	0.0559887	0.078182	0.050446	0.192228	0.0615389	-1.64325	0.324531
ENSMUSG00000028441	1110017D15Rik	1.69789	11.8534	12.2644	16.5966	16.1886	13.9239	0.736999	0.791388	1.6747	1.1959	0.61139	1.31471	0.434066	0.0667647	0.13655	0.0720568	0.0377668	0.0944213	0.21246	0.0680816	-1.64186	0.273417
ENSMUSG00000032314	Etfa	21.8722	2.49297	19.7141	17.8318	23.354	16.8431	55.2451	49.8781	49.6973	56.7434	44.5962	49.4836	2.52581	20.0076	2.5209	3.18215	1.90958	2.9379	8.35142	2.67654	-1.64165	0.386293
ENSMUSG00000048484	Gm7461	0.746423	1.41619	1.38327	1.14146	1.66251	1.85989	1.49748	0.199325	0.38344	0.291951	0.35132	0.576449	2.00621	0.140747	0.277198	0.255769	0.211319	0.309937	0.808051	0.259008	-1.64145	0.412672
ENSMUSG00000037519	Ppfia1	23.6343	3.29664	29.2752	28.9115	34.8212	27.1599	31.6787	26.7922	39.9676	33.4876	32.9689	37.2426	1.34037	8.12715	1.36524	1.15828	0.946806	1.37123	3.61092	1.15877	-1.63977	0.339205
ENSMUSG00000050854	Tmem125	2.79855	4.92375	1.33794	7.11783	8.48446	7.79383	13.1622	11.5782	9.42956	14.9281	7.9875	11.5954	4.70323	2.35149	7.04783	2.09728	0.941427	1.48776	4.70085	1.50882	-1.6395	0.0842086
ENSMUSG00000020910	Adprm	7.14897	9.61345	1.74581	9.34966	8.96124	8.81656	6.79864	8.47859	8.18146	9.4558	8.436	1.23998	0.950996	0.881951	4.68633	1.01135	0.941388	0.140642	2.17309	0.697794	-1.63888	0.315725
ENSMUSG00000078898	Zfp968	0.321687	0.786632	0.418957	1.62768	1.39811	0.751733	6.36892	6.64173	3.3738	7.44573	0.7991	4.8937	19.7985	8.44325	8.05286	4.57443	0.571555	6.50989	12.0982	3.88529	-1.6387	0.124157
ENSMUSG00000031133	Arhgef6	41.7463	6.12664	59.3962	57.7254	62.9854	51.8116	3.45461	1.66336	1.29634	1.85773	2.16282	2.81376	0.0827524	0.271497	0.0218254	0.0321822	0.0343385	0.0543074	0.125358	0.040276	-1.63806	0.322724
ENSMUSG00000037624	Kcnk2	17.1263	2.42323	18.544	19.9823	25.5749	16.3353	2.21882	0.884923	0.597659	0.339351	1.72246	1.38958	0.129556	0.365183	0.0322293	0.0169825	0.0673496	0.085066	0.175656	0.056466	-1.6373	0.303026
ENSMUSG00000089796	Gm16575	0.925158	1.41843	1.91768	2.13271	3.36649	1.96788	1.7329	1.5625	1.19376	0.925321	1.1291	0.7649	1.87309	1.10157	0.622503	0.43387	0.335394	0.388692	1.19905	0.385986	-1.63528	0.0900942
ENSMUSG00000112234	Gm48427	8.51284	14.7157	12.7489	13.2773	13.5558	11.9367	0.666485	1.3179	1.7166	0.33921	0.76494	0.184169	0.0782917	0.0895573	0.134647	0.0255482	0.0564289	0.0154288	0.100832	0.0324686	-1.63483	0.0320336
ENSMUSG00000094925	Gm5798	7.49328	1.53214	6.75676	9.59377	1.51156	4.75179	0.136959	0.491123	0.911558	0.159967	0.15971	0.143594	0.0182776	0.320548	0.134911	0.016674	0.105659	0.0302189	0.157912	0.0508507	-1.63478	0.310428
ENSMUSG00000087484	2900089D17Rik	2.34726	2.92113	2.76186	3.2233	3.85941	2.92778	4.72531	3.8547	3.77939	1.8981	1.94318	1.2347	2.01312	1.31959	1.36842	0.588869	0.503491	0.421718	1.56705	0.504693	-1.63457	0.00968642
ENSMUSG00000020173	Cobl	8.64382	11.1417	1.66899	1.86876	12.2716	7.78356	19.4994	21.3229	19.9255	2.1916	21.2347	17.7857	2.25587	1.9138	11.9386	1.17275	1.73039	2.28503	5.36943	1.72939	-1.6345	0.33213
ENSMUSG00000027397	Slc20a1	6.5643	1.12758	8.73595	9.36786	11.9659	8.56318	29.2746	24.195	2.93532	38.1673	24.5839	19.9449	4.45966	21.4575	0.336005	4.07427	2.0545	2.32914	8.75104	2.81931	-1.63411	0.412741
ENSMUSG00000034472	Rasd2	7.87118	1.82519	9.64452	11.8524	11.9314	11.1543	1.29378	0.955555	0.893657	0.917231	0.7228	1.26774	0.16437	0.523536	0.0926595	0.0773876	0.0605797	0.113655	0.260189	0.083874	-1.63326	0.259215
ENSMUSG00000031770	Herpud1	7.36213	1.75437	8.49172	7.47552	6.89645	6.65386	63.7535	49.8891	42.3458	7.613	42.4556	42.536	8.65966	28.437	4.98671	1.01839	6.15616	6.39267	14.0278	4.52241	-1.63313	0.27325
ENSMUSG00000031487	Brf2	7.25998	1.71426	7.66915	8.95485	9.88852	7.95557	7.224	9.94592	6.6459	9.87781	7.3851	4.94283	0.995044	5.80188	0.866576	1.10307	0.746836	0.621305	2.5545	0.823736	-1.63279	0.348308
ENSMUSG00000084797	Gm14321	2.28797	3.77773	2.68664	5.4837	6.82254	2.77995	0.99867	2.14841	2.2975	0.72353	2.2578	0.381432	0.436488	0.568704	0.855158	0.131942	0.330932	0.137208	0.620117	0.200027	-1.63234	0.0397789
ENSMUSG00000021392	Nol8	1.53512	11.8434	9.11141	12.1384	13.6967	8.58528	13.4974	17.1324	11.8367	13.4173	14.1787	13.5862	8.79239	1.44658	1.29911	1.10536	1.03519	1.5825	3.84603	1.24102	-1.63185	0.352718
ENSMUSG00000087476	Rap1gapos	0.783457	0.215249	1.73138	0.982334	2.46325	1.55947	1.68974	2.5197	2.7691	3.16258	1.89641	1.56111	2.15677	11.706	1.59936	3.21946	0.76988	1.00105	5.15404	1.66346	-1.63152	0.359016
ENSMUSG00000000787	Ddx3x	2.67279	17.5778	12.3635	12.1585	23.3344	12.8775	114.453	112.387	15.447	128.842	99.1591	18.646	42.8215	6.39369	1.2494	10.5968	4.24948	1.44795	16.8215	5.43142	-1.63091	0.441993
ENSMUSG00000019715	Gle1	14.5186	14.7664	12.1342	12.9926	17.284	12.6159	11.6877	13.756	9.32555	1.85968	9.3362	1.58826	0.805012	0.931576	0.768533	0.143134	0.540164	0.125893	0.83504	0.26973	-1.63033	0.017182
ENSMUSG00000019433	Gipc1	6.16951	1.11782	6.81266	9.22493	12.574	8.88354	2.22412	18.8572	17.16	25.2159	19.4629	18.646	0.360502	16.8696	2.51884	2.73346	1.54787	2.09894	6.583	2.12676	-1.63009	0.439139
ENSMUSG00000024078	Ttc27	0.755564	0.884734	0.743657	0.984349	0.946618	0.827667	7.88368	12.1393	14.8729	1.23528	1.4262	9.52191	10.4342	13.7209	19.9997	1.25492	1.50663	11.5045	14.7183	4.75536	-1.62998	0.0857497
ENSMUSG00000030577	Cd22	9.13589	16.142	2.19422	15.9282	16.3453	16.646	1.59841	0.63257	1.58835	1.83262	0.746261	2.37235	0.174959	0.0391879	0.723882	0.115056	0.0456559	0.142518	0.312676	0.101076	-1.62922	0.373252
ENSMUSG00000045518	Onecut3	3.37737	4.36843	4.15276	4.51219	5.54175	4.91625	1.573	1.41566	0.988745	0.374314	0.4612	0.817648	0.465748	0.324066	0.238094	0.0829561	0.0832229	0.166315	0.342636	0.110831	-1.62831	0.0322069
ENSMUSG00000088712	Gm22728	13.7461	17.4422	15.1494	13.8384	13.6874	19.3598	123.98	111.343	122.394	81.5419	12.144	15.82	9.01926	6.38356	8.07912	5.89246	0.887238	0.817159	7.82731	2.53228	-1.62808	0.045739
ENSMUSG00000020361	Hspa4	11.4631	1.37753	6.84518	5.24575	9.38472	5.2537	82.617	76.89	63.4832	8.9364	74.2965	72.3517	7.2072	55.8175	9.27414	1.70355	7.91675	13.7716	24.0996	7.7973	-1.62796	0.372472
ENSMUSG00000025572	Tmc6	9.53685	1.727	12.9867	13.7484	16.9367	12.7267	25.7134	22.1352	21.7847	28.496	29.4319	22.3375	2.69622	12.8172	1.67747	2.07267	1.73776	1.75516	5.73028	1.8552	-1.62703	0.337237
ENSMUSG00000109303	Gm44549	1.19513	0.61419	1.77229	1.7395	1.8218	0.863426	2.46687	2.3181	3.9857	1.27542	2.54932	0.419714	2.0641	3.77424	2.2489	0.733211	1.39934	0.486103	2.69575	0.872886	-1.62682	0.0397515
ENSMUSG00000014504	Srp19	15.3124	1.74896	1.8679	9.57292	8.86587	14.5861	27.7796	22.9599	22.8741	35.7561	29.4274	25.5467	1.81419	13.1277	12.2459	3.73513	3.31918	1.75143	9.06261	2.93525	-1.62644	0.171507
ENSMUSG00000091550	Gm6811	1.16534	1.91164	1.31273	1.54568	2.47869	1.27411	0.219818	0.69879	0.46895	0.15495	0.185775	0.152928	0.188629	0.365544	0.357232	0.100247	0.0749489	0.120027	0.303802	0.0984077	-1.62629	0.025451
ENSMUSG00000095730	Vmn2r29	2.53912	2.52639	2.53566	3.93673	3.22689	2.51849	1.1588	0.894146	0.922761	0.56663	0.514938	0.193632	0.456379	0.353922	0.363913	0.143934	0.159577	0.0768843	0.391405	0.126798	-1.62612	0.003053
ENSMUSG00000036551	Akap14	1.72755	1.48559	1.61765	1.47212	2.5237	1.42688	0.762541	0.36888	1.21492	0.132148	0.475448	0.26923	0.441401	0.248305	0.751038	0.0897674	0.188393	0.188685	0.480248	0.155615	-1.6258	0.0965516
ENSMUSG00000085505	Gm12868	1.14752	0.864977	1.92784	2.57155	3.26323	0.929383	4.66289	5.29272	3.57586	1.45418	0.84683	2.8592	4.06344	6.11892	1.85485	0.565488	0.259507	3.07645	4.0124	1.30048	-1.62542	0.149078
ENSMUSG00000039000	Ube3c	1.92197	14.2688	9.28453	11.3566	11.4245	8.76559	37.6519	33.492	32.1433	31.312	29.3558	25.4815	19.5902	2.34721	3.46202	2.75717	2.56954	2.90699	8.46649	2.74457	-1.62519	0.362506
ENSMUSG00000029394	Cdk2ap1	2.65277	22.2788	17.7929	17.8993	19.3543	16.8623	63.4727	5.85913	57.9841	58.179	49.7962	51.8975	23.927	0.262992	3.25884	3.25035	2.57287	3.07772	9.14961	2.96698	-1.62471	0.452807
ENSMUSG00000113424	Gm48161	59.2152	63.9263	5.95958	64.1942	62.7388	48.5815	44.7	47.9675	39.132	52.6423	51.886	47.1423	0.754873	0.750357	6.56624	0.820047	0.827016	0.970376	2.69049	0.87248	-1.62467	0.401421
ENSMUSG00000008307	1700109H08Rik	9.37268	1.61352	9.32246	9.81312	13.533	8.61367	7.1839	8.2752	4.1959	6.13611	5.65935	8.73866	0.766473	5.12865	0.450085	0.625297	0.41819	1.01451	2.11507	0.685999	-1.62443	0.400258
ENSMUSG00000110511	Gm45699	7.48339	85.4339	68.2175	71.7282	76.3953	61.8737	1.44744	1.7178	1.9226	1.62739	1.8953	1.91283	0.19342	0.0201068	0.0281834	0.0226883	0.0248091	0.0309151	0.0805701	0.0261375	-1.62412	0.390104
ENSMUSG00000036117	Il5	1.17714	1.72432	1.37456	1.91613	1.85775	1.71813	1.2429	1.11116	0.89934	0.444648	0.53627	0.41858	1.05587	0.644404	0.654277	0.232056	0.288666	0.243625	0.784849	0.254782	-1.62315	0.0178496
ENSMUSG00000031558	Slit2	2.5742	2.32552	21.96	24.6614	25.1651	15.2472	1.56663	6.83555	6.49454	9.8754	7.16541	8.58129	0.608589	2.93936	0.295744	0.40044	0.284736	0.562811	1.28123	0.415995	-1.62289	0.360101
ENSMUSG00000022831	Hcls1	29.516	42.5776	36.9725	41.697	43.4481	36.2273	1.27457	0.665858	0.87371	0.488488	0.3527	0.25195	0.0431824	0.0156387	0.0236314	0.0117152	0.00811773	0.0069547	0.0274841	0.0089292	-1.622	0.0892151
ENSMUSG00000022382	Wnt7b	6.18713	13.2998	1.39599	14.9995	13.2937	8.96852	0.577288	2.12814	2.44788	0.9393	3.94145	2.62847	0.0933046	0.160013	1.75351	0.062622	0.296491	0.293078	0.668942	0.217397	-1.62155	0.456331
ENSMUSG00000031799	Tpm4	1.33933	8.98535	5.23889	5.71583	9.96611	7.73355	113.279	12.8311	143.672	124.424	127.938	17.6762	84.5792	1.428	27.4241	21.7682	12.8373	2.28565	37.8104	12.2971	-1.62047	0.368531
ENSMUSG00000106356	Gm42438	0.738147	0.777449	1.21584	0.749959	0.883417	0.462823	0.81652	1.435	1.33966	0.26541	0.3815	0.24655	1.10617	1.84578	1.10184	0.353899	0.431846	0.532709	1.35127	0.439485	-1.62043	0.0225705
ENSMUSG00000111383	Gm18914	3.58375	3.84773	2.21299	3.44134	5.29831	3.56632	2.79916	1.8389	3.12762	0.793788	0.475988	1.95914	0.78107	0.477919	1.4133	0.230662	0.0898377	0.549344	0.890762	0.289948	-1.61925	0.122177
ENSMUSG00000102404	5530400K19Rik	33.4752	4.59248	37.3673	38.7989	41.3373	35.2827	6.2595	4.96251	6.56944	7.29234	6.4586	4.4394	0.186989	1.08057	0.175807	0.187952	0.156242	0.125824	0.481123	0.156672	-1.61865	0.340715
ENSMUSG00000022453	Naga	6.76919	1.25286	9.62839	9.62966	11.4119	9.34518	26.4914	28.7114	28.3594	41.6157	27.4248	27.8332	3.91352	22.9167	2.9454	4.32161	2.40318	2.97835	9.9252	3.23438	-1.61761	0.363231
ENSMUSG00000085928	4933427I22Rik	3.27546	3.2933	5.28384	4.962	6.34127	6.32259	0.638961	0.353732	0.68471	0.346245	0.2712	0.17919	0.195075	0.10741	0.129586	0.0697793	0.0427674	0.0283412	0.144024	0.0469627	-1.61672	0.0286
ENSMUSG00000040225	Prrc2c	2.14266	16.7624	13.7118	17.8521	23.229	12.7531	81.5438	89.2778	8.37196	94.8996	79.8847	71.326	38.0572	5.32609	0.610567	5.31587	3.43901	5.59281	14.6646	4.78257	-1.61648	0.449263
ENSMUSG00000092563	Gm3617	2.11534	4.42958	3.28767	3.68627	4.99284	2.91859	6.22325	7.16285	5.63885	3.8351	1.89639	1.82797	2.94196	1.61705	1.71515	1.04037	0.379822	0.626319	2.09139	0.682172	-1.61625	0.0394494
ENSMUSG00000055033	Olfr420	11.4947	12.1393	1.91328	12.4667	13.1347	9.96937	0.641989	0.993153	0.672811	0.649777	0.92163	0.372168	0.0558507	0.0818131	0.351653	0.0521209	0.0701674	0.0373311	0.163106	0.0532065	-1.61613	0.311928
ENSMUSG00000048644	Ctxn1	0.491349	0.536919	0.241454	1.12475	1.22791	1.14655	3.34	4.43796	5.1734	2.95496	4.72534	6.22354	6.79761	8.2656	21.426	2.62722	3.84827	5.42806	12.1631	3.96785	-1.61608	0.157586
ENSMUSG00000027487	Cdk5rap1	14.5129	21.6648	2.39393	16.1984	19.9859	19.7762	8.48811	11.8545	9.2836	11.319	6.87576	11.7144	0.584865	0.547177	3.87797	0.698771	0.344031	0.592346	1.67	0.545049	-1.61539	0.367779
ENSMUSG00000019590	Cyb561	1.8	15.9342	14.967	13.9748	16.2639	12.4168	32.2398	36.1688	25.7943	38.5313	35.5229	27.4696	17.911	2.26989	1.72341	2.7572	2.18415	2.2123	7.30144	2.38455	-1.61446	0.406905
ENSMUSG00000024830	Rps6kb2	1.48895	8.56379	7.32943	9.66555	9.82698	3.77359	9.43782	6.81868	6.91367	7.17332	6.31316	4.73369	6.33859	0.796222	0.943275	0.742154	0.642431	1.25443	2.6927	0.879671	-1.61401	0.378668
ENSMUSG00000029788	Cpa5	2.29925	2.418	2.52652	2.99812	2.76232	3.99368	0.731863	0.25464	0.653547	0.247354	0.258948	0.186388	0.318306	0.10531	0.258674	0.0825031	0.0937431	0.0466707	0.22743	0.0743056	-1.61388	0.0780488
ENSMUSG00000026836	Acvr1	8.56486	1.19544	9.18551	11.8726	11.668	9.68957	13.5969	13.6725	14.2311	19.9724	16.3661	16.2574	1.58753	11.4373	1.5493	1.68222	1.40265	1.67783	4.85803	1.58757	-1.61355	0.376579
ENSMUSG00000114123	Gm48416	168.916	1163.41	168.273	1186.9	1122.12	897.163	36.9493	4.1154	65.2655	54.8614	86.1515	68.5345	0.218743	0.00353735	0.387856	0.0462226	0.0767759	0.0763903	0.203379	0.0664629	-1.61355	0.287409
ENSMUSG00000097666	A330094K24Rik	0.486782	0.547863	0.494353	1.46976	1.32115	1.34973	1.9176	0.38858	0.723984	1.38188	0.65113	0.763189	3.93934	0.709264	1.46451	0.94021	0.492851	0.56544	2.0377	0.666167	-1.61299	0.236322
ENSMUSG00000086451	4933431K23Rik	8.54457	1.26133	9.2464	9.88155	12.2665	9.65268	4.1863	2.65764	3.11368	3.46967	3.23225	3.32623	0.489937	2.10702	0.336745	0.351126	0.263502	0.344591	0.977901	0.31974	-1.61279	0.31028
ENSMUSG00000102383	Gm38142	37.4396	45.6423	4.11566	39.9984	43.7221	34.2577	2.67746	2.967	1.8235	3.11431	2.54947	1.82752	0.0715142	0.0650055	0.443064	0.0778608	0.0583107	0.0533462	0.193195	0.0631726	-1.61268	0.357589
ENSMUSG00000028998	Tomm7	2.61756	15.4913	2.84569	12.5544	14.3365	22.1129	3.8681	3.1136	31.5547	3.8835	33.6717	33.5421	1.47775	0.20099	11.0886	0.309333	2.34868	1.51686	4.25577	1.39162	-1.61265	0.457548
ENSMUSG00000109896	Gm31409	7.32938	1.93594	9.51199	8.51455	11.5263	7.4516	2.53326	3.31789	2.58785	1.9394	2.46286	2.39993	0.345631	1.71384	0.272062	0.227775	0.213674	0.322069	0.777176	0.254506	-1.61054	0.32848
ENSMUSG00000033214	Slitrk5	0.845314	1.96618	1.14282	1.35436	1.43536	1.78755	0.94259	0.53483	0.96345	0.395781	0.23749	0.488992	1.11508	0.272015	0.843043	0.292227	0.165457	0.273555	0.743378	0.243746	-1.60872	0.117953
ENSMUSG00000049659	Aftph	4.56362	1.54162	3.13794	7.77495	8.26943	5.75928	32.3946	35.2322	33.1185	37.1497	31.9423	26.7464	7.09845	22.854	10.5542	4.77813	3.86269	4.64405	13.5022	4.42829	-1.60838	0.131069
ENSMUSG00000053626	Tll1	3.62133	4.54245	4.55535	5.19951	5.33399	4.45873	0.38538	0.57161	0.465228	0.14668	0.131937	0.252948	0.106419	0.125837	0.102128	0.0282103	0.0247351	0.0567309	0.111461	0.0365588	-1.60825	0.00388672
ENSMUSG00000064363	mt-Nd4	844.163	457.112	53.3223	437.993	38.7224	596.149	1388.43	1243.6	1852.67	1943.26	216.94	1662.88	1.64474	2.72056	34.7447	4.43674	5.60244	2.78937	13.0367	4.27618	-1.60818	0.466192
ENSMUSG00000112043	Gm48774	215.736	2458.8	2196.17	2112.92	2611.85	1946.75	47.7682	52.872	78.8841	89.117	55.7451	54.4414	0.22142	0.0215032	0.035919	0.0421771	0.0213431	0.0279652	0.0929475	0.0304951	-1.60784	0.388835
ENSMUSG00000108571	Gm6855	1.82332	3.42763	2.53555	4.25656	4.93944	2.17814	5.42762	2.8467	1.13443	1.1998	1.56116	1.73855	2.97678	0.830515	0.447409	0.281871	0.31606	0.798179	1.41823	0.46537	-1.60765	0.301837
ENSMUSG00000006335	Tfpt	6.84562	9.48868	1.56945	6.58764	14.5725	6.67318	5.78459	4.36893	4.58414	4.45445	5.187	2.37119	0.845006	0.460436	2.92085	0.676182	0.355945	0.355331	1.40877	0.462486	-1.60695	0.287302
ENSMUSG00000103785	Gm35025	4.61776	3.54894	4.26513	4.67842	6.57722	5.17526	0.765316	1.1149	1.43655	0.463672	0.367326	0.585869	0.165733	0.31415	0.336813	0.0991086	0.0558482	0.113206	0.272232	0.0893875	-1.60669	0.0315419
ENSMUSG00000033644	Piwil2	3.41576	4.62589	4.24754	3.71577	6.36557	4.86363	0.541612	0.5641	1.34477	0.346534	0.33137	0.247269	0.158563	0.121944	0.316601	0.0932604	0.0520566	0.0508404	0.199036	0.0653858	-1.60598	0.0948339
ENSMUSG00000003051	Elf3	9.22156	1.42673	9.12962	8.335	17.283	11.8312	13.7848	137.237	135.612	161.913	139.173	112.327	1.49484	96.1901	14.854	19.4257	8.0526	9.49413	37.513	12.3241	-1.6059	0.445646
ENSMUSG00000058441	Panx2	4.63148	4.68956	4.18228	4.6488	6.59287	4.5393	0.458274	0.724549	1.72515	0.277188	0.122278	0.63948	0.0989475	0.154502	0.41249	0.0596257	0.018547	0.140876	0.22198	0.0730164	-1.60414	0.221886
ENSMUSG00000110437	Gm45876	1.91735	2.78985	2.67742	2.55912	2.45988	2.38732	0.222945	0.18237	0.456694		0.28511		0.116278	0.0653692	0.170573	0	0.115904	0	0.117406	0.0386347	-1.60354	0.184234
ENSMUSG00000029061	Mmp23	2.95434	2.93764	5.53182	4.19737	5.57372	5.63152	3.1525	2.3974	0.727863	0.43773	1.21899	1.91597	1.06708	0.816096	0.131577	0.104287	0.218702	0.340222	0.671583	0.22107	-1.60306	0.19247
ENSMUSG00000110102	Gm9132	0.338416	1.12879	0.497333	0.588798	1.59586	0.741754	0.976886	2.22276	0.922269	0.369429	1.72491	0.371367	2.88664	1.96915	1.85443	0.627429	1.08087	0.500661	2.23674	0.736319	-1.603	0.0155615
ENSMUSG00000024969	Mark2	11.1257	1.76953	13.2327	11.8924	14.8331	14.1147	51.3649	53.9485	5.29774	49.9972	56.9281	51.5772	4.61679	30.4875	0.400353	4.20413	3.8379	3.65414	11.8349	3.89873	-1.60197	0.446357
ENSMUSG00000092185	Gm20416	3.11653	2.35512	1.99727	2.96864	5.81977	2.39859	1.89361	3.33995	3.1431	0.566864	1.43246	1.79615	0.607602	1.41816	1.5737	0.190951	0.246137	0.748835	1.19982	0.395307	-1.60177	0.0819472
ENSMUSG00000081339	Gm16044	8.51431	1.36278	4.59344	6.23636	9.78967	6.45125	1.431	1.14536	1.4817	1.1678	0.66367	1.1839	0.16807	0.840459	0.322569	0.187257	0.0677929	0.183515	0.443699	0.146188	-1.60176	0.224157
ENSMUSG00000098784	Gm27174	0.778978	1.2645	0.92853	0.972819	1.14862	0.841759	0.74713	0.19266	1.54879	0.274779	0.327616	0.293498	0.959116	0.152361	1.668	0.282456	0.285227	0.348672	0.926493	0.305452	-1.60084	0.229519
ENSMUSG00000093774	Vmn1r-ps151	17.8727	2.48119	16.6366	19.243	23.2617	16.364	0.59566	1.51273	2.23282	1.255	2.2759	1.52652	0.033328	0.609679	0.134211	0.0652186	0.0978391	0.0932855	0.259073	0.0854477	-1.60024	0.384579
ENSMUSG00000034621	Gpatch8	15.2495	2.75295	15.9174	21.1778	21.2823	13.3547	21.5571	18.819	13.65	17.3898	15.4114	19.4888	1.41363	6.83593	0.857553	0.821132	0.724143	1.45933	3.0357	1.00153	-1.59982	0.349298
ENSMUSG00000114171	Gm18313	1.29578	1.82524	1.48856	1.55595	1.36969	0.912316	0.85113	0.96333	0.1814	0.26551	0.15925	0.13156	0.656848	0.527783	0.121863	0.170641	0.116267	0.144204	0.435498	0.143704	-1.59956	0.145932
ENSMUSG00000032068	Plet1	7.69984	1.46279	8.57232	8.18348	8.99588	9.22168	5.25617	4.79225	5.88956	5.52895	2.96546	4.87137	0.682634	3.27609	0.687044	0.675623	0.329647	0.528252	1.54859	0.511174	-1.59907	0.298777
ENSMUSG00000116066	AC162693.1	0.842354	0.583519	2.32772	1.51658	1.34597	1.76333	1.7463	0.261684	0.366889	0.31327	0.547317	0.47854	2.07312	0.448458	0.157617	0.206564	0.406635	0.271385	0.893065	0.294861	-1.59873	0.374385
ENSMUSG00000112276	5033421B08Rik	4.27914	6.86134	5.2948	6.79225	8.25536	5.86137	1.1173	1.29773	0.356626	0.271535	0.325647	0.536138	0.261104	0.189136	0.067354	0.0399772	0.0394467	0.0914698	0.172532	0.0569646	-1.59872	0.122272
ENSMUSG00000036377	C530008M17Rik	26.2684	3.75745	35.9582	25.8693	37.4465	27.6118	2.18412	2.67319	1.91427	2.39932	2.4141	3.38912	0.0831463	0.711437	0.0532359	0.0927477	0.064468	0.122742	0.282607	0.0933192	-1.59855	0.428847
ENSMUSG00000111202	Gm48275	523.384	617.914	69.8397	644.911	828.262	733.652	73.9929	1.7698	99.5314	171.572	0.69942	184.417	0.141374	0.00286415	1.42514	0.26604	0.000844443	0.251369	0.523126	0.172751	-1.59847	0.489462
ENSMUSG00000106136	4933408A14Rik	1.11213	1.16838	1.14645	2.33844	1.58266	1.55672	1.6695	1.13615	1.74849	0.332824	1.19745	0.657152	1.50117	0.972418	1.52514	0.142327	0.756604	0.42214	1.33291	0.440357	-1.59783	0.0243101
ENSMUSG00000022450	Ndufa6	62.2581	3.74463	51.4849	25.4244	21.4188	55.2179	97.645	99.2691	14.985	93.5356	88.5466	86.1738	1.56839	26.5097	0.291056	3.67897	4.13405	1.56061	9.45639	3.12455	-1.59764	0.501077
ENSMUSG00000048878	Hexim1	1.39336	1.68289	1.64843	1.69241	2.22532	1.51574	9.2853	9.4898	7.95871	1.475	8.45568	1.4998	6.66398	5.63898	4.82805	0.871537	3.79976	0.989483	5.71034	1.88693	-1.59754	0.0250518
ENSMUSG00000021592	Arsk	14.1298	115.737	112.492	128.217	128.585	98.6128	12.9346	11.5581	14.2543	12.8631	18.3988	13.2142	0.915416	0.0998657	0.126714	0.100323	0.143086	0.134001	0.380665	0.125803	-1.59735	0.395153
ENSMUSG00000048481	Mypop	0.729466	1.33385	1.54435	1.77992	2.91896	1.93794	2.4722	2.36744	1.76666	1.61378	1.23349	1.46856	3.38905	1.77489	1.14395	0.90666	0.422578	0.757796	2.10263	0.695678	-1.5957	0.1087
ENSMUSG00000027523	Gnas	1.73442	12.19	11.8896	9.95514	14.1836	9.54122	165.458	163.944	19.4992	216.724	185.633	16.4394	95.3967	13.449	1.64002	21.77	13.0878	1.72298	36.8286	12.1936	-1.5947	0.458337
ENSMUSG00000097251	5033417F24Rik	1.27577	1.45733	0.972333	1.41847	1.49596	1.68314	0.74854	1.3494	0.87861	0.281173	0.55158	0.392744	0.586737	0.925942	0.90361	0.198222	0.368713	0.23334	0.80543	0.266759	-1.59422	0.0113082
ENSMUSG00000003813	Rad23a	4.19671	1.12549	6.39493	8.64315	12.3615	7.39756	23.4297	28.8893	31.1642	46.2767	38.8789	25.6346	5.58286	25.6681	4.87327	5.35414	3.14517	3.46527	12.0414	3.9882	-1.5942	0.305004
ENSMUSG00000050234	Gja4	1.12886	2.27119	1.78545	2.28214	2.21124	2.33856	0.9212	0.38426	0.369547	0.281837	0.337446	0.277782	0.816041	0.169189	0.206976	0.123497	0.152605	0.118783	0.397402	0.131628	-1.59413	0.274105
ENSMUSG00000091426	Gm17228	1.75646	2.29417	0.961235	2.43527	3.95654	2.61817	2.31295	3.43256	4.1271	3.1821	1.541	1.72857	1.31683	1.49621	4.29354	1.30667	0.389482	0.660222	2.36886	0.785459	-1.59258	0.188994
ENSMUSG00000020647	Ncoa1	1.25267	12	8.96258	7.96794	13.4794	7.43845	8.78795	13.5898	12.7837	9.15643	1.29214	14.3657	7.01539	1.13249	1.42634	1.14916	0.0958599	1.93127	3.19141	1.05876	-1.59181	0.343439
ENSMUSG00000075201	Olfr1043	1.39739	1.3354	0.718858	1.11633	1.49485	1.28374	0.985718	0.223151	0.672976	0.36257	0.234829	0.15172	0.705401	0.167104	0.936174	0.324787	0.157092	0.118186	0.602893	0.200021	-1.59175	0.163692
ENSMUSG00000022035	Ccdc25	9.45911	11.1948	9.77698	14.6227	12.8626	11.7459	18.3527	21.565	15.1764	2.64	17.9946	2.572	1.94021	1.92635	1.55226	0.180541	1.39898	0.21897	1.80627	0.599498	-1.59119	0.0451938
ENSMUSG00000038374	Rbm8a	9.87552	1.91146	1.48774	7.91967	11.1165	11.2549	44.1833	34.6615	25.3147	46.5947	41.614	39.6689	4.47403	18.1336	17.0155	5.88341	3.74345	3.5246	13.2077	4.38382	-1.59112	0.117982
ENSMUSG00000104299	Gm9924	7.33466	8.54881	7.66265	8.41572	9.49144	7.56885	1.12225	1.6253	1.92122	0.793911	0.325585	0.51827	0.153006	0.19012	0.250725	0.0943366	0.034303	0.068474	0.197951	0.0657046	-1.59107	0.0166299
ENSMUSG00000105395	Gm42672	1.71231	1.12723	1.34794	2.86261	2.96947	1.88463	5.65342	8.42842	9.69948	5.978	6.98198	2.87782	3.30163	7.47712	7.19577	2.0883	2.35126	1.52699	5.9915	1.98885	-1.59098	0.0430934
ENSMUSG00000027751	Supt20	1.58485	9.67996	7.25954	9.16595	13.7178	7.29376	38.4248	42.5441	29.5995	32.8268	35.7148	34.1144	24.2451	4.39507	4.07732	3.58138	2.60354	4.6772	10.9058	3.6207	-1.59076	0.337839
ENSMUSG00000086049	Gm12735	63.7586	85.3931	67.1315	75.9979	84.4675	67.8588	0.966	1.3187	2.11632	0.749122	0.44924	0.36978	0.0151509	0.0154427	0.031525	0.00985714	0.0053185	0.00544925	0.0207062	0.00687496	-1.59064	0.069346
ENSMUSG00000037845	Fdxacb1	2.74647	26.3258	22.4684	25.5845	24.5866	18.4679	7.29799	6.79889	7.9142	8.36453	8.25762	7.82113	2.65723	0.258259	0.352237	0.326937	0.335859	0.4235	1.08924	0.362099	-1.58887	0.406757
ENSMUSG00000037376	Trmt6	7.79131	1.84429	8.23326	9.49896	11.112	8.69185	15.2392	15.9486	11.6867	16.3334	13.1194	9.54529	1.95592	8.64753	1.41945	1.71949	1.18066	1.09819	4.00764	1.33278	-1.58831	0.315545
ENSMUSG00000039016	Timm8b	32.3886	2.75953	26.8334	19.7154	16.356	27.6639	39.194	41.183	34.7914	39.7663	42.5984	32.568	1.21012	14.9239	1.29657	2.01702	2.60445	1.17727	5.81021	1.93292	-1.58781	0.444516
ENSMUSG00000037709	Fam13a	8.87652	12.2139	1.61871	8.35646	12.3767	7.96875	17.7133	22.5732	17.8883	15.5618	18.1415	12.9934	1.99552	1.84815	11.051	1.86225	1.46578	1.63054	4.96488	1.65285	-1.5868	0.337954
ENSMUSG00000027270	Lamp5	5.6664	6.73237	6.18277	6.34625	8.29394	6.27836	0.73716	0.545763	0.82724	0.171939	0.41246	0.23884	0.130093	0.0810656	0.133798	0.027093	0.0497303	0.0380418	0.114986	0.0382884	-1.58647	0.0135594
ENSMUSG00000047228	A2ml1	11.4877	165.89	132.413	148.158	166.695	128.853	1.13884	2.21819	0.922636	2.28547	2.25315	1.39939	0.099136	0.0133715	0.00696785	0.0154259	0.0135166	0.0108604	0.0398251	0.0132676	-1.58577	0.422368
ENSMUSG00000026388	3110009E18Rik	2.52761	23.2962	23.5415	28.3383	25.8825	21.226	3.44477	6.91211	6.7327	6.93598	4.61714	4.77692	1.36286	0.296705	0.285992	0.244756	0.178389	0.225051	0.648518	0.216065	-1.58568	0.293272
ENSMUSG00000097907	Raxos1	0.46792	0.69792	0.594972	0.8944	1.11874	0.712619	0.18426	0.786113	0.483895	0.249783	0.17577	0.243261	0.393785	1.12637	0.813307	0.279274	0.157115	0.341362	0.77782	0.25925	-1.58509	0.0770093
ENSMUSG00000042104	Uggt2	56.5496	72.8551	7.71336	74.3978	79.1465	69.9224	3.94887	6.64956	3.26757	4.11235	6.8768	3.69215	0.0698302	0.091271	0.423625	0.0552752	0.086887	0.0528036	0.194909	0.0649886	-1.58454	0.321927
ENSMUSG00000086425	F730016J06Rik	7.82559	1.5147	8.86154	11.2782	12.3771	9.41139	4.29823	2.14196	1.2874	3.76925	3.66169	0.687539	0.549253	1.41412	0.14528	0.334207	0.295843	0.0730539	0.702883	0.234368	-1.58451	0.288364
ENSMUSG00000097848	Gm807	2.64872	2.44675	2.74981	2.75923	3.94551	3.62713	0.394125	1.31834	0.628629	0.358978	0.43516	0.236264	0.148798	0.538812	0.228608	0.130101	0.110292	0.0651379	0.305406	0.101844	-1.58437	0.166422
ENSMUSG00000065096	Gm23680	2.42873	1.22743	1.19693	7.59656	2.62213	3.33896	11.6321	22.4336	18.871	13.1557	12.4439	21.638	4.78938	18.2769	15.7662	1.7318	4.74573	6.48045	12.9442	4.31933	-1.58342	0.119514
ENSMUSG00000107271	BC028471	91.9623	11.1614	13.2859	86.1822	128.37	16.2663	5.98772	6.73598	5.4259	6.38411	3.75363	4.16564	0.0651106	0.603507	0.408396	0.074077	0.0292408	0.256091	0.359005	0.119803	-1.58334	0.23664
ENSMUSG00000112784	Gm34868	3.43585	6.14789	2.82538	5.7434	5.12986	4.8154	3.397	1.9493	1.83225	0.9347	1.51537	0.934363	0.988694	0.317068	0.648498	0.162743	0.295402	0.194036	0.65142	0.217394	-1.58328	0.093452
ENSMUSG00000003546	Klc4	0.597753	0.989325	0.415128	2.71291	2.31687	2.499	8.42669	11.5151	1.539	11.2854	11.5794	1.67376	14.0973	11.6394	3.70729	4.15989	4.99786	0.669772	9.81464	3.27584	-1.58307	0.127108
ENSMUSG00000079111	Kdelr2	14.3936	1.52123	7.76824	7.75399	8.39833	8.95465	97.6626	78.5915	89.3637	12.5	98.8976	89.2313	6.78514	51.6633	11.5037	1.61207	11.7759	9.9648	23.3174	7.78424	-1.58278	0.346692
ENSMUSG00000008482	Rnf151	1.92984	2.12232	2.15243	2.69945	3.16677	2.36646	0.256215	0.46991	0.262423		0.239627	0.197258	0.132765	0.221413	0.121919	0	0.0756692	0.0833558	0.158699	0.0530083	-1.582	0.0624376
ENSMUSG00000081767	Gm12067	1.57819	1.76334	1.75786	2.58487	2.97317	1.52551	0.16779	0.147614	0.852385	0.22251		0.212823	0.106318	0.0837125	0.4849	0.0860816	0	0.139509	0.224977	0.0751969	-1.58103	0.333584
ENSMUSG00000037622	Wdtc1	1.87465	11.6558	11.1174	14.9592	18.5752	13.1827	34.6674	29.2326	38.4562	41.1858	46.5945	38.4288	18.4928	2.50798	3.45909	2.75321	2.50842	2.91508	8.15328	2.72557	-1.58082	0.353724
ENSMUSG00000041645	Ddx24	1.88664	15.546	14.2492	18.3944	19.1618	14.5274	24.8314	23.3645	2.38317	29.9985	25.2623	29.3248	13.1617	1.50293	0.16725	1.63085	1.31837	2.01859	4.94396	1.65594	-1.57802	0.470722
ENSMUSG00000064403	Gm23928	1.62264	3.64287	1.22298	0.911524	3.49283	6.84148	99.9577	247.745	119.772	13.483	147.515	131.35	61.6018	68.0081	97.9344	14.7917	42.2337	19.1991	75.8481	25.4082	-1.57782	0.0230287
ENSMUSG00000046318	Ccbe1	8.65254	1.63577	1.57857	11.5739	11.5143	1.52183	1.72875	1.13745	1.22529	1.66639	1.14752	0.481418	0.199797	0.695362	0.776203	0.143979	0.099661	0.316341	0.55712	0.18666	-1.57757	0.125772
ENSMUSG00000010406	Mrpl52	71.9832	5.78486	47.3515	28.5586	45.9329	48.8582	52.6136	44.9491	49.6822	55.6458	52.4578	5.38167	0.730915	7.77012	1.04922	1.94848	1.14205	0.110149	3.18342	1.06689	-1.57716	0.419791
ENSMUSG00000032812	Arap1	12.4278	19.9915	22.2554	24.9943	32.4697	24.9578	21.7752	19.8344	19.5643	16.9334	2.45346	11.5285	1.75214	0.992142	0.879081	0.677491	0.0755615	0.461919	1.20779	0.40499	-1.57641	0.0693892
ENSMUSG00000053550	Shisa7	2.73557	4.98926	4.19476	6.93358	7.77522	8.35752	0.461267	0.86978	1.46125	0.53699	0.79778	0.432825	0.168618	0.17433	0.348352	0.0774477	0.102605	0.0517887	0.230433	0.0772806	-1.57617	0.065369
ENSMUSG00000004070	Hmox2	5.98229	1.24348	9.28887	8.33344	6.73218	6.38111	15.2669	11.7256	11.8199	18.9426	12.5561	1.96434	2.55202	9.42968	1.27248	2.27308	1.86509	0.307837	4.41806	1.482	-1.57586	0.322366
ENSMUSG00000033161	Atp1a1	12.28	1.42515	9.87376	9.13622	14.814	9.83833	147.319	157.729	17.2293	152.235	163.857	137.85	11.9966	110.675	1.74496	16.6628	11.0609	14.0115	41.4723	13.9117	-1.57584	0.472288
ENSMUSG00000025500	Lmntd2	0.993697	2.47614	1.94158	2.75772	3.78666	2.53345	4.88355	8.3813	7.7113	3.88544	4.55972	3.81578	4.91452	3.38483	3.97167	1.40893	1.20415	1.50616	4.09034	1.37308	-1.5748	0.00392924
ENSMUSG00000042857	Gm9776	1.59875	13.782	11.8595	13.6479	13.9892	11.4764	5.13284	5.66759	5.16138	5.8964	6.3812	5.4387	3.21052	0.411232	0.435212	0.432037	0.456151	0.473903	1.35232	0.454031	-1.57458	0.388423
ENSMUSG00000107842	Gm44089	1.39489	1.89587	2.13153	1.64345	1.99626	2.38317	0.785761	0.18878		0.24511	0.146978		0.563316	0.0995741	0	0.149143	0.0736265	0	0.220963	0.0742566	-1.57322	0.458086
ENSMUSG00000103685	Gm37074	2.16169	2.87563	2.83816	2.81185	3.48316	3.24887	0.94775	1.2646	0.18433	0.139143	0.355518	0.537489	0.438431	0.439765	0.0649471	0.0494845	0.102068	0.165439	0.314381	0.105664	-1.57303	0.181365
ENSMUSG00000098248	Gm27222	1.8627	3.56163	1.37874	4.31335	2.62984	2.27971	1.87655	0.79934	3.7523	1.1774	1.445	1.1558	1.00744	0.224431	2.72154	0.272967	0.549462	0.506993	1.3178	0.443141	-1.5723	0.304018
ENSMUSG00000110248	Gm45615	0.325748	0.373376	0.6735	1.13552	1.75287	0.771429	7.62352	9.13271	5.85618	8.91777	6.23871	5.8693	23.4031	24.4598	8.69515	7.85349	3.55913	7.60835	18.8527	6.34032	-1.57214	0.0766531
ENSMUSG00000037664	Cdkn1c	0.587565	0.766112	0.547298	1.29253	0.853958	0.984433	2.21999	3.61279	1.94895	0.989286	1.11494	1.95332	3.7783	4.71575	3.56104	0.765387	1.30561	1.9842	4.01836	1.35173	-1.5718	0.00594563
ENSMUSG00000030188	Magohb	1.27269	1.33817	6.42542	6.4574	9.23916	9.34638	2.76523	17.3486	12.7971	17.6182	12.388	15.8257	2.17274	12.9644	1.99164	2.72837	1.34081	1.69324	5.70961	1.92081	-1.57168	0.358073
ENSMUSG00000021362	Gcm2	3.26319	3.52636	4.23917	3.62817	5.18286	3.43127	2.39998	2.17238	0.928635	0.353531	0.469498	1.16818	0.735471	0.61604	0.21906	0.0974405	0.0905866	0.340451	0.523524	0.176159	-1.57137	0.120273
ENSMUSG00000031283	Chrdl1	1.66135	1.76453	2.45879	1.62756	2.18194	1.17364	0.244473	1.25951	1.11889	0.377381	0.12838	0.178574	0.147153	0.713798	0.455059	0.231869	0.0588376	0.152153	0.43867	0.14762	-1.57125	0.164427
ENSMUSG00000060988	Galnt13	3.72199	3.72614	3.19734	5.2725	3.62444	3.14841	0.716955	1.44194	0.437747	0.221879	0.235473	0.422253	0.192627	0.38698	0.13691	0.0420824	0.0649681	0.134116	0.238839	0.0803889	-1.57097	0.121033
ENSMUSG00000027430	Dtd1	1.28946	14.7299	16.3896	11.4396	2.92864	15.1374	7.81427	7.15114	8.23943	7.87786	3.2381	8.75261	6.0601	0.485483	0.502724	0.688651	1.10567	0.578213	2.34943	0.790843	-1.57085	0.449721
ENSMUSG00000037784	Dzip1l	7.54949	1.57273	12.3119	9.96719	11.8517	7.85296	2.12381	2.81769	1.63947	2.81716	2.85914	1.71861	0.281319	1.79159	0.133162	0.282644	0.241244	0.218849	0.735358	0.247579	-1.57056	0.409619
ENSMUSG00000039356	Exosc2	1.92228	17.8979	13.9976	16.8196	16.7382	14.4456	18.8859	19.9365	15.7764	24.2627	22.1136	18.7623	9.82476	1.11391	1.12707	1.44252	1.32114	1.29882	4.02191	1.35416	-1.57048	0.409935
ENSMUSG00000084795	Gm14617	6.45159	1.51226	7.63768	9.74668	9.64727	7.74466	0.475228	0.275193		0.338138		0.39793	0.0736606	0.181975	0	0.0346926	0	0.0513812	0.0852118	0.0286913	-1.57044	0.361978
ENSMUSG00000108367	Gm4881	0.768165	1.52895	1.89645	1.32912	1.45782	1.42526	0.39938	0.29673	0.842565	0.29177	0.24882		0.519915	0.194074	0.444285	0.219522	0.170679	0	0.386091	0.130067	-1.56969	0.0974996
ENSMUSG00000035403	Crb2	2.7775	3.32247	2.41118	2.83374	3.11634	4.31553	0.979858	0.556382	0.277412	0.2327	0.245672	0.229116	0.352785	0.16746	0.115052	0.0821177	0.0788335	0.0530911	0.211766	0.0713474	-1.56954	0.125586
ENSMUSG00000104545	E030032P16Rik	143.924	218.838	23.7126	195.668	214.414	184.671	0.867361	1.4394	0.977371	0.922389	1.23819	1.41185	0.00602653	0.00657747	0.0412174	0.00471405	0.00577478	0.00764521	0.0179405	0.00604468	-1.56948	0.365713
ENSMUSG00000055302	Mrfap1	8.88674	1.54319	7.94718	8.9292	12.9475	8.53446	66.8715	67.652	63.1588	68.7237	65.6466	61.5963	7.52486	43.8391	7.94732	7.69651	5.07023	7.21736	19.7704	6.66137	-1.56945	0.33823
ENSMUSG00000000028	Cdc45	2.24934	2.96741	2.28225	2.29262	4.75362	2.94868	12.2327	13.7796	1.49866	1.878	11.4158	1.17379	5.43838	4.64365	0.656658	0.819151	2.4015	0.398073	3.57956	1.20624	-1.56927	0.212169
ENSMUSG00000115783	AC161763.1	11.2893	121.386	13.3949	112.861	138.335	125.68	13.64	113.334	16.956	1.51	136.53	18.616	1.20823	0.933669	1.26586	0.0133792	0.986949	0.148123	1.13592	0.382817	-1.56913	0.0790644
ENSMUSG00000054199	Gon4l	13.3184	15.2628	12.8233	12.8616	15.3211	13.4389	37.9142	32.5784	29.2238	3.92892	28.3428	3.91762	2.84676	2.13449	2.27896	0.305477	1.84991	0.291514	2.42007	0.815635	-1.56905	0.0459282
ENSMUSG00000073067	9130019P16Rik	3.76499	3.96582	3.42922	4.83278	6.73948	3.95894	0.523336	0.682546	0.9346	0.176382	0.594474	0.285268	0.139001	0.172107	0.27254	0.036497	0.0882077	0.0720567	0.194549	0.0655871	-1.56865	0.0398574
ENSMUSG00000003131	Pafah1b2	9.79269	1.37272	9.87383	12.5459	12.8352	7.99124	33.4612	27.996	25.5863	38.4232	32.8413	26.2433	3.41696	20.3946	2.59133	3.06261	2.55868	3.28401	8.80095	2.96843	-1.56796	0.37192
ENSMUSG00000112622	Gm47164	122.224	164.465	118.919	1149.74	157.739	921.857	18.2	179.3	25.923	194.891	21.78	169.562	0.148907	1.0902	0.217988	0.169509	0.138076	0.183935	0.485699	0.16384	-1.56777	0.348302
ENSMUSG00000096485	Olfr1466	1.65574	1.94772	0.948613	1.81782	1.63843	1.84364	0.33472	0.35196	0.676958	0.23876	0.286276	0.11783	0.202158	0.180703	0.713629	0.131344	0.174725	0.0639116	0.365497	0.123327	-1.56737	0.243369
ENSMUSG00000089235	Gm23119	3.26946	4.82181	1.25428	6.23293	4.78431	5.14656	135.916	131.731	173.667	17.1	173.684	159.552	41.5713	27.3198	138.459	2.74349	36.3028	31.0017	69.1167	23.3493	-1.56565	0.277427
ENSMUSG00000048490	Nrip1	1.98178	8.4637	7.45596	8.97773	12.6942	9.52997	27.4391	25.734	28.5277	26.5869	21.7833	22.1458	13.8457	3.04051	3.82617	2.96142	1.71601	2.32381	6.90411	2.33375	-1.56481	0.26127
ENSMUSG00000009090	Ap1b1	13.1398	14.867	11.7835	17.8689	16.4112	12.2873	17.9723	15.5618	17.8666	2.47297	16.3696	2.36944	1.36778	1.04674	1.51625	0.138396	0.997461	0.192837	1.31025	0.442898	-1.5648	0.0490815
ENSMUSG00000017737	Mmp9	5.26697	8.73533	7.52623	9.31512	8.82116	13.5946	0.526395	0.982752	0.8419	0.572486	0.282333	0.219825	0.0999427	0.112503	0.111862	0.0614577	0.0320063	0.01617	0.108103	0.0365447	-1.56467	0.00672459
ENSMUSG00000084878	Lrrc8dos	0.689147	0.761678	1.51642	1.18816	1.34514	0.896312	0.814246	2.327	2.4612	1.78464	0.645484		1.18153	3.0551	1.62304	1.50201	0.479864	0	1.95322	0.660626	-1.56395	0.146319
ENSMUSG00000070493	Chchd2	21.9799	24.8932	2.97274	18.7548	24.173	26.4432	122.48	123.334	131.947	138.952	142.311	139.747	5.57236	4.95453	44.3855	7.40886	5.8872	5.28481	18.3041	6.19362	-1.56331	0.406167
ENSMUSG00000070730	Rmdn3	12.5391	19.4483	1.81791	13.4493	16.4646	9.61812	11.1378	11.1552	13.4612	14.231	11.9528	11.7424	0.888239	0.573581	7.40478	1.05812	0.72597	1.22086	2.95553	1.00165	-1.56104	0.430632
ENSMUSG00000025538	Sumf2	16.9769	18.9981	2.99872	21.9755	22.8326	19.2365	5.1632	5.49853	4.77577	6.4647	4.79114	4.56522	0.304131	0.289425	1.5926	0.294177	0.209838	0.237321	0.72872	0.247112	-1.5602	0.328048
ENSMUSG00000036526	Card11	2.43724	3.18736	3.89327	4.61153	5.18382	3.86323	0.771879	0.66381	0.675298	0.45741	0.41191	0.22564	0.316703	0.208263	0.173453	0.0991883	0.0794607	0.0584071	0.232806	0.0790187	-1.55886	0.0263077
ENSMUSG00000104493	Gm19552	1.13924	0.786826	1.39216	1.52976	1.45373	1.87218	2.57763	2.4416	2.747	1.58183	1.22	1.1568	2.26258	3.1031	1.97319	1.03404	0.839218	0.617888	2.44629	0.830381	-1.55875	0.0108708
ENSMUSG00000090104	Slmapos2	16.5353	2.79353	17.8199	21.6318	21.9764	18.6639	3.776	3.37729	3.9812	4.85864	2.76698	3.9799	0.228359	1.20897	0.223413	0.224606	0.125907	0.213241	0.55358	0.187918	-1.55869	0.328909
ENSMUSG00000109398	Gm3854	47.5547	68.8413	6.87933	61.5819	69.8721	59.218	2.95729	2.35492	1.26888	1.84182	1.87228	2.28927	0.0621872	0.0342079	0.184448	0.0299085	0.0267957	0.0386584	0.0936143	0.0317875	-1.55827	0.252391
ENSMUSG00000032116	Stt3a	54.9528	3.44453	37.6654	32.4215	33.5514	38.2926	215.939	162.741	177.847	275.83	197.895	175.475	3.92953	47.2463	4.72176	8.50762	5.89827	4.58249	18.6325	6.32946	-1.55767	0.439729
ENSMUSG00000026037	Orc2	9.19744	1.4433	6.57748	6.24141	8.35237	8.11856	12.5831	11.1937	8.58931	11.8643	1.2289	12.1544	1.36811	7.75564	1.30587	1.9009	0.147132	1.49711	3.47654	1.18172	-1.55677	0.356641
ENSMUSG00000092875	Gm22649	18.258	11.1418	9.88118	9.62599	12.9216	12.3786	2.77721	4.3184	2.27581	0.86685	2.21923		0.152109	0.387584	0.230318	0.0900531	0.171746	0	0.25667	0.0872663	-1.55642	0.117591
ENSMUSG00000031452	1700029H14Rik	2.93794	2.47576	3.95252	4.27464	3.99176	3.18994	0.839176	1.34458	0.85959	0.654429		0.64677	0.285634	0.543096	0.217479	0.153096	0	0.202753	0.348736	0.118616	-1.55584	0.119263
ENSMUSG00000056418	BC043934	2.32663	2.64537	3.16277	3.49347	4.38929	3.74444	0.84925	0.651697	1.59298	0.348369	0.684289	0.463388	0.365013	0.246354	0.503665	0.0997201	0.1559	0.123754	0.371677	0.126458	-1.55539	0.0322277
ENSMUSG00000009291	Pttg1ip	14.1281	17.2431	19.4582	17.1511	21.586	17.4394	41.45	43.7268	38.5412	4.17282	43.4479	4.88539	2.93386	2.5359	1.98071	0.243297	2.01278	0.280136	2.48349	0.845405	-1.55465	0.0642475
ENSMUSG00000026430	Rassf5	4.64726	5.94877	5.76119	6.19993	7.27736	6.49828	6.56479	7.44153	2.71662	3.25616	1.8683	1.86383	1.41262	1.25094	0.471538	0.525193	0.256728	0.28682	1.04503	0.356247	-1.55259	0.0851951
ENSMUSG00000081822	Gm15626	0.456794	0.338642	0.747997	0.691466	1.98988	0.464694	1.45747	2.12381	0.36673	1.11243	1.196	0.549727	3.19065	6.27156	0.490283	1.6088	0.601042	1.18299	3.3175	1.13094	-1.55257	0.266687
ENSMUSG00000021371	Mcur1	9.35772	9.74336	1.77445	11.6989	12.6682	9.26779	9.43114	1.873	7.9975	1.6883	11.718	8.12753	1.00785	0.192234	4.50704	0.144313	0.924991	0.876966	1.90237	0.648756	-1.55205	0.404812
ENSMUSG00000015980	Lrrc27	1.85995	14.8717	11.7436	12.3892	12.9715	12.9676	2.652	2.64317	4.17166	2.95736	2.33863	3.22989	1.42585	0.177731	0.355227	0.238705	0.180289	0.249074	0.652936	0.22269	-1.55191	0.332313
ENSMUSG00000039728	Slc6a5	12.2658	18.2553	16.6983	16.5448	19.1248	16.2853	0.973911	0.193148	0.155429	0.239653	0.168713	0.171929	0.0794007	0.0105804	0.00930811	0.0144851	0.00882167	0.0105573	0.0330964	0.011288	-1.55188	0.400719
ENSMUSG00000002565	Scin	9.64832	1.42179	9.23182	1.57339	11.1747	7.92714	0.527465	1.6282	1.13346	0.457462	1.18414	0.43271	0.0546691	1.14518	0.122778	0.290749	0.105967	0.0545859	0.440874	0.150434	-1.55124	0.464932
ENSMUSG00000027513	Pck1	5.38313	6.35855	6.23133	5.57714	6.89591	6.4992	0.484932	0.38863	2.45712	0.568181	0.27473	0.288734	0.0900837	0.0611192	0.394317	0.101877	0.0398395	0.0444261	0.18184	0.0620474	-1.55123	0.331193
ENSMUSG00000086234	Usp46os2	2.98789	3.18396	2.78552	3.71936	4.96134	2.66836	1.92292	0.945492	0.84687	0.43762	0.913433	0.328792	0.643571	0.296955	0.304026	0.11766	0.18411	0.123219	0.414851	0.141663	-1.55013	0.0786746
ENSMUSG00000022324	Matn2	1.54293	12.4463	11.7427	14.7326	13.3474	12.46	1.68697	1.48493	1.54498	2.41324	2.23157	1.59888	1.09336	0.119307	0.131569	0.163802	0.167191	0.128322	0.448078	0.153105	-1.54923	0.412653
ENSMUSG00000000489	Pdgfb	1.57567	2.52881	3.26313	4.42548	5.46328	4.44866	5.6186	12.6729	14.7499	5.7859	8.45346	7.21127	3.56584	5.01138	4.52017	1.30741	1.54732	1.621	4.3658	1.49191	-1.54909	0.00271589
ENSMUSG00000015709	Arnt2	19.8134	169.658	159.393	154.295	178.393	145.786	1.64992	1.77377	2.82942	2.16989	1.33638	2.41156	0.0832728	0.010455	0.0177512	0.0140632	0.00749123	0.0165418	0.0371597	0.0126987	-1.54905	0.353214
ENSMUSG00000026655	Fam107b	2.39746	22.8311	26.2948	29.5276	32.5563	18.5411	38.8538	44.2237	51.7587	64.9895	66.7237	48.642	16.2062	1.93699	1.9684	2.20098	2.04948	2.62346	6.70388	2.29131	-1.54883	0.405878
ENSMUSG00000113237	Gm6109	0.786646	1.76549	1.87379	2.71879	3.37712	1.57225	3.17731	2.45129	1.87783	2.97386	0.226486	1.63273	4.03906	1.38845	1.00216	1.09382	0.0670648	1.03847	2.14322	0.733118	-1.54766	0.23556
ENSMUSG00000032475	Nck1	11.4483	13.9827	1.49193	13.4779	15.5447	8.93532	22.7593	24.8939	15.4379	37.5793	26.5938	2.97573	1.988	1.78034	10.3476	2.78821	1.7108	0.33303	4.70531	1.61068	-1.54662	0.347496
ENSMUSG00000055531	Cpsf6	15.588	17.9665	18.2578	16.2797	19.5497	15.5934	76.5816	65.6375	67.2856	6.64285	65.6979	6.63469	4.91287	3.65334	3.6853	0.408044	3.36056	0.42548	4.08384	1.39803	-1.54653	0.0652713
ENSMUSG00000106282	Gm2287	2.46924	2.98399	2.13843	2.14387	2.39295	1.62255	0.716468	1.22527	0.591622	0.45972	0.28775		0.290157	0.410615	0.276662	0.214435	0.120249	0	0.325811	0.111561	-1.5462	0.0465433
ENSMUSG00000107240	Gm43231	0.899841	2.26374	3.14486	2.59287	2.69647	3.43533	0.837495	0.218446	0.2955	0.42599	0.255387	0.42925	0.930714	0.096498	0.0939629	0.164293	0.0947116	0.124952	0.373725	0.127985	-1.546	0.428513
ENSMUSG00000019055	Plod1	1.74898	13.4977	14.6111	16.5655	19.6241	12.4575	3.48662	2.95861	2.27786	4.91545	3.92951	3.91519	1.99352	0.219194	0.155899	0.296728	0.200239	0.314283	0.789538	0.270417	-1.54583	0.438057
ENSMUSG00000064368	mt-Nd6	95.1443	583.416	685.994	689.758	783.928	667.893	1313.78	1115.64	1517.44	1487.92	1581.66	1314.68	13.8083	1.91226	2.21203	2.15716	2.01761	1.9684	5.97753	2.04772	-1.54553	0.372472
ENSMUSG00000116283	AC113595.3	17.7499	21.3918	2.32434	23.3415	25.9573	17.7214	1.9132	2.132	1.15939	2.24725	1.9232	1.26924	0.107786	0.0996645	0.498803	0.0962771	0.0740908	0.0716217	0.235418	0.0806632	-1.54524	0.305931
ENSMUSG00000023051	Tarbp2	7.31347	12.1123	1.48385	11.6472	12.9922	9.32893	13.6466	14.1335	15.2366	18.1494	11.3745	19.8141	1.86595	1.16687	10.2683	1.55826	0.875486	2.12394	4.43371	1.51923	-1.54518	0.378586
ENSMUSG00000055067	Smyd3	17.7559	2.96546	22.6684	18.966	24.1314	16.5387	9.89143	9.97892	1.12827	9.69355	8.47143	8.25846	0.557077	3.36505	0.0497728	0.511102	0.351054	0.499341	1.32397	0.453833	-1.54464	0.446725
ENSMUSG00000030111	A2m	1.13537	14.8567	13.4965	12.4352	13.9318	11.7624	0.13657	0.996127	0.34828	0.23775	0.122168	0.53154	0.120287	0.0670491	0.0258053	0.0191191	0.00876901	0.0451899	0.0710471	0.0243594	-1.5443	0.187668
ENSMUSG00000039126	Prune2	1.78921	12.5522	11.7338	11.8513	12.6413	9.93378	1.86575	1.78642	0.994286	2.2476	1.43154	1.31775	1.04278	0.142319	0.084737	0.18965	0.113243	0.132654	0.423277	0.145182	-1.54374	0.421814
ENSMUSG00000109500	Gm44999	0.991339	1.23442	1.61121	1.17826	1.62935	2.28777	0.484388	0.9788	0.79917	0.18193	0.34	0.564632	0.48862	0.79292	0.496005	0.154405	0.208672	0.246804	0.592515	0.203294	-1.54329	0.0199197
ENSMUSG00000110286	Gm7706	7.21969	7.89171	6.63333	6.53554	5.39166	5.87167	1.63619	1.77227	4.41361	0.64896	0.778287	0.819976	0.226629	0.224574	0.665369	0.0992971	0.14435	0.13965	0.372191	0.127766	-1.54254	0.172348
ENSMUSG00000010110	Stx5a	21.4359	2.72329	19.1432	18.8887	23.5713	17.2944	32.463	27.2639	27.2768	35.816	22.9239	27.3492	1.51442	10.0114	1.42488	1.89616	0.972532	1.58139	4.31689	1.48336	-1.54112	0.377928
ENSMUSG00000090855	Gm17219	8.43117	1.66524	8.48158	9.75864	11.7198	7.31853	1.5898	2.25619	0.542527	3.3464	0.495399	1.22342	0.188562	1.35488	0.0639653	0.342917	0.0422703	0.167167	0.535801	0.184118	-1.54107	0.449774
ENSMUSG00000009092	Derl3	3.38289	3.18684	4.74239	6.97267	9.75968	5.22624	2.54963	3.69586	5.45442	2.4111	3.31185	1.92194	0.753686	1.15972	1.15014	0.345793	0.33934	0.367748	1.02118	0.35096	-1.54086	0.00749216
ENSMUSG00000103593	Gm37352	0.589453	0.842816	0.797255	0.537185	1.29456	0.919594	11.578	12.924	1.64	1.343	11.1533	1.4857	19.6419	15.3343	2.05706	2.50007	8.61549	1.6156	12.3444	4.24372	-1.54046	0.230413
ENSMUSG00000111506	Gm48848	455.939	435.825	536.368	559.861	534.727	417.126	2.5217	18.4971	88.2	9.15155	21.66	6.7457	0.00553078	0.0424415	0.164439	0.0163461	0.0405067	0.0161718	0.0708039	0.0243415	-1.54041	0.393999
ENSMUSG00000112431	Gm10741	1.58132	2.52671	1.39973	2.15791	2.43514	2.12286	0.61421	0.74251	0.899	0.27161	0.327398	0.4142	0.388416	0.293864	0.642268	0.125867	0.134447	0.195114	0.441516	0.151809	-1.5402	0.0526655
ENSMUSG00000039329	Tex19.1	2.29313	1.89268	1.87784	2.93153	4.28638	2.4635	0.588412	0.37863	0.73714	0.41562	0.16655	0.27438	0.256598	0.200049	0.392547	0.141776	0.0388556	0.111378	0.283065	0.0973365	-1.54008	0.0455818
ENSMUSG00000112348	Gm36634	7.36842	1.97636	8.14587	1.82423	13.2947	9.74548	1.63358	1.29897	1.8795	0.285422	2.487	0.3712	0.2217	0.657254	0.23073	0.156462	0.187067	0.0380894	0.369895	0.127206	-1.53995	0.182625
ENSMUSG00000027857	Tshb	18.1718	23.5944	2.83867	18.8797	22.2248	22.5143	1.2456	1.46496	1.62764	1.34614	1.46125	2.36713	0.0685456	0.0620893	0.573381	0.0713007	0.0657487	0.105139	0.234672	0.0807295	-1.53948	0.415917
ENSMUSG00000038812	Trmt112	6.6623	1.26951	5.52669	5.82696	9.14371	7.65123	29.9929	34.6395	26.5412	33.6741	26.7787	29.6873	4.50189	27.2856	4.80237	5.77902	2.92865	3.88007	12.1966	4.19591	-1.53943	0.351371
ENSMUSG00000063972	Nr6a1	18.6338	22.9336	19.7623	19.584	23.5416	16.5947	15.1299	14.2939	13.2358	11.2535	1.39682	1.49714	0.811962	0.623275	0.669751	0.574627	0.0593339	0.0902175	0.701663	0.241393	-1.53939	0.0593241
[truncated: 23,057 more rows]

## Sheet: Differential RNA abund. (S2) 
ens_gene	baseMean	log2FoldChange	lfcSE	stat	pvalue	padj
0610009B22Rik	53.2325	-0.507707	0.347467	-1.46117	0.14397	0.999865
[truncated: 32,801 more rows]

## Sheet: m6aseq results (S3)
geneID	Gene symbol	Gene type	Gene.description	chr	chromStart	chromEnd	name	score	strand	thickStart	thickEnd	itemRgb	blockCount	blockSizes	blockStarts	ReadsCount.input	ReadsCount.IP	log2FoldChange	pvalue	padj	Chromosome.scaffold.name	Gene.start..bp.
[truncated: 13,763 more rows]
