# Supplementary material for: Intestinal transit-amplifying cells require METTL3 for growth factor signaling and cell survival
Source: JCI Insight. 2023 Dec 8;8(23):e171657. doi: 10.1172/jci.insight.171657 (PMC10795831; doi:10.1172/jci.insight.171657)
Supplement: Supporting data values [file jciinsight-8-171657-s141.xlsx]

## Sheet: Birth rates (text only no fig)
	observed	expected	O-E	(O − E)2	(O − E)2 / E
Villin-Cre; Mettl3-fl/+	19	19.75	-0.75	0.5625	0.028481
Villin-Cre; Mettl3-fl/fl	18	19.75	-1.75	3.0625	0.155063
Mettl3-fl/+	19	19.75	-0.75	0.5625	0.028481
Mettl3-fl/fl	23	19.75	3.25	10.5625	0.53481
					X2 chi square statistic
					0.746835
					chi square critical value
					7.815
	This chi square statistic is reported in results paragraph 1

## Sheet: Figure 1
		Figure 1A
		Weight (g)
	Day	Mettl3fl/fl						VilCre;Mettl3fl/fl
	15	8.8	6.5	5.7	6.4			5.3	6.4	6.4	6.5	6.5
	22	10.3	8.2	7.9	8.8			6.2	6.7	6.5	6.8	7
	29	14.6	12.6	9.7	13.8			5.1	5	5.5	5.6	5.4
		Figure 1C
		Behavior/appearance score
		Mettl3fl/fl	VilCre;Mettl3fl/fl
	mouse 1	11	7
	mouse 2	11	3
	mouse 3	11	7
	mouse 4	11	3
	mouse 5	11	4
	mouse 6	11	8
	mouse 7	11
	mouse 8	11
	mouse 9	10
		Figure 1D
		Day euthanasia was required
	Postnatal day	Mettl3fl/fl	VilCre;Mettl3fl/fl
	29	0
	29	0
	29	0
	29	0
	29	0
	29	0
	28		1
	27		1
	26		1
	16		1
	27		1
	25		1
	29		1
	29		1
	29		0
	29		0
	29		0
	Figure 1F
		Small intestine histologic score
		Mettl3fl/fl				VilCre;Mettl3fl/fl
	Inflammation	0	0	0	0	1	1	0	0
	Extent	0	0	0	0	1	1	0	0
	Regeneration	0	0	0	0	0	2	0	1
	Crypt Damage	0	0	0	0	2	2	1	2
	%Involvement	0	0	0	0	3	4	1	4
	Villus Damage	0	0	0	0	2	4	1	3
	Sum (plotted value)	0	0	0	0	9	14	3	10	plotted values in grey
	Figure 1G
		Colon histologic score
		Mettl3fl/fl				VilCre;Mettl3fl/fl
	Inflammation	0	0	0	0	1	0	0	0
	Extent	0	0	0	0	1	0	0	0
	Regeneration	0	0	0	0	1	0	0	0
	Crypt Damage	0	0	0	0	2	1	2	1
	%Involvement	0	0	0	0	2	2	3	2
	Sum (plotted value)	0	0	0	0	7	3	5	3	plotted values in grey
	Figure 1H
		# hypo proliferative crypts per 1 mm			plotted values (averaging 3 counted sections per mouse)
		Mettl3fl/fl	VilCre;Mettl3fl/fl
	mouse 1	0	4		0	4
		0	3		0	1.33333
		0	5		0	6.33333
	mouse 2	0	1		0	7.33333
		0	1
		0	2
	mouse 3	0	6
		0	8
		0	5
	mouse 4	0	9
		0	8
		0	5
	Figure 1I
		TUNEL+ foci per 1 mm			plotted values (averaging 3 counted sections per mouse)
		Mettl3fl/fl	VilCre;Mettl3fl/fl
	mouse 1	4	51		4.66667	48.3333
		4	48		7	38.3333
		6	46		7.33333	110.333
	mouse 2	6	41		3.33333	194.667
		7	44
		8	30
	mouse 3	9	106
		9	133
		4	92
	mouse 4	5	192
		2	202
		3	190
	Figure 1J
		MUC2+ cells per villus			plotted values (averaging 3 counted sections per mouse)
		Mettl3fl/fl	VilCre;Mettl3fl/fl
	mouse 1	4.22222	2.22222		4.48148	2.51852
		5.55556	2		4.40741	3.44444
		3.66667	3.33333		5.77778	6.85185
	mouse 2	4.22222	3.66667		10.7407	6
		4.44444	2.77778
		4.55556	3.88889
	mouse 3	5	4.44444
		5.66667	6.11111
		6.66667	10
	mouse 4	12.1111	5
		11.2222	5.44444
		8.88889	7.55556
	Figure 1K
		LYZ+ cells per villus			plotted values (averaging 3 counted sections per mouse)
		Mettl3fl/fl	VilCre;Mettl3fl/fl
	mouse 1	6.375	1.25		5.66667	1.54167
		6.875	1.75		7.16667	4.04167
		3.75	1.625		5.95833	4.66667
	mouse 2	7.5	3.625		6.54167	5.75
		7.25	4.5
		6.75	4
	mouse 3	6.25	4.625
		5.5	5
		6.125	4.375
	mouse 4	7	5.375
		5	5.75
		7.625	6.125
	Figure 1L
		CHGA+ cells per villus			plotted values (averaging 3 counted sections per mouse)
		Mettl3fl/fl	VilCre;Mettl3fl/fl
	mouse 1	0.777778	0.444444		0.62963	0.37037
		0.444444	0.222222		1.11111	0.259259
		0.666667	0.444444		0.444444	0.259259
	mouse 2	1	0.222222		0.62963	0.481481
		1.11111	0.333333
		1.22222	0.222222
	mouse 3	0.333333	0.333333
		0.555556	0.222222
		0.444444	0.222222
	mouse 4	0.666667	0.555556
		0.666667	0.444444
		0.555556	0.444444
	Figure 1M
		ALPI+ length (% villus surface)			plotted values (averaging 3 counted sections per mouse)
		Mettl3fl/fl	VilCre;Mettl3fl/fl
	mouse 1	95.1616	56.982		94.0379	62.7302
		95.9513	68.9891		97.5345	43.5819
		91.0008	62.2195		93.6735	55.9304
	mouse 2	94.7168	38.6405		99.6271	49.5712
		100	48.7358
			43.3692
	mouse 3	96.5435	56.2006
		95.9372	54.6242
		88.5399	56.9665
	mouse 4	100	48.0446
		98.8812	52.9108
		100	47.7581

## Sheet: Figure 2
	Figure 2B
	Weight (% starting weight)
Day	Mettl3fl/fl														VilCreERT2;Mettl3fl/fl
0	99.0826	89.418	98.3264	98.0392	99.1416	100	92.638	91.0714	98.2353	97.0588	102.976	101.875	96.5318		99.177	99.177	98.7234	95	97.3958	92.8571	100	107.407	96.3636	89.0173	101.136	106.145	93.8775	103.615
2	100.459	95.2381	94.5607	99.6078	101.717	101.215	92.0245	90.4762	103.529	100	104.167	103.75	101.734		103.704	103.704	103.83	99.5	97.3958	85.7143	103.553	102.116	97.5758	88.4393	99.4318	106.704	99.4898	103.615
4	101.835	100	99.5816	103.137	103.004	102.429	96.9325	98.2143	112.353	110	106.548	105	106.936		102.469	102.469	105.106	100.5	97.9167	76.1905	87.3096	103.704	96.9697	88.4393	93.75	100.559	101.531	96.9879
6	103.67	100	110.46	106.667	109.871	109.312	98.1595	101.786	117.059	110.588	107.143	106.875	108.671		96.2963	97.1193	103.83	101	96.3542		89.3401		93.9394	86.7052	85.7955	90.5028	94.3878	83.1325
8	102.752	102.116	103.347	103.137	107.296	105.668	100.613	102.976	111.176	108.235	106.548	100.625	108.093		92.1811	92.1811	93.1915	92	91.6667		81.2183		87.8788	80.3468	77.8409	88.2682	89.7959	78.9157
9	102.294	102.116					106.748	107.143	109.412	105.882					86.0082	89.7119	88.9362	88	89.0625				81.8182	76.8786		79.8883
	Figure 2C
	Day euthanasia was required
Day	Mettl3fl/fl	VilCreERT2;Mettl3fl/fl
11		1
7		1
9		1
11		1
13		1
20		1
25	0
25	0
25	0
25	0
25	0
25	0
11		1
25	0
25		0
	Figure 2E
	Small intestine histologic score
		Mettl3fl/fl				VilCreRT2;Mettl3fl/fl
	Inflammation	0	0	0	0	2	1	1	2	1	1
	Extent	0	0	0	0	1	1	1	1	1	1
	Regeneration	0	0	0	0	1	2	1	2	1	0
	Crypt Damage	0	0	0	0	1	2	2	2	2	0
	%Involvement	0	0	0	0	4	4	4	4	4	1
	Villus Damage	0	0	0	0	2	2	3	4	3	1
	Sum (plotted value)	0	0	0	0	11	12	12	15	12	4
	Figure 2F
	Colon histologic score
		Mettl3fl/fl				VilCreERT2;Mettl3fl/fl
	Inflammation	0	0	0	0	1	1	1	2	1	0
	Extent	0	0	0	0	1	1	1	2	2	0
	Regeneration	0	0	0	0	0	2	1	1	2	0
	Crypt Damage	0	0	0	0	1	2	2	2	2	0
	%Involvement	0	0	0	0	2	2	2	2	2	0
	Sum (plotted value)	0	0	0	0	5	8	7	9	9	0
	Figure 2G
		Hypoprolif crypts per 1 mm			plotted values (averaging 3 counted sections per mouse)
		Mettl3fl/fl	VilCreERT2;Mettl3fl/fl
	mouse 1	0	1		0	0.666667
		0	0		0	7
		0	1		0	5.66667
	mouse 2	0	8		0	7.33333
		0	7			7.66667
		0	6			5.33333
	mouse 3	0	5
		0	8
		0	4
	mouse 4	0	6
		0	5
		0	11
	mouse 5		10
			4
			9
	mouse 6		6
			3
			7
	Figure 2H
		TUNEL+ foci per 1 mm			plotted values (averaging 3 counted sections per mouse)
		Mettl3fl/fl	VilCreERT2;Mettl3fl/fl
	mouse 1	2	134		7	133.667
		9	155		6.66667	193.667
		10	112		9.66667	57.6667
	mouse 2	11	191		11.6667	51
		4	202
		5	188
	mouse 3	15	53
		3	59
		11	61
	mouse 4	16	55
		8	47
		11	51
	Figure 2I
		MUC2+ cells per villus			plotted values (averaging 3 counted sections per mouse)
		Mettl3fl/fl	VilCreERT2;Mettl3fl/fl
	mouse 1	4.55556	7.22222		4.66667	7.33333
		4.44444	7.88889		5.51852	6.81481
		5	6.88889		7.51852	5.07407
	mouse 2	5	5.77778		7.48148	3.44444
		5.66667	6.11111
		5.88889	8.55556
	mouse 3	7.22222	4.44444
		6.66667	5.33333
		8.66667	5.44444
	mouse 4	7.88889	3.44444
		7.22222	2.77778
		7.33333	4.11111
	Figure 2J
		LYZ+ cells per crypt			plotted values (averaging 3 counted sections per mouse)
		Mettl3fl/fl	VilCreERT2;Mettl3fl/fl
	mouse 1	5.85714	10		5.85714	10.1905
		5.71429	11.4286		8.33333	11.4286
		6	9.14286		12.3333	7.47619
	mouse 2	7.14286	11.5714		12	7.80952
		8.71429	11.7143
		9.14286	11
	mouse 3	13	7.85714
		11.4286	7.14286
		12.5714	7.42857
	mouse 4	11.4286	8
		12.2857	8.14286
		12.2857	7.28571
	Figure 2K
		CHGA+ cells per villus			plotted values (averaging 3 counted sections per mouse)
		Mettl3fl/fl	VilCreERT2;Mettl3fl/fl
	mouse 1	0.777778	0.444444		0.677778	0.489815
		0.7	0.4		0.52862	0.410774
		0.555556	0.625		0.57037	0.359259
	mouse 2	0.363636	0.333333		0.589815	0.259259
		0.555556	0.444444
		0.666667	0.454545
	mouse 3	0.6	0.3
		0.666667	0.333333
		0.444444	0.444444
	mouse 4	0.625	0.166667
		0.444444	0.111111
		0.7	0.5
	Figure 2L
		ALPI+ length (% villus surface)			plotted values (averaging 3 counted sections per mouse)
		Mettl3fl/fl	VilCreERT2;Mettl3fl/fl
	mouse 1	100	34.3963		99.9763	36.881
		99.9288	39.5124		99.8175	31.3652
		100	36.7344		96.2535	63.5854
	mouse 2	100	32.0075		99.7313	40.3937
		99.6998	31.0777
		99.7528	31.0105
	mouse 3	93.5063	65.275
		95.6858	66.4057
		99.5685	59.0754
	mouse 4	100	40.6049
		99.6189	35.2731
		99.5751	45.303

## Sheet: Figure 3
	Figure 3A
		Mettl3fl/fl							VilCreERT2;Mettl3fl/fl
	TNF	0.00750559	0.553511	-0.482756	-0.345424	0.34012	-0.398621		-1.2826	-3.25339	-0.0756271	0.820786	0.521475	1.57843	-1.69654
	IL-6	-0.349536	0.362496		-2.3096	1.29389	-1.85773		-1.58764	-1.46253	-0.483421		0.589527	0.3468	-2.1305
	IL-1a	-0.0571439	0.218672	-0.206143	0.373423	-0.138504	-0.313946			0.150001	-0.253064	-0.438573	0.242546	0.091107	-0.712496
	IL-1b	0.562971	0.847119	0.305123	-1.56145	-1.44623	-0.353888		-1.38303	-4.59721	-1.23221	0.58872	0.744397		-4.53308
	IL-10	-1.29786		0.434756	0.42164		-0.148576		-0.173238	-1.13398	-0.45228	-0.370153	-0.133978	0.0519946	-0.428334
	IL-12 p40	0.00705821	0.0951422	0.155466	0.00070738	-0.0099399	-0.28715		0.0629917	0.0112766	0.00494437	0.0112766		0.191229	-0.172669
	IFN-g	-1.19696	0.782759	0.682041	-1.46153		-0.191211		-2.50362	-2.03044	0.273595	1.40264	1.02735	-0.468456	-2.07206
		Mouse 1	Mouse 2	Mouse 3	Mouse 4	Mouse 5	Mouse 6		Mouse 1	Mouse 2	Mouse 3	Mouse 4	Mouse 5	Mouse 6	Mouse 7
		Figure 3B
		Spleen weight (mg)
		Mettl3fl/fl	VilCreERT2;Mettl3fl/fl
	Mouse 1	73	29
	Mouse 2	57	27
	Mouse 3	71	37
	Mouse 4	74	23
	Mouse 5	120	27
	Mouse 6	80
	Mouse 7	80
		Figure 3C
		SI length (cm)
		Mettl3fl/fl	VilCreERT2;Mettl3fl/fl
	Mouse 1	36.1	35.5
	Mouse 2	39.2	40.5
	Mouse 3	40.7	34.3
	Mouse 4	37.6	35.2
	Mouse 5	39.8	39.6
	Mouse 6	43.1
	Mouse 7	35.1
		Figure 3D
		colon length (cm)
		Mettl3fl/fl	VilCreERT2;Mettl3fl/fl
	Mouse 1	6.1	8.2
	Mouse 2	7.3	7.3
	Mouse 3	8.7	6.9
	Mouse 4	6.9	7.8
	Mouse 5	8.6	6.1
	Mouse 6	7
		Figure 3F
		LOG2FC 16S rRNA
		Mettl3fl/fl	VilCreERT2;Mettl3fl/fl
	Mouse 1	-0.677592	-12.0272
	Mouse 2	-0.822392	-12.159
	Mouse 3	0.152524	-11.0259
	Mouse 4	1.62735	-11.4717
	Mouse 5	0.804939	-9.47958
	Mouse 6	-0.480904	-10.7727
	Mouse 7		-11.5993
	Mouse 8		-10.5166
	Mouse 9		-8.19797
	Mouse 10		-8.63589
	Figure 3G	Day of euthanasia (if required)
	Days post first tam injection	Mettl3fl/fl	VilCreERT2;Mettl3fl/fl
	11	1
	25	0
	25	0
	18		1
	18		1
	18		1
	25	0
	25	0
	25	0
	10		1
	17		1
	16		1
	Figure 3H
		Percent starting weight
	Days post final tam injection	Mettl3fl/fl							VilCreER;Mettl3fl/fl
	-10
	-9	94.5946	96.5686	98.5366	98.8827	95.8763	96.875		96.4286	98.5646	95.6938	95.4286	93.3735	95
	-8	90.991	96.0784	96.5854	94.9721	96.9072	93.75		94.3878	98.5646	94.7368	93.1429	92.7711	93.125
	-7	91.4414	100	96.0976	94.9721	96.9072	93.75		94.3878	97.6077	97.6077	93.7143	92.1687	96.875
	-5	86.9369	101.471	97.0732	99.4413	101.546	97.5		98.4694	101.914	98.5646	99.4286	94.5783	98.75
	-3	86.9369	105.392	103.415	101.117	106.701	98.75		99.4898	104.306	101.435	99.4286	96.9879	101.25
	0	74.3243	99.0196	94.1463	83.2402	90.2062	80.625		85.7143	91.866	91.866	87.4286	82.5301	90.625
	1	73.4234	104.902	94.6342	89.9441	95.3608	88.75		86.7347	90.9091	91.866	88		93.125
	2		107.353	93.6585	87.7095	95.3608	87.5		87.7551	90.4306	90.9091	89.1429		91.875
	3		114.706	105.366	94.4134	102.577	95.625		88.2653	90.9091	88.9952	93.1429		91.875
	5		111.765	105.366	91.6201	103.093	94.375		86.7347	91.3876	83.7321	89.1429		78.75
	6
	7		114.216	111.707	93.2961	105.67	98.75		84.6939	82.7751	80.8612	76.5714
	8		117.353	107.473	94.3687	110.309	95.3187		82.1429	84.2105	79.4258
		mouse 1	mouse 2	mouse 3	mouse 4	mouse 5	mouse 6		mouse 1	mouse 2	mouse 3	mouse 4	mouse 5	mouse 6

## Sheet: Figure 4
	Figure 4B
	Crypt length (µM)			plotted values (averaging 3 counted sections per mouse)
	Mettl3fl/fl	VilCreERT2;Mettl3fl/fl
mouse 1	114.68	140.85		102.5	145.449
	99.792	138.5		107.282	176.023
	93.029	156.997		102.282	141.978
mouse 2	115.09	164.201		107.745	120.76
	103.262	168.206			155.648
	103.495	195.663			147.792
mouse 3	101.151	179.304
	90.058	145.523
	115.637	101.106
mouse 4	107.745	100.193
		127.847
		134.241
mouse 5		159.096
		176.985
		130.863
mouse 6		135.965
		136.899
		170.511
	Figure 4C
	Ki67+ cells per crypt			plotted values (averaging 3 counted sections per mouse)
	Mettl3fl/fl	VilCreERT2;Mettl3fl/fl
mouse 1	30.6667	35.3333		27.7778	30.4444
	27.6667	28.3333		24.8889	29.1111
	25	27.6667		28.6667	29.3333
mouse 2	27	33.6667		21.3333	23.8889
	25	28.6667		23.4444	35.7778
	22.6667	25		25.6667	30.8889
mouse 3	31.6667	32.6667
	29.3333	30.6667
	25	24.6667
mouse 4	28	30.6667
	21	22.6667
	15	18.3333
mouse 5	26	39.6667
	24.6667	38.6667
	19.6667	29
mouse 6	34.6667	35
	22.6667	29.3333
	19.6667	28.3333
	Figure 4D
	mRNA abundance rel to actin
		Mettl3fl/fl			VilCreERT2;Mettl3fl/fl
		mouse 1	mouse 2	mouse 3	mouse 1	mouse 2	mouse 3
	Olfm4	-0.522756	0.590542	-0.0677864	0.305599	-0.597193	-0.193451
	Clu	0.0826964	0.625194	-0.70789	0.0523478	-0.155902	0.942385
	Bmi1	-1.0783	0.843194	0.23511	0.734681		0.489051
	Lgr5	-0.179283	0.356447	-0.177164	1.17907	1.26374	1.64185
	Ascl2	-1.03586	0.848305	0.187554	2.15246	2.70221	1.68216
	Cd44	-0.386415	0.202416	0.183999	2.18257	2.70899	2.80561
	Hopx	-0.60732	0.268042	0.339278	2.45984	3.05172	3.27081
	Figure 4E
	TUNEL+ foci per crypt			plotted values (averaging 3 counted sections per mouse)
	Mettl3fl/fl	VilCreERT2;Mettl3fl/fl		Mettl3fl/fl	VilCreERT2;Mettl3fl/fl
mouse 1	0.125	5.5		0.0833333	5.91667
	0.125	7.5		1	8.33333
	0	4.75		0.458333	17.2083
mouse 2	1.125	9.625		0.25	15.125
	1.375	7.125			9.375
	0.5	8.25			6.29167
mouse 3	0.25	17.5
	0.5	15.125
	0.625	19
mouse 4	0.125	13.875
	0.5	14.75
	0.125	16.75
mouse 5		12.625
		8.125
		7.375
mouse 6		6.125
		5.875
		6.875
	Figure 4F
	TUNEL+ foci per nucleus				plotted values (averaging 3 counted sections per mouse)
	Crypt base	TA zone	Villus		Crypt base	TA zone	Villus
mouse 1	0.0384615	0.0673077	0.017094		0.034188	0.0717949	0.00949668
	0.0320513	0.0942308	0.00569801		0.0192308	0.132051	0.0151947
	0.0320513	0.0538462	0.00569801		0.0448718	0.0826923	0.00949668
mouse 2	0.025641	0.132692	0.025641		0.017094	0.0666667	0.0208927
	0.0192308	0.115385	0.00569801
	0.0128205	0.148077	0.014245
mouse 3	0.0384615	0.0423077	0.011396
	0.0512821	0.0923077	0.00854701
	0.0448718	0.113462	0.00854701
mouse 4	0.0192308	0.0903846	0.02849
	0.025641	0.0557692	0.022792
	0.00641026	0.0538462	0.011396

## Sheet: Figure 5
	Figure 5B
			%surviving organoids
			Mettl3fl/fl	biol. repl. 1			biol. repl. 2			biol. repl. 3				VilCreERT2;Mettl3fl/fl	biol. repl. 1			biol. repl. 2			biol. repl. 3
				tech. repl. 1	tech. repl. 2	tech. repl. 3	tech. repl. 1	tech. repl. 2	tech. repl. 3	tech. repl. 1	tech. repl. 2	tech. repl. 3			tech. repl. 1	tech. repl. 2	tech. repl. 3	tech. repl. 1	tech. repl. 2	tech. repl. 3	tech. repl. 1	tech. repl. 2	tech. repl. 3
			Duod	85.7143	85.2941	91.8033	75	85.7143	85	93.9759	93.0556	91.5254		Duod	3.33333	27.5862	10.7143	0	19.0476	5	6.0241	8.33333	18.6441
			Jejunum	91.3793	85.7143	88.3721	93.1818	90.625	91.1765	89.3617	91.0714	90.566		Jejunum	28.3019	40	13.1579	11.3636	12.5	5.88235	8.51064	8.92857	15.0943
			Ileum	93.9759	93.6709	91.5254	92.5	93.8776	87.5	91.9355	92.1875	89.1304		Ileum	6.41026	6.75676	5.55556	15	4.08163	12.5	1.6129	3.125	4.34783
			Prox. colon	80	82.6087	80.9524	80	75	76.1905	93.75	93.4783	90.9091		Prox. colon	15	17.3913	4.7619	8	5	9.52381	39.5833	19.5652	45.4545
			Dist. Colon	91.1111	91.8367	89.1892	82.1429	87.1795	85.2941	91.8919	91.6667	94.9153		Dist. Colon	57.7778	59.1837	64.8649	50	71.7949	52.9412	97.2973	97.8261	67.7966
			Mettl3fl/fl					VilCreERT2;Mettl3fl/fl
	plotted values to right		Duod	87.6039	81.9048	92.8523		Duod	13.8779	8.01587	11.0005
	averaging technical replicates		Jejunum	88.4886	91.6611	90.3331		Jejunum	27.1533	9.91533	10.8445
			Ileum	93.0574	91.2925	91.0845		Ileum	6.24086	10.5272	3.02858
			Prox. colon	81.187	77.0635	92.7125		Prox. colon	12.3844	7.50794	34.8677
			Dist. Colon	90.7123	84.8722	92.8246		Dist. Colon	60.6088	58.2453	87.64
	Figure 5E
		Mettl3fl/fl										VilCreERT2;Mettl3fl/fl
	Organoid area (µM^2)	biol. repl. 1			biol. repl. 2			biol. repl. 3				biol. repl. 1			biol. repl. 2			biol. repl. 3
	Day post 4-OHT	tech. repl. 1	tech. repl. 2	tech. repl. 3	tech. repl. 1	tech. repl. 2	tech. repl. 3	tech. repl. 1	tech. repl. 2	tech. repl. 3		tech. repl. 1	tech. repl. 2	tech. repl. 3	tech. repl. 1	tech. repl. 2	tech. repl. 3	tech. repl. 1	tech. repl. 2	tech. repl. 3
	Day 1	16183.9	17775.6	9255.52	11569.4	11411.1	9702.87	16836.9	16383.1	13156		16344.8	11971.7	10165.3	12407.1	13224.8	12363.2	10686.5	9867.33	9082.71
	Day 2	23067.6	22320.5	18041.7	21839.9	18583.2	18252.3	28248.1	43497.7	21287.9		22535.3	16596.7	13218.9	20166.2	17821.7	16618	17774.7	16157.9	18210.1
	Day 3	22429.6	22064.9	28397	35212.3	27757.8	33748.4	39353.5	57452.2	37582.9		18509.3	13877	12697.1	16061.5	19096.9	15962.1	18267.5	14102.6	13613.2
	Day 4	26976.2	29151.7	36991.4	43989.8	34726.1	46123.5	47601.1	65587.6	44806.7		20425.6	17026.4	8683.17	29376.2	14330.5	11474.2	14562.5	9732.13	12453
	Day 5	30209.2	31362	44055.7	52504.7	42773.1	47441.4	49993.5	75274.6	56458.4		19944.9	18547.5	7640.54	17445.1	11220.4	9823.55	12217.5	11049.3	11649.1
			Mettl3fl/fl					VilCreERT2;Mettl3fl/fl
	plotted values to right	Day post 4-OHT	biol. repl. 1	biol. repl. 2	biol. repl. 3			biol. repl. 1	biol. repl. 2	biol. repl. 3
	averaging technical replicates	1	14405	10894.5	15458.7			12827.2	12665	9878.84
		2	21143.2	19558.5	31011.2			17450.3	18202	17380.9
		3	24297.2	32239.5	44796.2			15027.8	17040.2	15327.8
		4	31039.8	41613.1	52665.2			15378.4	18393.6	12249.2
		5	35209	47573.1	60575.5			15377.7	12829.7	11638.6
	Figure 5F
		Mettl3fl/fl										VilCreERT2;Mettl3fl/fl
	% surviving organoids	biol. repl. 1			biol. repl. 2			biol. repl. 3				biol. repl. 1			biol. repl. 2			biol. repl. 3
	Day post 4-OHT	tech. repl. 1	tech. repl. 2	tech. repl. 3	tech. repl. 1	tech. repl. 2	tech. repl. 3	tech. repl. 1	tech. repl. 2	tech. repl. 3		tech. repl. 1	tech. repl. 2	tech. repl. 3	tech. repl. 1	tech. repl. 2	tech. repl. 3	tech. repl. 1	tech. repl. 2	tech. repl. 3
	Day 1	96.3816	97.8916	92.6316	90.7895	87.3134	86.8132	94.6237	93.9394	100		97.7974	94.2982	80	94.5455	94.2857	75.6757	88.7324	96.2963	91.6667
	Day 2	96.4912	93.3162	91.3043	89.4737	86.5672	87.234	89.1304	92.8571	100		96.2343	92.6829	79.5455	94.5455	91.4286	74.2857	93.2432	96.4286	91.6667
	Day 3	91.4894	86.1111	90.3226	88	86.8217	85.3933	83.75	90.3226	100		80.3738	71.8182	56.8182	67.9245	72.7273	45.7143	85.2941	85.8824	81.8033
	Day 4	80.3509	74.8344	92.0455	90.5405	85	84.2697	80	86.2069	96.6667		3.09392	15	14.3243	0	2.94118	0	23.2323	15.7895	7.47126
	Day 5	80.8118	72.0137	91.954	90.411	83.0508	79.5455	79.7297	89.6552	96.5517		2.02186	0.546448	0	0	0	0	3.14286	1.82648	3.44828
			Mettl3fl/fl					VilCreERT2;Mettl3fl/fl
	plotted values to right	Day post 4-OHT	biol. repl. 1	biol. repl. 2	biol. repl. 3			biol. repl. 1	biol. repl. 2	biol. repl. 3
	averaging technical replicates	1	95.6349	88.3054	96.1877			90.6985	88.1689	92.2318
		2	93.7039	87.7583	93.9959			89.4876	86.7532	93.7795
		3	89.3077	86.7383	91.3575			69.6701	62.122	84.3266
		4	82.4103	86.6034	87.6245			10.8061	0.980392	15.4977
		5	81.5932	84.3358	88.6455			0.856102	0	2.80587

## Sheet: Figure 6
Figure 6A	plotted values highlighted in grey						Figure 6B	plotted values highlighted in grey						Figure 6C	plotted values highlighted in grey									Figure 6D
																									Z score (TE)
Gene ID	gene_symbol...3	TE_Log2FC	P-value				Gene ID	gene_symbol...3	TE_Log2FC	P-value				Gene Set Name	# Genes in Gene Set (K)	Description	# Genes in Overlap (k)	k/K	p-value	-LOG10(FDR qvalue)					CTRL1	CTRL2	CTRL3	KO1	KO2	KO3
ENSMUSG00000030298	Sec13	-5.28103	0.0985681				ENSMUSG00000020585	Laptm4a	-3.6402	0.00146301				Phosphorylation	1824	The process of introducing a phosphate group into a molecule, usually with the formation of a phosphoric ester, a phosphoric anhydride or a phosphoric amide. [ISBN:0198506732]	26	0.0143	2.74e-10	5.67366				Kras	1.05378	1.11172	-0.634428	-0.566746	-0.964327	-0.940096
ENSMUSG00000099635	Gm28528	-4.61719	0.0475854				ENSMUSG00000111023	Gm48391	-3.24763	0.0988101				Response To Growth Factor	754	Any process that results in a change in state or activity of a cell or an organism (in terms of movement, secretion, enzyme production, gene expression, etc.) as a result of a growth factor stimulus. [GOC:BHF, GOC:mah]	17	0.0225	5.86e-10	5.66959				Tmprss6	1.67344	-0.0527641	-0.105073	-0.894261	-0.621343	-0.91473
ENSMUSG00000022100	Xpo7	-3.79065	0.0023784				ENSMUSG00000029004	Kmt2e	-3.20702	0.0925129				Response To Endogenous Stimulus	1777	Any process that results in a change in state or activity of a cell or an organism (in terms of movement, secretion, enzyme production, gene expression, etc.) as a result of a stimulus arising within the organism. [GOC:sm]	25	0.0141	8.29e-10	5.66959				Styk1	-0.594538	1.0628	1.11265	-0.669305	-0.911606	-0.672074
ENSMUSG00000001924	Uba1	-3.71665	0.0851143				ENSMUSG00000030451	Herc2	-3.18866	0.000131				Enzyme Linked Receptor Protein Signaling Pathway	1020	The series of molecular signals initiated by an extracellular ligand binding to a receptor on the surface of the target cell, where the receptor possesses catalytic activity or is closely associated with an enzyme such as a protein kinase, and ending with the regulation of a downstream cellular process, e.g. transcription. [GOC:mah, GOC:signaling, ISBN:0815316194]	19	0.0186	1.26e-09	5.61083				Rnf165	-0.585152	1.36437	0.769749	-0.818857	-0.730108	-0.821815
ENSMUSG00000020585	Laptm4a	-3.6402	0.00146301				ENSMUSG00000030265	Kras	-3.16795	0.0854395				Homeostatic Process	1690	Any biological process involved in the maintenance of an internal steady state. [GOC:jl, ISBN:0395825172]	22	0.013	3.84e-08	4.22475				Yes1	0.636595	0.337034	1.12782	-1.02686	-1.07459	-0.991594
ENSMUSG00000021113	Snapc1	-3.45012	0.00221914				ENSMUSG00000102480	Gm37926	-3.13205	0.0950639				Regulation Of Phosphorylation	1227	Any process that modulates the frequency, rate or extent of addition of phosphate groups into a molecule. [GOC:jl]	18	0.0147	1.32e-07	3.81531				Fiz1	-0.606837	0.82461	1.32641	-0.763288	-0.780895	-0.757754
ENSMUSG00000025059	Gk	-3.4467	0.0837938				ENSMUSG00000016942	Tmprss6	-3.06154	0.0903556				Regulation Of Protein Modification Process	1522	Any process that modulates the frequency, rate or extent of the covalent alteration of one or more amino acid residues within a protein. [GOC:mah, GOC:tb]	20	0.0131	1.47e-07	3.81531				Stk35	1.12355	1.06357	-0.640176	-0.765594	-0.781347	-0.729847
ENSMUSG00000030990	Pgap2	-3.39801	0.0880188				ENSMUSG00000052676	Zmat1	-3.00499	0.000236				Response To Fibroblast Growth Factor	120	Any process that results in a change in state or activity of a cell or an organism (in terms of movement, secretion, enzyme production, gene expression, etc.) as a result of a fibroblast growth factor stimulus. [GOC:mah]	7	0.0583	1.58e-07	3.81531				Sh2b1	0.723419	0.908689	0.539015	-1.04357	-1.12755	-0.322404
ENSMUSG00000002546	Golga2	-3.33042	0.00554842				ENSMUSG00000056370	Sftpb	-2.99057	0.0135716				Positive Regulation Of RNA Metabolic Process	1853	Any process that activates or increases the frequency, rate or extent of the chemical reactions and pathways involving RNA. [GOC:ai]	22	0.0119	1.89e-07	3.78781				Plk5	1.36961	0.707491	-0.340871	-0.858921	-0.877313	-1.18385
ENSMUSG00000111023	Gm48391	-3.24763	0.0988101				ENSMUSG00000032899	Styk1	-2.97365	0.0871467				Transmembrane Receptor Protein Tyrosine Kinase Signaling Pathway	642	The series of molecular signals initiated by an extracellular ligand binding to a receptor on the surface of the target cell where the receptor possesses tyrosine kinase activity, and ending with the regulation of a downstream cellular process, e.g. transcription. [GOC:ceb, GOC:signaling]	13	0.0202	2.35e-07	3.73993				Rgmb	0.890545	0.0315366	0.972837	-1.42921	-0.465711	-1.43341
ENSMUSG00000029004	Kmt2e	-3.20702	0.0925129				ENSMUSG00000030830	Itgal	-2.91654	0.0782032														Cebpa	0.342839	1.02094	0.63332	-1.47018	-0.526917	-1.42353
ENSMUSG00000030451	Herc2	-3.18866	0.000131168				ENSMUSG00000028600	Podn	-2.89572	0.0956056														Tiam1	1.24659	0.408177	0.198572	-1.43781	-0.415531	-1.40839
ENSMUSG00000030265	Kras	-3.16795	0.0854395				ENSMUSG00000025427	Rnf165	-2.89406	0.0864334														Mllt1	0.498456	0.25912	1.01249	-0.145888	-1.62418	-1.48271
ENSMUSG00000102858	Gm37086	-3.14882	8.46981e-07				ENSMUSG00000040296	Ddx58	-2.86369	0.0990655														Zbtb7b	0.996302	0.652023	0.392265	-1.43645	-0.604136	-0.645281
ENSMUSG00000089308	Gm24837	-3.13363	0.0319038				ENSMUSG00000014932	Yes1	-2.83624	0.00171587														Hcls1	1.61742	-0.332149	0.245502	-0.620975	-0.909801	-0.982007
ENSMUSG00000102480	Gm37926	-3.13205	0.0950639				ENSMUSG00000057530	Ece1	-2.82741	0.0453827														Hexim1	1.03943	0.576889	0.210918	-1.57426	-0.252976	-1.52146
ENSMUSG00000015023	Ddx19a	-3.09648	0.0672004				ENSMUSG00000090304	Vmn2r99	-2.81821	0.0869294														Klb	1.27395	0.552846	0.032049	-0.515455	-1.34339	-1.03625
ENSMUSG00000040177	2310057M21Rik	-3.09336	0.078268				ENSMUSG00000026279	Thap4	-2.77628	0.0540125														Ash2l	0.593165	0.688837	0.358334	-1.7421	0.10176	-1.64642
ENSMUSG00000107244	Gm43699	-3.08532	0.0694454				ENSMUSG00000011832	Evi5l	-2.77539	0.0866353														Npr2	0.386469	1.49757	-0.0966172	-0.917864	-0.869555	-0.144926
ENSMUSG00000025504	Eps8l2	-3.06578	0.000522557				ENSMUSG00000061374	Fiz1	-2.64632	0.0912986														Adipor2	0.613695	-0.0366758	0.90881	-1.66277	0.176938	-1.70483
ENSMUSG00000026502	Desi2	-3.06503	0.00131323				ENSMUSG00000019487	Trip10	-2.57934	0.0860996														Arid4b	0.5983	0.532679	0.367197	0.275897	-1.77407	-1.70417
ENSMUSG00000016942	Tmprss6	-3.06154	0.0903556				ENSMUSG00000037885	Stk35	-2.51519	0.0922964														Fgf23	0.858435	-0.139412	1.05896	-0.368583	-1.4094	-0.678918
ENSMUSG00000032875	Arhgef17	-3.04886	0.00302883				ENSMUSG00000086148	Gm15271	-2.47101	0.0130168														Fgfr4	1.03805	1.12325	-0.458693	-0.829424	-0.873175	-1.07811
ENSMUSG00000099820	Olfr1036	-3.03292	0.00742751				ENSMUSG00000053091	Lins1	-2.41522	0.0984795														Iqgap1	0.334339	0.168093	0.945754	-1.7031	0.25491	-1.90167
ENSMUSG00000100706	Gm19744	-3.02418	0.0891627				ENSMUSG00000030733	Sh2b1	-2.27281	0.00494898														Fcgr2b	1.17023	0.339998	0.577206	-1.00418	-1.08325	-0.806507
ENSMUSG00000052676	Zmat1	-3.00499	0.000236166				ENSMUSG00000078632	Lrrc37a	-2.2334	0.0211531														Smad7	1.21174	0.724445	-0.288541	-1.35591	-0.29174	-0.684139
ENSMUSG00000084786	Ubl5	-3.00466	0.000372899				ENSMUSG00000036395	Glb1l2	-2.20213	0.0300544														Prkca	1.20983	0.260025	0.508448	-1.34505	-0.633254	0.00515687
ENSMUSG00000056370	Sftpb	-2.99057	0.0135716				ENSMUSG00000048388	Fam171b	-2.19067	0.012418														Camk1	1.06476	0.403331	0.602222	-0.720631	-1.34968	-3.15974
ENSMUSG00000032899	Styk1	-2.97365	0.0871467				ENSMUSG00000035486	Plk5	-2.17438	0.0381825														Rxra	0.773304	0.515368	0.732312	-1.53866	-0.482322	-0.0642003
ENSMUSG00000110866	Gm48362	-2.97286	0.096947				ENSMUSG00000021098	4930447C04Rik	-2.15776	0.0852693														Slc39a14	0.961115	0.47985	0.465695	-0.316361	-1.5903	-0.234971
ENSMUSG00000093535	4930533I22Rik	-2.93887	0.0310076				ENSMUSG00000073077	Gm7173	-2.11129	0.0675178														Bcr	0.221564	1.32349	0.137103	-1.45981	-0.22235	-0.467877
ENSMUSG00000030830	Itgal	-2.91654	0.0782032				ENSMUSG00000048027	Rgmb	-2.01812	0.0168037														Prkd2	1.17015	0.350124	0.262593	-1.54331	-0.239559	-0.621932
ENSMUSG00000024177	Nme4	-2.90048	0.00421394				ENSMUSG00000038002	Cramp1l	-2.00564	0.0708902														Ext2	0.311727	0.492788	1.01183	-1.61054	-0.205806	-0.222403
ENSMUSG00000028600	Podn	-2.89572	0.0956056				ENSMUSG00000034957	Cebpa	-1.95897	0.00773192														Tgfb3	0.282337	-0.481064	1.62738	-0.614356	-0.814294	-1.58981
ENSMUSG00000025427	Rnf165	-2.89406	0.0864334				ENSMUSG00000002489	Tiam1	-1.94014	0.0212086														Flt3	-0.0680674	0.316184	1.436	-0.386447	-1.29767	-0.869506
ENSMUSG00000023826	Park2	-2.87992	0.0955585				ENSMUSG00000018822	Sfrp5	-1.90447	0.000565														Cerk	0.73219	0.271811	0.742126	-1.68386	-0.0622671	-0.581601
ENSMUSG00000040296	Ddx58	-2.86369	0.0990655				ENSMUSG00000028677	Rnf220	-1.85014	0.039422														Pkn1	1.15083	0.249836	0.3301	-1.57476	-0.156006	-0.197834
ENSMUSG00000105655	Gm42659	-2.84409	0.0936365				ENSMUSG00000023945	Slc5a7	-1.80116	0.0169603														Tmem108	0.532011	-0.0516701	1.39318	-0.841074	-1.03244	-1.68311
ENSMUSG00000014932	Yes1	-2.83624	0.00171587				ENSMUSG00000108078	Gm8744	-1.79999	0.0438378														Sh2d3c	0.349747	1.18746	0.391633	-1.44087	-0.48797	-0.823057
ENSMUSG00000057530	Ece1	-2.82741	0.0453827				ENSMUSG00000041515	Irf8	-1.76964	0.0430027														Camk2n1	1.18115	0.428435	0.290339	-1.4658	-0.434125	-0.723357
ENSMUSG00000090304	Vmn2r99	-2.81821	0.0869294				ENSMUSG00000086355	4933428C19Rik	-1.7681	0.0128684														Bub1b	1.02228	0.597851	0.114846	-0.132899	-1.60208	-0.114654
ENSMUSG00000026279	Thap4	-2.77628	0.0540125				ENSMUSG00000015365	Mov10l1	-1.75151	0.0390043
ENSMUSG00000011832	Evi5l	-2.77539	0.0866353				ENSMUSG00000064125	Prr36	-1.74584	0.0473693
ENSMUSG00000035078	Mtmr9	-2.718	0.000372135				ENSMUSG00000028245	Nsmaf	-1.72358	0.0326915
ENSMUSG00000092593	Gm20492	-2.71601	0.0493129				ENSMUSG00000024212	Mllt1	-1.72172	0.032428
ENSMUSG00000115086	AC159093.1	-2.7086	0.0821212				ENSMUSG00000030103	Bhlhe40	-1.72031	0.027805
ENSMUSG00000088252	Snord13	-2.68859	0.00963771				ENSMUSG00000005237	Dnah2	-1.71413	0.0820324
ENSMUSG00000050150	Slc9b1	-2.68319	0.012343				ENSMUSG00000040938	Slc16a11	-1.69933	0.0396873
ENSMUSG00000036529	Sbf1	-2.67237	0.0795203				ENSMUSG00000043154	Ppp2r3a	-1.69114	0.0430364
ENSMUSG00000061374	Fiz1	-2.64632	0.0912986				ENSMUSG00000028042	Zbtb7b	-1.66743	0.00812509
ENSMUSG00000022235	Cmbl	-2.6358	0.096598				ENSMUSG00000022130	Tgds	-1.66601	0.0639158
ENSMUSG00000037892	Pcdh18	-2.61521	0.0487837				ENSMUSG00000050854	Tmem125	-1.6395	0.0842086
ENSMUSG00000093345	Gm27956	-2.61125	0.00662803				ENSMUSG00000087484	2900089D17Rik	-1.63457	0.00968642
ENSMUSG00000006522	Itih3	-2.60802	0.00369432				ENSMUSG00000022831	Hcls1	-1.622	0.0892151
ENSMUSG00000094285	Olfr743	-2.5836	0.0378341				ENSMUSG00000085928	4933427I22Rik	-1.61672	0.0286
ENSMUSG00000042682	Selenok	-2.58251	0.00161992				ENSMUSG00000053626	Tll1	-1.60825	0.00388672
ENSMUSG00000019487	Trip10	-2.57934	0.0860996				ENSMUSG00000048878	Hexim1	-1.59754	0.0250518
ENSMUSG00000022550	Adck5	-2.57525	0.0998346				ENSMUSG00000022035	Ccdc25	-1.59119	0.0451938
ENSMUSG00000020886	Dlg4	-2.56483	0.0767555				ENSMUSG00000054199	Gon4l	-1.56905	0.0459282
ENSMUSG00000109079	Gm44755	-2.55904	2.01422e-05				ENSMUSG00000073067	9130019P16Rik	-1.56865	0.0398574
ENSMUSG00000024537	Psmg2	-2.53651	0.0925028				ENSMUSG00000036526	Card11	-1.55886	0.0263077
ENSMUSG00000058794	Nfe2	-2.52163	0.0876304				ENSMUSG00000112431	Gm10741	-1.5402	0.0526655
ENSMUSG00000001131	Timp1	-2.51666	0.0686993				ENSMUSG00000012609	Ttll5	-1.53828	0.0721179
ENSMUSG00000037885	Stk35	-2.51519	0.0922964				ENSMUSG00000029195	Klb	-1.53776	0.0215162
ENSMUSG00000034108	Ccs	-2.50948	0.00970007				ENSMUSG00000031575	Ash2l	-1.53646	0.0538626
ENSMUSG00000081264	Gm14021	-2.48682	0.0515664				ENSMUSG00000072511	Hhla1	-1.5349	0.0894574
ENSMUSG00000084400	Gm11576	-2.48133	0.00658345				ENSMUSG00000022175	Lrp10	-1.53398	0.0514823
ENSMUSG00000084621	Gm25106	-2.47242	0.0941857				ENSMUSG00000068732	Tmem167b	-1.51243	0.0473791
ENSMUSG00000086148	Gm15271	-2.47101	0.0130168				ENSMUSG00000028035	Dnajb4	-1.50048	0.0794664
ENSMUSG00000029472	Anapc5	-2.468	0.0838824				ENSMUSG00000106190	Gm20768	-1.4931	0.00896054
ENSMUSG00000051067	Lingo3	-2.45541	0.0789354				ENSMUSG00000022365	Derl1	-1.48762	0.0616153
ENSMUSG00000041058	Wwp1	-2.45274	0.0978785				ENSMUSG00000028469	Npr2	-1.46704	0.0802245
ENSMUSG00000107306	Gm42577	-2.43963	0.0970563				ENSMUSG00000116011	AC103674.1	-1.46447	0.00891744
ENSMUSG00000025979	Mob4	-2.42313	0.000470526				ENSMUSG00000059375	Vmn1r33	-1.45675	0.000585
ENSMUSG00000090236	Car15	-2.41818	0.000834303				ENSMUSG00000030168	Adipor2	-1.45188	0.0837547
ENSMUSG00000018405	Mrm1	-2.41754	0.0391102				ENSMUSG00000039219	Arid4b	-1.44348	0.0812039
ENSMUSG00000053091	Lins1	-2.41522	0.0984795				ENSMUSG00000086449	9030204H09Rik	-1.44312	0.0651889
ENSMUSG00000101608	Gm28652	-2.41001	0.0760809				ENSMUSG00000112569	Gm33111	-1.44264	0.0817023
ENSMUSG00000106376	Gm34139	-2.39361	0.0202294				ENSMUSG00000055632	Hmcn2	-1.43633	0.00112134
ENSMUSG00000080845	Gm9115	-2.36125	0.0195488				ENSMUSG00000060878	Olfr1420	-1.43222	0.00952293
ENSMUSG00000065763	Gm23847	-2.35744	0.0784315				ENSMUSG00000002820	Atg4d	-1.42761	0.0551557
ENSMUSG00000112854	Gm38403	-2.35472	0.0892158				ENSMUSG00000023935	Spats1	-1.41382	0.0236999
ENSMUSG00000107535	Gm44183	-2.34361	0.0101528				ENSMUSG00000040822	1700123O20Rik	-1.40636	0.0537097
ENSMUSG00000104498	Gm37110	-2.34361	0.0101528				ENSMUSG00000040842	Szrd1	-1.39456	0.0336596
ENSMUSG00000113213	Gm19540	-2.34009	0.044124				ENSMUSG00000052485	Tmem171	-1.3934	0.0663033
ENSMUSG00000027887	Sypl2	-2.33578	0.0214337				ENSMUSG00000053411	Cbx7	-1.38647	0.00210029
ENSMUSG00000038292	Ccdc155	-2.33137	0.0769445				ENSMUSG00000029640	Usp12	-1.38178	0.098665
ENSMUSG00000028108	Ecm1	-2.32716	0.0954003				ENSMUSG00000087261	Gm15477	-1.38119	0.0184519
ENSMUSG00000057729	Prtn3	-2.31754	0.0266646				ENSMUSG00000111422	1700027J07Rik	-1.38037	0.00992788
ENSMUSG00000032243	Itga11	-2.30079	0.0247101				ENSMUSG00000024519	Cplx4	-1.37211	0.0139383
ENSMUSG00000015759	Cnih1	-2.30077	0.000721422				ENSMUSG00000020673	Tpo	-1.37187	0.0291218
ENSMUSG00000112581	1700022H01Rik	-2.29621	0.0612877				ENSMUSG00000099478	Gm28370	-1.36642	0.0643504
ENSMUSG00000064842	Gm26206	-2.29081	0.00635698				ENSMUSG00000000182	Fgf23	-1.36556	0.0429471
ENSMUSG00000102931	Gm38114	-2.28235	0.0278981				ENSMUSG00000005320	Fgfr4	-1.33133	0.0452391
ENSMUSG00000090217	Gm16116	-2.27721	0.0449219				ENSMUSG00000030536	Iqgap1	-1.32983	0.0928752
ENSMUSG00000030733	Sh2b1	-2.27281	0.00494898				ENSMUSG00000085445	Gm16348	-1.32462	0.00512205
ENSMUSG00000085925	Rtl1	-2.26906	0.00600375				ENSMUSG00000026656	Fcgr2b	-1.32117	0.00322822
ENSMUSG00000099455	Gm29288	-2.26281	0.0770529				ENSMUSG00000100483	Gm28237	-1.31875	0.0308768
ENSMUSG00000100145	Gm8502	-2.26281	0.0770529				ENSMUSG00000025880	Smad7	-1.30024	0.069929
ENSMUSG00000115410	AC131586.3	-2.25667	0.0330359				ENSMUSG00000112404	AC159282.1	-1.29902	0.0242635
ENSMUSG00000097974	Gm10605	-2.25112	0.0131278				ENSMUSG00000009734	Pou6f2	-1.2989	0.0625537
ENSMUSG00000078632	Lrrc37a	-2.2334	0.0211532				ENSMUSG00000028744	Pqlc2	-1.29873	0.0102029
ENSMUSG00000030865	Chp2	-2.23136	0.0681564				ENSMUSG00000050965	Prkca	-1.29799	0.0524857
ENSMUSG00000036395	Glb1l2	-2.20213	0.0300544				ENSMUSG00000027313	Chac1	-1.29463	0.0780003
ENSMUSG00000087373	Gm15892	-2.20052	0.0909746				ENSMUSG00000114213	A430090L17Rik	-1.28614	0.0711236
ENSMUSG00000041789	2700046A07Rik	-2.19805	0.055944				ENSMUSG00000005802	Slc30a4	-1.27724	0.0909737
ENSMUSG00000048388	Fam171b	-2.19067	0.012418				ENSMUSG00000021254	Gpatch2l	-1.27162	0.0679195
ENSMUSG00000035486	Plk5	-2.17438	0.0381825				ENSMUSG00000030272	Camk1	-1.254	0.0324623
ENSMUSG00000116031	AC160335.1	-2.17055	0.0037992				ENSMUSG00000095913	Gm21844	-1.24681	0.0664865
ENSMUSG00000050439	Enthd1	-2.16128	0.0468476				ENSMUSG00000034177	Rnf43	-1.23849	0.054178
ENSMUSG00000114149	Gm47646	-2.16111	0.0990416				ENSMUSG00000059288	Cdyl	-1.22993	0.0384463
ENSMUSG00000093531	Vmn2r-ps117	-2.15983	0.0279124				ENSMUSG00000032818	Loxhd1	-1.22628	0.0979038
ENSMUSG00000021098	4930447C04Rik	-2.15776	0.0852693				ENSMUSG00000001663	Gstt1	-1.21403	0.0459884
ENSMUSG00000099950	9130227L01Rik	-2.1507	0.0293577				ENSMUSG00000015846	Rxra	-1.20934	0.0373674
ENSMUSG00000073077	Gm7173	-2.11129	0.0675178				ENSMUSG00000022094	Slc39a14	-1.20501	0.0446094
ENSMUSG00000037851	Iars	-2.10085	0.0285489				ENSMUSG00000009681	Bcr	-1.20477	0.0762673
ENSMUSG00000106772	Gm43794	-2.08721	1.12576e-05				ENSMUSG00000020904	Cfap52	-1.20238	0.0390304
ENSMUSG00000058656	Samd12	-2.08207	0.0177698				ENSMUSG00000050967	Creg2	-1.19468	0.018659
ENSMUSG00000110071	Gm45512	-2.06164	0.0386773				ENSMUSG00000037795	N4bp2	-1.19281	0.0633199
ENSMUSG00000099611	Vmn1r189	-2.05698	0.0429906				ENSMUSG00000104017	Gm37363	-1.19001	0.072842
ENSMUSG00000063582	Olfr666	-2.0531	0.0272168				ENSMUSG00000041187	Prkd2	-1.18903	0.0446628
ENSMUSG00000110016	Gm20751	-2.0505	0.0913953				ENSMUSG00000051435	Fhad1	-1.18466	0.051942
ENSMUSG00000024793	Tnfrsf25	-2.04475	0.00670768				ENSMUSG00000015970	Chdh	-1.1787	0.0794391
ENSMUSG00000087331	1810021B22Rik	-2.04205	0.0751154				ENSMUSG00000049538	Adamts16	-1.1762	0.068968
ENSMUSG00000026822	Lcn2	-2.0245	0.0852763				ENSMUSG00000044150	Bclaf3	-1.17343	0.0588796
ENSMUSG00000107504	Gm35549	-2.02384	0.0145635				ENSMUSG00000030703	Gdpd3	-1.17084	0.00691375
ENSMUSG00000093336	Mir1954	-2.02002	0.0143272				ENSMUSG00000079022	Col22a1	-1.1618	0.073955
ENSMUSG00000048027	Rgmb	-2.01812	0.0168037				ENSMUSG00000030213	Atf7ip	-1.15928	0.0520481
ENSMUSG00000046160	Olig1	-2.01058	0.00633687				ENSMUSG00000034427	Myo15b	-1.15848	0.0553543
ENSMUSG00000040127	Sdr9c7	-2.0073	0.0194761				ENSMUSG00000032280	Tle3	-1.15444	0.0499093
ENSMUSG00000110964	Gm20953	-2.00597	0.0347599				ENSMUSG00000032207	Lipc	-1.15311	0.0376271
ENSMUSG00000038002	Cramp1l	-2.00564	0.0708902				ENSMUSG00000113788	Gm47904	-1.14154	0.00396054
ENSMUSG00000107937	Gm44200	-1.99653	0.0270286				ENSMUSG00000020214	Glipr1l2	-1.13833	0.0855024
ENSMUSG00000092482	Gm20531	-1.99207	0.0328804				ENSMUSG00000037542	Aldh8a1	-1.13789	0.0437678
ENSMUSG00000002249	Tead3	-1.98796	0.0381008				ENSMUSG00000047434	Xxylt1	-1.13573	0.0894065
ENSMUSG00000026387	Sctr	-1.98225	0.0224974				ENSMUSG00000108668	Gm32816	-1.1333	0.0466121
ENSMUSG00000108297	Gm44167	-1.98197	0.039642				ENSMUSG00000074802	Gas2l3	-1.13234	0.0794919
ENSMUSG00000034957	Cebpa	-1.95897	0.00773192				ENSMUSG00000087469	Gm16142	-1.13153	0.0266856
ENSMUSG00000032257	Ankk1	-1.95779	0.0127754				ENSMUSG00000039021	Ttc16	-1.12786	0.0444645
ENSMUSG00000082266	Gm12303	-1.95698	0.085089				ENSMUSG00000043740	B430306N03Rik	-1.12612	0.0236598
ENSMUSG00000104396	Gm37959	-1.94946	0.0689162				ENSMUSG00000027198	Ext2	-1.12569	0.0655778
ENSMUSG00000045751	Mms22l	-1.94109	0.0168058				ENSMUSG00000004565	Pnpla6	-1.10862	0.0740188
ENSMUSG00000002489	Tiam1	-1.94014	0.0212086				ENSMUSG00000032741	Tpcn1	-1.09897	0.0693244
ENSMUSG00000114218	Gm47423	-1.93127	0.0891584				ENSMUSG00000042507	Elmsan1	-1.09588	0.0602389
ENSMUSG00000112278	Gm30025	-1.93086	0.0357381				ENSMUSG00000110839	Gm47800	-1.09509	0.0240966
ENSMUSG00000030827	Fgf21	-1.92878	0.00456135				ENSMUSG00000033105	Lss	-1.09448	0.0741944
ENSMUSG00000036882	Arhgap33	-1.91946	0.0399938				ENSMUSG00000028801	Stpg1	-1.09362	0.0155605
ENSMUSG00000086391	1700042O10Rik	-1.90898	0.014536				ENSMUSG00000024575	Pde6a	-1.08889	0.034276
ENSMUSG00000018822	Sfrp5	-1.90447	0.000565224				ENSMUSG00000086968	4933431E20Rik	-1.08473	0.00254646
ENSMUSG00000020884	Asgr1	-1.90326	0.0241105				ENSMUSG00000021253	Tgfb3	-1.08453	0.0964256
ENSMUSG00000038763	Alpk3	-1.90251	0.075232				ENSMUSG00000087612	A230005M16Rik	-1.08388	0.0703976
ENSMUSG00000086349	Gm13497	-1.89649	0.00204779				ENSMUSG00000022272	Myo10	-1.08282	0.0640066
ENSMUSG00000073959	Olfr584	-1.88492	0.0529332				ENSMUSG00000042817	Flt3	-1.08236	0.0546647
ENSMUSG00000053175	Bcl3	-1.87885	0.0598645				ENSMUSG00000035891	Cerk	-1.07953	0.0539922
ENSMUSG00000100157	2310034O05Rik	-1.87597	0.0915526				ENSMUSG00000060459	Kng2	-1.07851	0.0219779
ENSMUSG00000086769	Gm15587	-1.87359	0.0819891				ENSMUSG00000042500	Ago4	-1.07361	0.0599806
ENSMUSG00000086898	Itpr3os	-1.86334	0.0349876				ENSMUSG00000079588	Tmem182	-1.07271	0.0238282
ENSMUSG00000046691	Chtf8	-1.86216	0.00866328				ENSMUSG00000001566	Mnx1	-1.07178	0.0891405
ENSMUSG00000051853	Arf3	-1.85269	0.0418506				ENSMUSG00000086269	Tmcc3os	-1.07064	0.00690156
ENSMUSG00000028677	Rnf220	-1.85014	0.039422				ENSMUSG00000040563	Plppr2	-1.06948	0.0744989
ENSMUSG00000103825	Gm38178	-1.84969	0.017277				ENSMUSG00000070378	Olfr403	-1.06728	0.0826825
ENSMUSG00000065277	Gm25126	-1.84317	0.0689594				ENSMUSG00000057672	Pkn1	-1.06623	0.0899209
ENSMUSG00000105185	4930519H02Rik	-1.83933	0.0496132				ENSMUSG00000103881	Gm10748	-1.0628	0.0684922
ENSMUSG00000111953	Gm18637	-1.82609	0.00759235				ENSMUSG00000028799	Zfp362	-1.05454	0.0123055
ENSMUSG00000081805	Gm14335	-1.81705	0.0226458				ENSMUSG00000039563	2210406O10Rik	-1.05002	0.0212726
ENSMUSG00000108019	Gm44108	-1.81526	0.05941				ENSMUSG00000108888	Gm45231	-1.04676	0.0414755
ENSMUSG00000025317	Car5a	-1.81434	0.00284576				ENSMUSG00000073916	Olfr669	-1.03969	0.0385479
ENSMUSG00000099954	Gm28112	-1.81391	0.00541651				ENSMUSG00000109419	Gm45163	-1.03933	0.038845
ENSMUSG00000015745	Plekho1	-1.81275	0.0606132				ENSMUSG00000085336	Gm11732	-1.03685	0.0159221
ENSMUSG00000058076	Sdhc	-1.81198	0.0607169				ENSMUSG00000073478	D730003I15Rik	-1.0365	0.0773738
ENSMUSG00000030047	Arhgap25	-1.81061	0.0968722				ENSMUSG00000087444	Gm5475	-1.03376	0.0159591
ENSMUSG00000112106	Gm47026	-1.80664	0.0194349				ENSMUSG00000027435	Cd93	-1.02576	0.098928
ENSMUSG00000087291	Gm11946	-1.80512	0.0414176				ENSMUSG00000038902	Pogz	-1.02517	0.0582237
ENSMUSG00000024665	Fads2	-1.80168	0.0205345				ENSMUSG00000027074	Slc43a3	-1.02274	0.0524174
ENSMUSG00000023945	Slc5a7	-1.80116	0.0169603				ENSMUSG00000042757	Tmem108	-1.02261	0.0209802
ENSMUSG00000108078	Gm8744	-1.79999	0.0438378				ENSMUSG00000059013	Sh2d3c	-1.02159	0.0161485
ENSMUSG00000080972	Gm16061	-1.79435	0.0234054				ENSMUSG00000020777	Acox1	-1.02089	0.0754001
ENSMUSG00000107515	Gm43886	-1.78926	0.0541691				ENSMUSG00000016503	Gtf3a	-1.01718	0.0958535
ENSMUSG00000092888	Gm22122	-1.78739	0.0538664				ENSMUSG00000092509	Gm20394	-1.01678	0.0390384
ENSMUSG00000114857	Gm48770	-1.78356	0.0311126				ENSMUSG00000046447	Camk2n1	-1.01579	0.0218545
ENSMUSG00000078087	Rps12l1	-1.78083	0.0095807				ENSMUSG00000040084	Bub1b	-1.00332	0.098932
ENSMUSG00000010122	Slc47a1	-1.77809	0.0574594				ENSMUSG00000030287	Itpr2	-0.994462	0.0602115
ENSMUSG00000039556	Ppp1r3f	-1.77701	0.0169372				ENSMUSG00000037525	Bcdin3d	-0.991382	0.0401139
ENSMUSG00000113031	Gm34552	-1.77334	0.0598167				ENSMUSG00000018547	Pip4k2b	-0.980759	0.0377354
ENSMUSG00000041515	Irf8	-1.76964	0.0430027				ENSMUSG00000024527	Afg3l2	-0.967839	0.0811518
ENSMUSG00000085584	Rtl9	-1.7684	0.0984694				ENSMUSG00000025280	Polr3a	-0.967746	0.0971792
ENSMUSG00000086355	4933428C19Rik	-1.7681	0.0128684				ENSMUSG00000048572	Tmem252	-0.966319	0.0622717
ENSMUSG00000031074	Fgf3	-1.7661	0.0699997				ENSMUSG00000110427	4933406B17Rik	-0.966116	0.0648149
ENSMUSG00000113090	Gm48190	-1.7609	0.037413				ENSMUSG00000034867	Ankrd27	-0.964235	0.0433162
ENSMUSG00000056411	Gm12500	-1.75931	0.000321513				ENSMUSG00000041498	Kif14	-0.958842	0.0448962
ENSMUSG00000088258	Gm24291	-1.75551	0.0436755				ENSMUSG00000006784	Ttc25	-0.956979	0.0942035
ENSMUSG00000015365	Mov10l1	-1.75151	0.0390043				ENSMUSG00000054072	Iigp1	-0.954777	0.0438816
ENSMUSG00000023236	Scg5	-1.75085	0.0177707				ENSMUSG00000028688	Toe1	-0.947321	0.0729238
ENSMUSG00000064125	Prr36	-1.74584	0.0473693				ENSMUSG00000066026	Dhrs3	-0.941334	0.0507135
ENSMUSG00000110170	St6galnac2	-1.74059	0.0223765				ENSMUSG00000029445	Hpd	-0.933237	0.0217052
ENSMUSG00000113334	D030007L05Rik	-1.74051	0.0846672				ENSMUSG00000059995	Atxn7l3	-0.924359	0.0167753
ENSMUSG00000066196	Spag8	-1.73988	0.0897427				ENSMUSG00000024254	Abcg8	-0.922149	0.0586837
ENSMUSG00000115232	AC174678.2	-1.73397	0.0289195				ENSMUSG00000108372	Gm45124	-0.917846	0.0221022
ENSMUSG00000071456	1110002L01Rik	-1.73118	0.0918423				ENSMUSG00000096169	Olfr1564	-0.917391	0.0144665
ENSMUSG00000085759	1700061E18Rik	-1.73068	0.0037446				ENSMUSG00000107460	Gm44186	-0.917299	0.0566142
ENSMUSG00000029379	Cxcl3	-1.73027	0.018633				ENSMUSG00000023991	Foxp4	-0.914727	0.00173433
ENSMUSG00000014846	Tppp3	-1.73004	0.0402309				ENSMUSG00000006281	Tep1	-0.913718	0.0287158
ENSMUSG00000108981	Gm15262	-1.72548	0.00930207				ENSMUSG00000032714	Syde1	-0.909878	0.0765396
ENSMUSG00000100450	Gm9443	-1.72447	0.0980613				ENSMUSG00000054672	5830411N06Rik	-0.907343	0.0774618
ENSMUSG00000028245	Nsmaf	-1.72358	0.0326915				ENSMUSG00000091635	Vmn2r13	-0.905671	0.0757736
ENSMUSG00000030811	Fbxl19	-1.72252	0.0168475				ENSMUSG00000028341	Nr4a3	-0.902497	0.0342599
ENSMUSG00000075105	Olfr1218	-1.72179	0.0779448				ENSMUSG00000041797	Abca9	-0.899989	0.0642322
ENSMUSG00000024212	Mllt1	-1.72172	0.032428				ENSMUSG00000049608	Gpr55	-0.89695	0.0366168
ENSMUSG00000030103	Bhlhe40	-1.72031	0.027805				ENSMUSG00000006307	Kmt2b	-0.896366	0.0349153
ENSMUSG00000090220	Pitpnm2os1	-1.71566	0.0770351				ENSMUSG00000074452	Pate2	-0.894304	0.0387282
ENSMUSG00000048988	Elfn1	-1.71426	0.0283209				ENSMUSG00000113717	Gm40658	-0.893911	0.0929553
ENSMUSG00000005237	Dnah2	-1.71413	0.0820324				ENSMUSG00000097381	A230087F16Rik	-0.89341	0.0322252
ENSMUSG00000065446	Mir139	-1.7126	0.0659013				ENSMUSG00000097253	Gm26770	-0.892274	0.0276136
ENSMUSG00000020814	Mxra7	-1.71022	0.00482198				ENSMUSG00000024621	Csf1r	-0.891944	0.0725371
ENSMUSG00000114049	Gm48140	-1.70841	0.0468391				ENSMUSG00000040836	Gpr161	-0.889204	0.00256181
ENSMUSG00000017453	Pipox	-1.70614	0.00754128				ENSMUSG00000038425	Poli	-0.885708	0.0111965
ENSMUSG00000050276	Mrgprg	-1.70608	0.0325169				ENSMUSG00000039911	Spsb1	-0.879514	0.0260526
ENSMUSG00000048142	Nat8l	-1.70456	0.0205921				ENSMUSG00000050373	Snx21	-0.877591	0.0132361
ENSMUSG00000052135	Foxo6	-1.69973	0.0354169				ENSMUSG00000027219	Slc28a2	-0.858709	0.0237991
ENSMUSG00000040938	Slc16a11	-1.69933	0.0396873				ENSMUSG00000043279	Trim56	-0.85773	0.0613636
ENSMUSG00000097921	Gm26576	-1.6938	0.0993687				ENSMUSG00000110308	Gm45516	-0.856974	0.064502
ENSMUSG00000098889	Gm27206	-1.69377	0.00223376				ENSMUSG00000042078	Svop	-0.855588	0.0897949
ENSMUSG00000043154	Ppp2r3a	-1.69114	0.0430363				ENSMUSG00000030122	Ptms	-0.852724	0.0177435
ENSMUSG00000072423	Psmb11	-1.6848	0.0895568				ENSMUSG00000072720	Myo18b	-0.851158	0.0185139
ENSMUSG00000065945	Gm23796	-1.67944	0.0744663				ENSMUSG00000025137	Pcyt2	-0.849055	0.000414
ENSMUSG00000063919	Srrm4	-1.67677	0.0344873				ENSMUSG00000072664	Ugt3a1	-0.8412	0.0978445
ENSMUSG00000055805	Fmnl1	-1.67544	0.00106055				ENSMUSG00000065987	Cd209b	-0.840282	0.0512892
ENSMUSG00000090561	Gm17207	-1.67316	0.0992178				ENSMUSG00000027217	Tspan18	-0.836346	0.0356481
ENSMUSG00000028042	Zbtb7b	-1.66743	0.00812509				ENSMUSG00000102950	Gm37018	-0.835761	0.0506982
ENSMUSG00000102615	Gm37844	-1.66718	0.0260705				ENSMUSG00000004098	Col5a3	-0.826937	0.086943
ENSMUSG00000022130	Tgds	-1.66601	0.0639158				ENSMUSG00000023987	Pgc	-0.820375	0.0136455
ENSMUSG00000032024	Clmp	-1.66537	0.000332441				ENSMUSG00000058756	Thra	-0.819913	0.071952
ENSMUSG00000081551	Gm14654	-1.66444	0.0241394				ENSMUSG00000021236	Entpd5	-0.817912	0.0305717
ENSMUSG00000046317	BC107364	-1.65927	0.00279709				ENSMUSG00000063952	Brpf3	-0.817176	0.0913862
ENSMUSG00000111808	Gm18225	-1.65898	0.0192348				ENSMUSG00000045326	Fndc7	-0.814013	0.00987924
ENSMUSG00000064982	Gm25259	-1.65778	0.0357784				ENSMUSG00000063382	Bcl9l	-0.812761	0.0471355
ENSMUSG00000042793	Lgr6	-1.65754	0.0412458				ENSMUSG00000021339	Mrs2	-0.808918	0.00518862
ENSMUSG00000090002	Gm16006	-1.6556	0.0759812				ENSMUSG00000039055	Eme1	-0.804552	0.0354603
ENSMUSG00000103360	Gm38156	-1.64742	0.0642823				ENSMUSG00000052273	Dnah3	-0.804287	0.0162031
ENSMUSG00000050854	Tmem125	-1.6395	0.0842086				ENSMUSG00000003134	Tbc1d8	-0.800677	0.019221
ENSMUSG00000089796	Gm16575	-1.63528	0.0900942				ENSMUSG00000018459	Slc13a3	-0.796582	0.0543406
ENSMUSG00000112234	Gm48427	-1.63483	0.0320336				ENSMUSG00000042345	Ubash3a	-0.792723	0.0176241
ENSMUSG00000087484	2900089D17Rik	-1.63457	0.00968642				ENSMUSG00000066510	Ankdd1a	-0.791119	0.0657754
ENSMUSG00000084797	Gm14321	-1.63234	0.0397789				ENSMUSG00000035047	Kri1	-0.789968	0.0570623
ENSMUSG00000019715	Gle1	-1.63033	0.017182				ENSMUSG00000015468	Notch4	-0.782226	0.0455095
ENSMUSG00000024078	Ttc27	-1.62998	0.0857497				ENSMUSG00000022039	Adam2	-0.781811	0.0508232
ENSMUSG00000045518	Onecut3	-1.62831	0.0322069				ENSMUSG00000054728	Phactr1	-0.779926	0.0497802
ENSMUSG00000088712	Gm22728	-1.62808	0.045739				ENSMUSG00000059659	Gm10069	-0.779879	0.0347725
ENSMUSG00000109303	Gm44549	-1.62682	0.0397515				ENSMUSG00000035849	Krt222	-0.774331	0.0312482
ENSMUSG00000091550	Gm6811	-1.62629	0.025451				ENSMUSG00000039989	Cbx4	-0.772634	0.0760639
ENSMUSG00000095730	Vmn2r29	-1.62612	0.003053				ENSMUSG00000061086	Myl4	-0.767492	0.0616212
ENSMUSG00000036551	Akap14	-1.6258	0.0965516				ENSMUSG00000073557	Ppp1r12b	-0.767477	0.0763006
ENSMUSG00000036117	Il5	-1.62315	0.0178496				ENSMUSG00000100106	Gm28856	-0.766188	0.0622566
ENSMUSG00000022831	Hcls1	-1.622	0.0892151				ENSMUSG00000005667	Mthfd2	-0.765906	0.0560841
ENSMUSG00000106356	Gm42438	-1.62043	0.0225705				ENSMUSG00000044709	Gemin7	-0.765592	0.0257287
ENSMUSG00000085928	4933427I22Rik	-1.61672	0.0286				ENSMUSG00000064325	Hhip	-0.764731	0.0935435
ENSMUSG00000092563	Gm3617	-1.61625	0.0394494				ENSMUSG00000050908	Tvp23a	-0.764012	0.0216469
ENSMUSG00000029788	Cpa5	-1.61388	0.0780488				ENSMUSG00000097401	Gm26744	-0.756639	0.0369397
ENSMUSG00000053626	Tll1	-1.60825	0.00388672				ENSMUSG00000020805	Slc13a5	-0.755268	0.082734
ENSMUSG00000103785	Gm35025	-1.60669	0.0315419				ENSMUSG00000039910	Cited2	-0.755122	0.0372001
ENSMUSG00000033644	Piwil2	-1.60598	0.0948339				ENSMUSG00000038055	Dexi	-0.747612	0.00155266
ENSMUSG00000110102	Gm9132	-1.603	0.0155615				ENSMUSG00000022504	Ciita	-0.741541	0.0754871
ENSMUSG00000092185	Gm20416	-1.60177	0.0819472				ENSMUSG00000043257	Pigv	-0.741472	0.0352847
ENSMUSG00000106136	4933408A14Rik	-1.59783	0.0243101				ENSMUSG00000104012	Gm37364	-0.735785	0.00272863
ENSMUSG00000048878	Hexim1	-1.59754	0.0250518				ENSMUSG00000042216	Sgsm1	-0.735361	0.0720937
ENSMUSG00000097251	5033417F24Rik	-1.59422	0.0113082				ENSMUSG00000104588	Gm43666	-0.732808	0.0722828
ENSMUSG00000022035	Ccdc25	-1.59119	0.0451938				ENSMUSG00000063146	Clip2	-0.726113	0.027755
ENSMUSG00000104299	Gm9924	-1.59107	0.0166299				ENSMUSG00000106802	Gm42885	-0.71893	0.0873148
ENSMUSG00000105395	Gm42672	-1.59098	0.0430934				ENSMUSG00000062181	Ces3b	-0.718152	0.0157403
ENSMUSG00000086049	Gm12735	-1.59064	0.069346				ENSMUSG00000109005	Gm45221	-0.717957	0.0137731
ENSMUSG00000027270	Lamp5	-1.58647	0.0135594				ENSMUSG00000115100	AC131586.2	-0.717858	0.0621062
ENSMUSG00000097907	Raxos1	-1.58509	0.0770093				ENSMUSG00000025420	Katnal2	-0.716438	0.0700302
ENSMUSG00000112784	Gm34868	-1.58328	0.093452				ENSMUSG00000097520	4930488L21Rik	-0.716237	0.0322967
ENSMUSG00000008482	Rnf151	-1.582	0.0624376				ENSMUSG00000038855	Itpkb	-0.709846	0.0175323
ENSMUSG00000064403	Gm23928	-1.57782	0.0230287				ENSMUSG00000048251	Rit1	-0.707682	0.0469928
ENSMUSG00000032812	Arap1	-1.57641	0.0693892				ENSMUSG00000039477	Tnrc18	-0.707408	0.0376765
ENSMUSG00000053550	Shisa7	-1.57617	0.065369				ENSMUSG00000097748	Gm26533	-0.707361	0.0186479
ENSMUSG00000025500	Lmntd2	-1.5748	0.00392924				ENSMUSG00000040712	Camta2	-0.705548	0.00147574
ENSMUSG00000110248	Gm45615	-1.57214	0.0766531				ENSMUSG00000056073	Grik2	-0.703477	0.0800368
ENSMUSG00000037664	Cdkn1c	-1.5718	0.00594563				ENSMUSG00000104034	2900092N22Rik	-0.700515	0.039574
ENSMUSG00000108367	Gm4881	-1.56969	0.0974996				ENSMUSG00000003863	Ppfia3	-0.695975	0.0886871
ENSMUSG00000115783	AC161763.1	-1.56913	0.0790644				ENSMUSG00000031631	Cfap97	-0.693165	0.0384299
ENSMUSG00000054199	Gon4l	-1.56905	0.0459282				ENSMUSG00000047875	Gpr157	-0.691771	0.0535441
ENSMUSG00000073067	9130019P16Rik	-1.56865	0.0398574				ENSMUSG00000029167	Ppargc1a	-0.690413	0.020901
ENSMUSG00000009090	Ap1b1	-1.5648	0.0490815				ENSMUSG00000042249	Grk3	-0.68651	0.00508686
ENSMUSG00000017737	Mmp9	-1.56467	0.00672459				ENSMUSG00000028804	Csmd2	-0.679544	0.0244851
ENSMUSG00000036526	Card11	-1.55886	0.0263077				ENSMUSG00000020868	Xylt2	-0.673284	0.0888817
ENSMUSG00000104493	Gm19552	-1.55875	0.0108708				ENSMUSG00000046179	E2f8	-0.672221	0.00213002
ENSMUSG00000056418	BC043934	-1.55539	0.0322277				ENSMUSG00000074469	Gm15348	-0.669589	0.044462
ENSMUSG00000009291	Pttg1ip	-1.55465	0.0642475				ENSMUSG00000027273	Snap25	-0.660831	0.0521221
ENSMUSG00000026430	Rassf5	-1.55259	0.0851951				ENSMUSG00000109323	Gm44968	-0.656799	0.0116053
ENSMUSG00000086234	Usp46os2	-1.55013	0.0786746				ENSMUSG00000047728	BC025446	-0.655984	0.0137348
ENSMUSG00000000489	Pdgfb	-1.54909	0.00271589				ENSMUSG00000009418	Nav1	-0.653473	0.0138415
ENSMUSG00000055531	Cpsf6	-1.54653	0.0652713				ENSMUSG00000070808	Bicra	-0.65271	0.0103259
ENSMUSG00000106282	Gm2287	-1.5462	0.0465433				ENSMUSG00000055435	Maf	-0.645381	0.0911193
ENSMUSG00000109500	Gm44999	-1.54329	0.0199197				ENSMUSG00000030407	Qpctl	-0.642024	0.0942299
ENSMUSG00000009092	Derl3	-1.54086	0.00749216				ENSMUSG00000039671	Zmynd8	-0.639413	0.0387564
ENSMUSG00000112431	Gm10741	-1.5402	0.0526655				ENSMUSG00000114863	Gm48824	-0.637181	0.0548516
ENSMUSG00000039329	Tex19.1	-1.54008	0.0455818				ENSMUSG00000024376	Epb41l4a	-0.636879	0.016333
ENSMUSG00000063972	Nr6a1	-1.53939	0.0593241				ENSMUSG00000018678	Sp2	-0.636676	0.0880567
ENSMUSG00000012609	Ttll5	-1.53828	0.0721179				ENSMUSG00000025207	Sema4g	-0.635652	0.0134885
ENSMUSG00000029195	Klb	-1.53776	0.0215162				ENSMUSG00000097393	D030068K23Rik	-0.630791	0.0114527
ENSMUSG00000107200	Gm43039	-1.53681	0.05318				ENSMUSG00000097493	9930014A18Rik	-0.630179	0.0887785
ENSMUSG00000023232	Serinc2	-1.53668	0.0893424				ENSMUSG00000039153	Runx2	-0.626023	0.0707334
ENSMUSG00000031575	Ash2l	-1.53646	0.0538626				ENSMUSG00000111389	Gm39465	-0.625591	0.0672626
ENSMUSG00000072511	Hhla1	-1.5349	0.0894574				ENSMUSG00000106720	Gm43795	-0.619815	0.0230645
ENSMUSG00000042429	Adora1	-1.5342	0.00844299				ENSMUSG00000109498	Gm45222	-0.619367	0.091643
ENSMUSG00000102775	Gm38160	-1.5341	0.0461634				ENSMUSG00000025857	Dnaaf5	-0.615546	0.0202124
ENSMUSG00000032028	Nxpe2	-1.53407	0.0242147				ENSMUSG00000104965	Gm43437	-0.610996	0.0170556
ENSMUSG00000022175	Lrp10	-1.53398	0.0514823				ENSMUSG00000024935	Slc1a1	-0.610572	0.0507568
ENSMUSG00000018326	Ywhab	-1.53127	0.0727373				ENSMUSG00000034354	Mtmr3	-0.609642	0.0815592
ENSMUSG00000110455	Gm45904	-1.52955	0.0441493				ENSMUSG00000023030	Slc11a2	-0.60583	0.0095687
ENSMUSG00000024325	Ring1	-1.52421	0.083766				ENSMUSG00000072809	9330160F10Rik	-0.602283	0.00404133
ENSMUSG00000083700	Gm2986	-1.52309	0.0281173				ENSMUSG00000031161	Hdac6	-0.599338	0.0620206
ENSMUSG00000113434	3200001D21Rik	-1.52119	0.0872705				ENSMUSG00000042097	Zfp239	-0.599115	0.0228188
ENSMUSG00000086370	Ftx	-1.51767	0.0799779				ENSMUSG00000026447	Pik3c2b	-0.597901	0.0130265
ENSMUSG00000050015	Olfr350	-1.51764	0.0122936				ENSMUSG00000059602	Syn3	-0.597272	0.0217097
ENSMUSG00000006850	Tmco6	-1.51529	0.0510775				ENSMUSG00000035864	Syt1	-0.594236	0.0698834
ENSMUSG00000001240	Ramp2	-1.51416	0.0255022				ENSMUSG00000078599	Skint8	-0.587368	0.08924
ENSMUSG00000114327	Gm40988	-1.51291	0.030997				ENSMUSG00000070306	Ccdc153	-0.587272	0.0404416
ENSMUSG00000068732	Tmem167b	-1.51243	0.0473791				ENSMUSG00000109304	Gm45112	-0.584482	0.01191
ENSMUSG00000039545	Flicr	-1.51174	0.0890831				ENSMUSG00000059810	Rgs3	-0.584443	0.0285059
ENSMUSG00000028035	Dnajb4	-1.50048	0.0794664				ENSMUSG00000046574	Prr12	-0.582109	0.01443
ENSMUSG00000106190	Gm20768	-1.4931	0.00896054				ENSMUSG00000015202	Magi1	-0.576447	0.0566946
ENSMUSG00000086656	Gm15701	-1.49265	0.016507				ENSMUSG00000008090	Fgfrl1	-0.575866	0.010919
ENSMUSG00000113019	Gm47467	-1.49196	0.0810878				ENSMUSG00000078700	D030028A08Rik	-0.575186	0.0991086
ENSMUSG00000044576	Garem2	-1.49143	0.0907409				ENSMUSG00000058435	Btnl4	-0.57494	0.0277618
ENSMUSG00000090035	Galnt4	-1.48985	0.0664023				ENSMUSG00000029761	Cald1	-0.573583	0.0296176
ENSMUSG00000089819	Gm15679	-1.48944	0.0446877				ENSMUSG00000033458	Fan1	-0.573318	0.0463149
ENSMUSG00000022365	Derl1	-1.48762	0.0616153				ENSMUSG00000036466	Megf11	-0.572634	0.00527328
ENSMUSG00000115088	AC131029.1	-1.48682	0.058952				ENSMUSG00000020492	Ska2	-0.57058	0.0788988
ENSMUSG00000069806	Cacng7	-1.48636	0.0112434				ENSMUSG00000114369	Gm41077	-0.568676	0.0115787
ENSMUSG00000025626	Phf6	-1.48085	0.0687574				ENSMUSG00000101073	Vmn1r200	-0.555899	0.0262048
ENSMUSG00000084557	Gm25279	-1.47957	0.0751015				ENSMUSG00000039633	Lonrf1	-0.554876	0.0432826
ENSMUSG00000050772	Olfr1124	-1.47193	0.0319264				ENSMUSG00000025792	Slc25a10	-0.553725	0.0657272
ENSMUSG00000108751	Gm45217	-1.47177	0.00718125				ENSMUSG00000026566	Mpzl1	-0.550082	0.0397802
ENSMUSG00000111820	Gm36120	-1.46827	0.0366825				ENSMUSG00000046186	Cd109	-0.549977	0.0531944
ENSMUSG00000044092	C130050O18Rik	-1.46818	0.00871946				ENSMUSG00000070777	Ceacam20	-0.543593	0.0466837
ENSMUSG00000028469	Npr2	-1.46704	0.0802245				ENSMUSG00000105449	Gm43379	-0.543158	0.047037
ENSMUSG00000073008	Gpr174	-1.46604	0.092045				ENSMUSG00000002475	Abhd3	-0.541279	0.0511314
ENSMUSG00000043157	Arl11	-1.46539	0.0598342				ENSMUSG00000042625	Safb2	-0.540449	0.0702707
ENSMUSG00000026816	Gtf3c5	-1.46536	0.0848008				ENSMUSG00000042502	Cd2bp2	-0.538582	0.0557613
ENSMUSG00000116011	AC103674.1	-1.46447	0.00891744				ENSMUSG00000022855	Senp2	-0.538234	0.0415506
ENSMUSG00000108383	Gm6567	-1.46344	0.0106498				ENSMUSG00000028327	Stra6l	-0.537314	0.0491081
ENSMUSG00000091492	Gm17025	-1.46335	0.0262412				ENSMUSG00000031155	Pim2	-0.536853	0.0962111
ENSMUSG00000110202	Gm45435	-1.45873	0.0657275				ENSMUSG00000037750	Fam222b	-0.536216	0.040906
ENSMUSG00000059375	Vmn1r33	-1.45675	0.000584569				ENSMUSG00000034248	Slc25a37	-0.536025	0.0958448
ENSMUSG00000109149	Gm19656	-1.45502	0.0997886				ENSMUSG00000078202	Nrarp	-0.53462	0.0527283
ENSMUSG00000073422	H2-Ke6	-1.45454	0.0667403				ENSMUSG00000060206	Zfp462	-0.534222	0.0688246
ENSMUSG00000109807	Gm45244	-1.45449	0.0713907				ENSMUSG00000104528	Gm43314	-0.534133	0.0386904
ENSMUSG00000030168	Adipor2	-1.45188	0.0837547				ENSMUSG00000026980	Ly75	-0.533546	0.0528264
ENSMUSG00000092353	Gm20539	-1.44616	0.00953872				ENSMUSG00000027824	Vmn2r1	-0.529803	0.003094
ENSMUSG00000100562	Gm29611	-1.44595	0.0334274				ENSMUSG00000021336	Slc17a4	-0.528892	0.0631992
ENSMUSG00000046718	Bst2	-1.44582	0.0105727				ENSMUSG00000039842	Mcph1	-0.527886	0.0593193
ENSMUSG00000010362	Rdm1	-1.44566	0.0813997				ENSMUSG00000047248	C2cd3	-0.5256	0.0155154
ENSMUSG00000082536	Gm13456	-1.44379	0.0362865				ENSMUSG00000109841	E330011O21Rik	-0.525581	0.0926648
ENSMUSG00000039219	Arid4b	-1.44348	0.0812039				ENSMUSG00000045639	Zfp629	-0.524116	0.061642
ENSMUSG00000086449	9030204H09Rik	-1.44312	0.0651889				ENSMUSG00000097583	6430590A07Rik	-0.518473	0.026136
ENSMUSG00000112569	Gm33111	-1.44264	0.0817023				ENSMUSG00000066894	Vsig10	-0.517931	0.0524436
ENSMUSG00000110216	Gm36325	-1.44199	0.0127165				ENSMUSG00000003810	Mast2	-0.517125	0.0251167
ENSMUSG00000089764	Gm16580	-1.44175	0.0596471				ENSMUSG00000029062	Cdk11b	-0.515494	0.0683637
ENSMUSG00000097411	B430218F22Rik	-1.44134	0.0280175				ENSMUSG00000102999	Gm37762	-0.514764	0.05555
ENSMUSG00000036867	Smad6	-1.44058	0.0191804				ENSMUSG00000110474	Gm45848	-0.511427	0.0494116
ENSMUSG00000052301	Doc2a	-1.44006	0.00459535				ENSMUSG00000040722	Scamp5	-0.510728	0.0689419
ENSMUSG00000084792	1700056N10Rik	-1.43777	0.00233273				ENSMUSG00000097750	Gm4673	-0.506361	0.0571959
ENSMUSG00000055632	Hmcn2	-1.43633	0.00112134				ENSMUSG00000034152	Exoc3	-0.505934	0.0652695
ENSMUSG00000105946	Gm43776	-1.43566	0.0454705				ENSMUSG00000068742	Cry2	-0.503851	0.000968
ENSMUSG00000000751	Rpa1	-1.43552	0.0786226				ENSMUSG00000097207	6030443J06Rik	-0.502044	0.0517085
ENSMUSG00000002396	Ocel1	-1.43314	0.0197408				ENSMUSG00000063659	Zbtb18	-0.499932	0.0477819
ENSMUSG00000037996	Slc24a2	-1.43226	0.0831188				ENSMUSG00000053414	Hunk	-0.497849	0.0596356
ENSMUSG00000060878	Olfr1420	-1.43222	0.00952293				ENSMUSG00000044617	Zbtb39	-0.496768	0.0249479
ENSMUSG00000049907	Rasl11b	-1.43108	0.0339852				ENSMUSG00000018604	Tbx3	-0.492443	0.0527466
ENSMUSG00000056938	Acbd4	-1.42802	0.0307695				ENSMUSG00000036098	Myrf	-0.484852	0.00677668
ENSMUSG00000002820	Atg4d	-1.42761	0.0551557				ENSMUSG00000032221	Mns1	-0.482983	0.0318418
ENSMUSG00000000411	Tssk3	-1.42242	0.0510444				ENSMUSG00000034171	Faah	-0.482933	0.0962911
ENSMUSG00000104362	Gm37928	-1.42142	0.0650726				ENSMUSG00000036813	Entpd8	-0.482359	0.0899909
ENSMUSG00000113338	A530046M15Rik	-1.42101	0.0326419				ENSMUSG00000032329	Hmg20a	-0.482299	0.00773589
ENSMUSG00000042759	Apobr	-1.42005	0.0428105				ENSMUSG00000021913	Ogdhl	-0.481061	0.0176782
ENSMUSG00000024011	Pi16	-1.41697	0.00828503				ENSMUSG00000022286	Grhl2	-0.478388	0.0134519
ENSMUSG00000111673	Gm29724	-1.41498	0.096802				ENSMUSG00000113186	A330076C08Rik	-0.47838	0.041996
ENSMUSG00000097601	Gm26660	-1.4143	0.00974703				ENSMUSG00000037013	Ss18	-0.476432	0.0377354
ENSMUSG00000023935	Spats1	-1.41382	0.0236999				ENSMUSG00000028809	Srrm1	-0.472353	0.0158279
ENSMUSG00000085255	Taco1os	-1.41013	0.043591				ENSMUSG00000037801	Iqch	-0.472063	0.0188827
ENSMUSG00000031337	Mtm1	-1.40988	0.0995611				ENSMUSG00000041695	Kcnj2	-0.465815	0.0367859
ENSMUSG00000090700	Cyp4f40	-1.40787	0.0341494				ENSMUSG00000031667	Aktip	-0.461692	0.0111989
ENSMUSG00000040822	1700123O20Rik	-1.40636	0.0537097				ENSMUSG00000020658	Efr3b	-0.461558	0.0817645
ENSMUSG00000002324	Rec8	-1.40581	0.0960273				ENSMUSG00000034235	Usp54	-0.459352	0.0323486
ENSMUSG00000074088	Snrnp40	-1.40297	0.0961934				ENSMUSG00000051339	2900026A02Rik	-0.458214	0.0507428
ENSMUSG00000040842	Szrd1	-1.39456	0.0336596				ENSMUSG00000029478	Ncor2	-0.456518	0.059041
ENSMUSG00000113634	Gm36756	-1.39427	0.0245679				ENSMUSG00000031730	Dhodh	-0.454204	0.0899558
ENSMUSG00000052485	Tmem171	-1.3934	0.0663033				ENSMUSG00000024515	Smad4	-0.453754	0.0708685
ENSMUSG00000062621	Olfr911-ps1	-1.39111	0.0602949				ENSMUSG00000037486	Asxl2	-0.453395	0.0815656
ENSMUSG00000018752	Tnfsfm13	-1.38985	0.0789249				ENSMUSG00000035198	Tubg1	-0.452216	0.0457377
ENSMUSG00000046961	Gpr156	-1.38931	0.010192				ENSMUSG00000017607	Tns4	-0.450585	0.0760573
ENSMUSG00000105402	Gm3716	-1.38856	0.016134				ENSMUSG00000040446	Rprd1a	-0.450299	0.090608
ENSMUSG00000045204	Olfr835	-1.38852	0.0472555				ENSMUSG00000044026	Slc35g1	-0.449831	0.0463512
ENSMUSG00000053475	Tnfaip6	-1.38755	0.00296236				ENSMUSG00000034832	Tet3	-0.449374	0.0657072
ENSMUSG00000054256	Msi1	-1.38698	0.0846541				ENSMUSG00000042428	Mgat3	-0.448302	0.0895703
ENSMUSG00000053411	Cbx7	-1.38647	0.00210029				ENSMUSG00000031732	Phlpp2	-0.441186	0.0424664
ENSMUSG00000107388	Gm42788	-1.38579	0.0850506				ENSMUSG00000113204	Gm46430	-0.43923	0.0940185
ENSMUSG00000048583	Igf2	-1.38562	0.00807551				ENSMUSG00000004896	Rrnad1	-0.438289	0.0241714
ENSMUSG00000001313	Rnd2	-1.38469	0.00342288				ENSMUSG00000096822	Olfr344	-0.436864	0.055696
ENSMUSG00000082080	Gm9246	-1.38445	0.0639438				ENSMUSG00000097119	B230354K17Rik	-0.43438	0.0538506
ENSMUSG00000029640	Usp12	-1.38178	0.098665				ENSMUSG00000032834	Pwp2	-0.428351	0.0105751
ENSMUSG00000087261	Gm15477	-1.38119	0.0184519				ENSMUSG00000028053	Ash1l	-0.427773	0.0154572
ENSMUSG00000111422	1700027J07Rik	-1.38037	0.00992788				ENSMUSG00000022610	Mapk12	-0.420435	0.00553718
ENSMUSG00000084985	Gm16135	-1.37719	0.0114031				ENSMUSG00000087382	Ctcflos	-0.420185	0.0383332
ENSMUSG00000102533	Gm37226	-1.377	0.017304				ENSMUSG00000003382	Etv3	-0.419527	0.0803316
ENSMUSG00000109876	Gm45449	-1.37635	0.00522755				ENSMUSG00000043991	Pura	-0.418375	0.066334
ENSMUSG00000034226	Rhov	-1.37523	0.0181514				ENSMUSG00000068290	Ddrgk1	-0.416189	0.0714259
ENSMUSG00000024519	Cplx4	-1.37211	0.0139383				ENSMUSG00000030770	Parva	-0.412886	0.0910219
ENSMUSG00000020673	Tpo	-1.37187	0.0291218				ENSMUSG00000040151	Hs2st1	-0.409574	0.065679
ENSMUSG00000068606	Gm4841	-1.37112	0.0301578				ENSMUSG00000035936	Aldh5a1	-0.407106	0.0662425
ENSMUSG00000106965	Gm18290	-1.36914	0.0619219				ENSMUSG00000023015	Racgap1	-0.401043	0.0551658
ENSMUSG00000050423	Ppp1r3g	-1.36847	0.036501				ENSMUSG00000021033	Gstz1	-0.399118	0.0607305
ENSMUSG00000099478	Gm28370	-1.36642	0.0643504				ENSMUSG00000104292	Gm38042	-0.397948	0.0478097
ENSMUSG00000043463	Rab9b	-1.36611	0.00670384				ENSMUSG00000033624	Pdpr	-0.396236	0.0932233
ENSMUSG00000000182	Fgf23	-1.36556	0.0429471				ENSMUSG00000015757	Ppil4	-0.393465	0.0850263
ENSMUSG00000113932	2900024D18Rik	-1.36544	0.0539159				ENSMUSG00000115170	Vmn1r38	-0.392298	0.0841569
ENSMUSG00000081929	Rps11-ps2	-1.36304	0.053932				ENSMUSG00000019027	Dnah1	-0.38974	0.084655
ENSMUSG00000086584	Gm12002	-1.35933	0.0551302				ENSMUSG00000028158	Mttp	-0.386981	0.0727337
ENSMUSG00000091117	Gm9064	-1.35805	0.0954745				ENSMUSG00000019947	Arid5b	-0.385862	0.000599
ENSMUSG00000041907	Gpr45	-1.35637	0.00548966				ENSMUSG00000022987	Zfp641	-0.382183	0.0227423
ENSMUSG00000086000	Gm12493	-1.35635	0.0186916				ENSMUSG00000041444	Arhgap32	-0.38211	0.0682944
ENSMUSG00000113588	Gm48328	-1.35554	0.00702831				ENSMUSG00000104676	Gm42777	-0.380697	0.0753242
ENSMUSG00000086211	Gm12462	-1.35423	0.069911				ENSMUSG00000031577	Tti2	-0.379149	0.0484381
ENSMUSG00000038552	Fndc4	-1.34902	0.0312801				ENSMUSG00000040771	Oard1	-0.378318	0.00763274
ENSMUSG00000023828	Slc22a3	-1.34865	0.0070356				ENSMUSG00000059456	Ptk2b	-0.377748	0.0519444
ENSMUSG00000104385	Gm7449	-1.34851	0.0648172				ENSMUSG00000033769	Exoc6b	-0.377211	0.03632
ENSMUSG00000047104	Pbp2	-1.34691	0.0716807				ENSMUSG00000112355	Gm48285	-0.37373	0.0662929
ENSMUSG00000110017	Gm45237	-1.33762	0.0336855				ENSMUSG00000050332	Amer1	-0.369299	0.00742362
ENSMUSG00000048997	Atxn7l2	-1.33606	0.0465086				ENSMUSG00000021115	Vrk1	-0.365651	0.0406076
ENSMUSG00000115062	AC158777.1	-1.33507	0.0647888				ENSMUSG00000027291	Vps39	-0.357166	0.0760246
ENSMUSG00000025735	Rhbdl1	-1.33381	0.065139				ENSMUSG00000047153	Khnyn	-0.346437	0.0557209
ENSMUSG00000021239	Vsx2	-1.33317	0.0390388				ENSMUSG00000027253	Lrp4	-0.339723	0.0613974
ENSMUSG00000026805	Barhl1	-1.33142	0.0352692				ENSMUSG00000048668	Rhno1	-0.334828	0.0290017
ENSMUSG00000005320	Fgfr4	-1.33133	0.0452391				ENSMUSG00000091514	Gm17484	-0.331877	0.0898282
ENSMUSG00000030536	Iqgap1	-1.32983	0.0928752				ENSMUSG00000040274	Cdk6	-0.328103	0.079751
ENSMUSG00000023966	Rsph9	-1.32956	0.0252041				ENSMUSG00000039349	C130074G19Rik	-0.327344	0.0412184
ENSMUSG00000086421	Gm14091	-1.32587	0.0334267				ENSMUSG00000029925	Tbxas1	-0.323638	0.0799562
ENSMUSG00000106408	Gm43321	-1.32507	0.0712423				ENSMUSG00000035623	Rsf1	-0.322349	0.0692912
ENSMUSG00000083658	Gm15798	-1.32478	0.017668				ENSMUSG00000103591	Gm38365	-0.320214	0.0851797
ENSMUSG00000085445	Gm16348	-1.32462	0.00512205				ENSMUSG00000023235	Ccl25	-0.30778	0.0359741
ENSMUSG00000068079	Tcf15	-1.3244	0.0961824				ENSMUSG00000032077	Bud13	-0.297163	0.0720862
ENSMUSG00000025083	Afap1l2	-1.32212	0.0959322				ENSMUSG00000033059	Pygb	-0.294521	0.0736039
ENSMUSG00000026656	Fcgr2b	-1.32117	0.00322822				ENSMUSG00000027367	Stard7	-0.292656	0.0174292
ENSMUSG00000093920	Olfr463	-1.32093	0.00873223				ENSMUSG00000039908	Slc26a11	-0.289381	0.0300624
ENSMUSG00000074281	Gm12522	-1.32079	0.0418208				ENSMUSG00000078247	Airn	-0.278328	0.0854643
ENSMUSG00000100483	Gm28237	-1.31875	0.0308768				ENSMUSG00000035898	Uba6	-0.269812	0.0526921
ENSMUSG00000108327	Gm44939	-1.31716	0.0779939				ENSMUSG00000031906	Smpd3	-0.269751	0.0919842
ENSMUSG00000048772	Tmem53	-1.31581	0.0544101				ENSMUSG00000054920	Klhl5	-0.267085	0.0250584
ENSMUSG00000028743	Akr7a5	-1.3156	0.0261295				ENSMUSG00000020220	Vps13d	-0.254413	0.0682986
ENSMUSG00000103742	Gm38240	-1.31549	0.0298303				ENSMUSG00000034377	Tulp4	-0.242827	0.0857413
ENSMUSG00000029108	Pcdh7	-1.3154	0.0826188				ENSMUSG00000056268	Dennd1b	-0.242113	0.0927784
ENSMUSG00000089849	Runx2os2	-1.31448	0.0333547				ENSMUSG00000031601	Cnot7	-0.223454	0.0960668
ENSMUSG00000033420	Antxr1	-1.3134	0.01369				ENSMUSG00000027652	Ralgapb	-0.222982	0.0310033
ENSMUSG00000113905	Gm48872	-1.3116	0.00582003				ENSMUSG00000113864	Gm48381	-0.222575	0.0600811
ENSMUSG00000074577	Ripor3	-1.31123	0.0417196				ENSMUSG00000034973	Dopey1	-0.182771	0.0669635
ENSMUSG00000052293	Taf9	-1.31052	0.0376425				ENSMUSG00000060429	Sntb1	-0.151826	0.0997861
ENSMUSG00000079007	Tcl1b4	-1.30581	0.0268087				ENSMUSG00000070985	Acnat1	-0.149867	0.0968243
ENSMUSG00000107140	Gm43811	-1.30505	0.0693301				ENSMUSG00000074182	Znhit6	0.24051	0.0342201
ENSMUSG00000106682	Gm42648	-1.30324	0.0963686				ENSMUSG00000030556	Lrrc28	0.272985	0.0179532
ENSMUSG00000024308	Tapbp	-1.30323	0.0597209				ENSMUSG00000027109	Sp3	0.284019	0.0750014
ENSMUSG00000074652	Myh7b	-1.30314	0.0169059				ENSMUSG00000031533	Mrps31	0.284034	0.064711
ENSMUSG00000022394	L3mbtl2	-1.30255	0.0972176				ENSMUSG00000066324	Impad1	0.286419	0.0561842
ENSMUSG00000044595	Dnd1	-1.3007	0.0312427				ENSMUSG00000031540	Kat6a	0.314304	0.0768152
ENSMUSG00000025880	Smad7	-1.30024	0.0699289				ENSMUSG00000052151	Plpp2	0.316664	0.0290882
ENSMUSG00000067649	Mageb18	-1.29993	0.0869146				ENSMUSG00000099964	Gm29514	0.332398	0.061059
ENSMUSG00000051331	Cacna1c	-1.29965	0.0452574				ENSMUSG00000040396	Abhd13	0.350524	0.0525911
ENSMUSG00000112404	AC159282.1	-1.29902	0.0242635				ENSMUSG00000026088	Mitd1	0.356144	0.00483695
ENSMUSG00000009734	Pou6f2	-1.2989	0.0625537				ENSMUSG00000032583	Mon1a	0.366632	0.0298252
ENSMUSG00000028744	Pqlc2	-1.29873	0.0102029				ENSMUSG00000026070	Il18r1	0.369864	0.0186862
ENSMUSG00000050965	Prkca	-1.29799	0.0524857				ENSMUSG00000051316	Taf7	0.37276	0.0387871
ENSMUSG00000097742	Gm26535	-1.29619	0.0982764				ENSMUSG00000049225	Pdp1	0.372869	0.0679643
ENSMUSG00000027313	Chac1	-1.29463	0.0780003				ENSMUSG00000029462	Vps29	0.378029	0.0398919
ENSMUSG00000085250	Gm15234	-1.29285	0.010413				ENSMUSG00000031226	Pbdc1	0.379743	0.0555632
ENSMUSG00000041351	Rap1gap	-1.29222	0.0400787				ENSMUSG00000057497	Fam136a	0.38083	0.0782705
ENSMUSG00000043903	Zfp469	-1.29216	0.0218988				ENSMUSG00000090877	Hspa1b	0.38649	0.0657527
ENSMUSG00000018909	Arrb1	-1.29083	0.0884391				ENSMUSG00000027293	Ehd4	0.401167	0.0793013
ENSMUSG00000103711	Tstd1	-1.28901	0.0847203				ENSMUSG00000042396	Rbm7	0.40342	0.0873668
ENSMUSG00000084592	Mir1898	-1.28788	0.0202232				ENSMUSG00000022372	Sla	0.406067	0.0857849
ENSMUSG00000085486	Gm11634	-1.28718	0.0546842				ENSMUSG00000049353	Rd3	0.4096	0.035732
ENSMUSG00000101581	C430002N11Rik	-1.28686	0.0156883				ENSMUSG00000015533	Itga2	0.417693	0.0848285
ENSMUSG00000073686	Gm10564	-1.28672	0.0495652				ENSMUSG00000030347	D6Wsu163e	0.420692	0.0601613
ENSMUSG00000086433	Rsf1os1	-1.28628	0.0949943				ENSMUSG00000044018	Mrpl50	0.446333	0.0225311
ENSMUSG00000114213	A430090L17Rik	-1.28614	0.0711236				ENSMUSG00000106729	Gm43165	0.447179	0.0212915
ENSMUSG00000039316	Rftn1	-1.28428	0.0316423				ENSMUSG00000024421	Lama3	0.465822	0.0814564
ENSMUSG00000013928	Thap8	-1.28427	0.020971				ENSMUSG00000064128	Cenpj	0.47829	0.0616232
ENSMUSG00000107648	Olfr764-ps1	-1.28413	0.0160159				ENSMUSG00000020495	Smg8	0.480132	0.0309224
ENSMUSG00000040016	Ptger3	-1.28371	0.0531743				ENSMUSG00000096010	Hist4h4	0.48358	0.00353761
ENSMUSG00000105512	Gm43714	-1.28352	0.0323092				ENSMUSG00000067931	Zfp948	0.483939	0.0124942
ENSMUSG00000056679	Gpr173	-1.28173	0.0509919				ENSMUSG00000045576	St7l	0.489395	0.0868885
ENSMUSG00000097084	Foxl1	-1.27926	0.0317819				ENSMUSG00000037738	Nek5	0.498168	0.00147597
ENSMUSG00000102779	Gm38164	-1.2791	0.0638182				ENSMUSG00000070420	Zscan25	0.506955	0.0728469
ENSMUSG00000090203	AU015336	-1.27907	0.00932011				ENSMUSG00000037638	Zbtb42	0.51325	0.0618164
ENSMUSG00000022885	St6gal1	-1.27886	0.0701914				ENSMUSG00000046994	Mars2	0.526306	0.057263
ENSMUSG00000094721	Olfr1462	-1.27873	0.0298376				ENSMUSG00000056501	Cebpb	0.545116	0.0447931
ENSMUSG00000085770	Gm11381	-1.27799	0.0899143				ENSMUSG00000029134	Plb1	0.563325	0.0226096
ENSMUSG00000005802	Slc30a4	-1.27724	0.0909737				ENSMUSG00000025777	Gdap1	0.590422	0.0698116
ENSMUSG00000086943	4732414G09Rik	-1.27718	0.0933127				ENSMUSG00000004285	Atp6v1f	0.640187	0.0953465
ENSMUSG00000094690	1600014C23Rik	-1.27663	0.0827496				ENSMUSG00000079259	Trim71	0.64935	0.0156445
ENSMUSG00000020069	Hnrnph3	-1.27398	0.0541132				ENSMUSG00000024774	Ankrd22	0.664481	0.0165713
ENSMUSG00000082186	Gm12403	-1.27342	0.0141495				ENSMUSG00000008301	Phax	0.667218	0.0619193
ENSMUSG00000021254	Gpatch2l	-1.27162	0.0679195				ENSMUSG00000029335	Bmp3	0.667231	0.0663923
ENSMUSG00000102449	Gm37100	-1.26865	0.0381464				ENSMUSG00000040998	Npnt	0.67632	0.0831696
ENSMUSG00000087017	4930417H01Rik	-1.26847	0.022161				ENSMUSG00000051414	Olfr829	0.678663	0.0156737
ENSMUSG00000109981	Gm36849	-1.26829	0.0928925				ENSMUSG00000024287	Thoc1	0.69584	0.003732
ENSMUSG00000108822	Gm44787	-1.26813	0.00875935				ENSMUSG00000032288	Imp3	0.704452	0.0722342
ENSMUSG00000086268	Gm11670	-1.26653	0.0768015				ENSMUSG00000071637	Cebpd	0.706598	0.0385699
ENSMUSG00000059540	Tcea2	-1.26625	0.0799394				ENSMUSG00000020519	Sap30l	0.711402	0.0909246
ENSMUSG00000104605	Gm42922	-1.26619	0.0348274				ENSMUSG00000030732	Chrdl2	0.778727	0.0927532
ENSMUSG00000016253	Nelfcd	-1.26389	0.0255694				ENSMUSG00000000296	Tpd52l1	0.780678	0.0524814
ENSMUSG00000034161	Scx	-1.26301	0.0855342				ENSMUSG00000025271	Pfkfb1	0.798571	0.0235607
ENSMUSG00000112598	Gm40552	-1.26212	0.0940791				ENSMUSG00000047501	Cldn4	0.892041	0.0874546
ENSMUSG00000090062	Galnt6os	-1.25899	0.0288165				ENSMUSG00000022441	Efcab6	0.899954	0.0910108
ENSMUSG00000020894	Vamp2	-1.25841	0.0527349				ENSMUSG00000024248	Cox7a2l	0.907709	0.0799506
ENSMUSG00000115454	AC157572.2	-1.25835	0.0824576				ENSMUSG00000021578	Ccdc127	0.921678	0.0052631
ENSMUSG00000021576	Pdcd6	-1.25791	0.0866062				ENSMUSG00000115368	AC121567.1	0.950674	0.0145107
ENSMUSG00000086714	0610009E02Rik	-1.25691	0.0891608				ENSMUSG00000019768	Esr1	0.965014	0.0334074
ENSMUSG00000048856	Slc25a47	-1.25524	0.0272192				ENSMUSG00000026331	Slco6c1	0.983342	0.00831416
ENSMUSG00000047617	Paxx	-1.25509	0.0438036				ENSMUSG00000048970	C1galt1c1	0.992587	0.0882184
ENSMUSG00000036278	Macrod1	-1.25475	0.0683205				ENSMUSG00000027498	Cstf1	1.01357	0.091428
ENSMUSG00000087501	Gm12116	-1.25473	0.0355967				ENSMUSG00000103441	7530428D23Rik	1.04333	0.0664518
ENSMUSG00000064745	Gm24708	-1.25437	0.0395945				ENSMUSG00000027514	Zbp1	1.04547	0.0283056
ENSMUSG00000030272	Camk1	-1.254	0.0324623				ENSMUSG00000014769	Psmb1	1.04729	0.0792319
ENSMUSG00000065435	Mir135b	-1.25302	0.0771285				ENSMUSG00000024043	Arhgap28	1.05987	0.0527984
ENSMUSG00000085479	9430073C21Rik	-1.25302	0.0773394				ENSMUSG00000019782	Rwdd1	1.06572	0.0891872
ENSMUSG00000090273	Prr22	-1.25254	0.0402036				ENSMUSG00000051297	2410124H12Rik	1.08105	0.0209631
ENSMUSG00000097248	Gm2694	-1.25164	0.0558272				ENSMUSG00000030793	Pycard	1.08155	0.0815851
ENSMUSG00000058579	Cela2a	-1.2482	0.0910033				ENSMUSG00000062782	Olfr527	1.09383	0.0623568
ENSMUSG00000095913	Gm21844	-1.24681	0.0664865				ENSMUSG00000025396	Hsd17b6	1.09884	0.081712
ENSMUSG00000101746	2310043L19Rik	-1.24634	0.0885366				ENSMUSG00000084757	1700057H15Rik	1.11601	0.0828022
ENSMUSG00000082534	Gm13712	-1.2457	0.0470534				ENSMUSG00000105662	Gm6639	1.15578	0.0842696
ENSMUSG00000039032	Tsga13	-1.24539	0.0417598				ENSMUSG00000039414	Heatr5b	1.24352	0.0949423
ENSMUSG00000079434	Neu2	-1.24393	0.0722258				ENSMUSG00000025041	Nt5c2	1.24428	0.0616726
ENSMUSG00000111970	Gm47715	-1.24198	0.0743612				ENSMUSG00000043671	Dpy19l3	1.27976	0.0417685
ENSMUSG00000110447	Gm31518	-1.23964	0.0059097				ENSMUSG00000034115	Scn11a	1.29198	0.00815924
ENSMUSG00000006386	Tek	-1.2396	0.0556602				ENSMUSG00000028360	Slc44a5	1.309	0.00195976
ENSMUSG00000034177	Rnf43	-1.23849	0.054178				ENSMUSG00000044149	Nkrf	1.31131	0.0220595
ENSMUSG00000087381	Gm16008	-1.23675	0.0432429				ENSMUSG00000026527	Rgs7	1.32699	0.00824956
ENSMUSG00000040820	Hlcs	-1.2358	0.044844				ENSMUSG00000058022	Adtrp	1.32875	0.0956117
ENSMUSG00000102953	Gm37019	-1.23565	0.0519047				ENSMUSG00000042719	Naa25	1.38963	0.0804343
ENSMUSG00000020674	Pxdn	-1.23457	0.0195202				ENSMUSG00000038250	Usp38	1.44042	0.0824429
ENSMUSG00000064247	Plcxd1	-1.23438	0.00563281				ENSMUSG00000044176	Spink10	1.45107	0.061404
ENSMUSG00000106300	Gm42765	-1.23367	0.0996925				ENSMUSG00000073408	Dpcr1	1.46369	0.0504626
ENSMUSG00000045257	Morn2	-1.23249	0.0652327				ENSMUSG00000048327	Ckap2l	1.47258	0.050792
ENSMUSG00000023995	Tspo2	-1.23101	0.0541499				ENSMUSG00000003316	Glg1	1.48117	0.0620779
ENSMUSG00000059288	Cdyl	-1.22993	0.0384463				ENSMUSG00000035027	Map2k2	1.49012	0.0635189
ENSMUSG00000001496	Nkx2-1	-1.22963	0.0819872				ENSMUSG00000020097	Sgpl1	1.49592	0.0797973
ENSMUSG00000105198	Gm42502	-1.22957	0.0321392				ENSMUSG00000071076	Jund	1.50134	0.0659618
ENSMUSG00000099614	Uba1y-ps2	-1.22904	0.0142033				ENSMUSG00000042350	Arel1	1.50927	0.0520524
ENSMUSG00000085274	BC046401	-1.22862	0.0240526				ENSMUSG00000036181	Hist1h1c	1.57728	0.0677142
ENSMUSG00000062310	Glrp1	-1.22837	0.013744				ENSMUSG00000020463	Ppp4r3b	1.58276	0.0714548
ENSMUSG00000114512	Gm47348	-1.22806	0.0169961				ENSMUSG00000028086	Fbxw7	1.63878	0.0204525
ENSMUSG00000032818	Loxhd1	-1.22628	0.0979038				ENSMUSG00000047735	Samd9l	1.6815	0.0512896
ENSMUSG00000112317	Gm47580	-1.22562	0.0460675				ENSMUSG00000025532	Crcp	1.73547	0.0840584
ENSMUSG00000078528	Gm17068	-1.22514	0.0183921				ENSMUSG00000029209	Gnpda2	1.74855	0.0629502
ENSMUSG00000059336	Slc14a1	-1.22263	0.00530395				ENSMUSG00000071317	Bves	1.86098	0.0728677
ENSMUSG00000021390	Ogn	-1.22263	0.00293834				ENSMUSG00000024580	Grpel2	1.86215	0.0436147
ENSMUSG00000104078	Gm37023	-1.21999	0.0235747				ENSMUSG00000045210	Vcpip1	1.89033	0.019372
ENSMUSG00000020471	Pold2	-1.21855	0.056131				ENSMUSG00000033276	Stk36	2.01431	0.0874881
ENSMUSG00000099419	1700001D01Rik	-1.21738	0.0870325				ENSMUSG00000059439	Bcas3	2.09286	0.096661
ENSMUSG00000062729	Ppox	-1.2158	0.0831986				ENSMUSG00000056608	Chd9	2.13799	0.00354976
ENSMUSG00000031758	Cdyl2	-1.2155	0.0168885				ENSMUSG00000031212	Pgr15l	2.17255	0.0684472
ENSMUSG00000001663	Gstt1	-1.21403	0.0459884				ENSMUSG00000030739	Myh14	2.55555	0.0978441
ENSMUSG00000115750	AC138604.2	-1.21308	0.0504403				ENSMUSG00000038335	Tsr1	2.63969	0.0763735
ENSMUSG00000109040	Gm44542	-1.20935	0.0223186				ENSMUSG00000029050	Ski	2.67822	0.000998
ENSMUSG00000015846	Rxra	-1.20934	0.0373674				ENSMUSG00000031887	Tradd	2.77144	0.0714945
ENSMUSG00000033470	Cysltr2	-1.20778	0.0693489				ENSMUSG00000038290	Smg6	2.8304	0.00669764
ENSMUSG00000107263	Gm42471	-1.20761	0.0247502				ENSMUSG00000063077	Kif1b	2.90127	0.00306816
ENSMUSG00000029641	Rasl11a	-1.20617	0.0351452				ENSMUSG00000047084	Ngrn	3.01832	0.0206868
ENSMUSG00000022094	Slc39a14	-1.20501	0.0446094				ENSMUSG00000025404	R3hdm2	3.48779	0.00588297
ENSMUSG00000009681	Bcr	-1.20477	0.0762673				ENSMUSG00000105987	AI506816	3.66139	0.0976004
ENSMUSG00000020904	Cfap52	-1.20238	0.0390304
ENSMUSG00000098975	Gm27177	-1.20222	0.0695532
ENSMUSG00000105044	Gm10416	-1.2007	0.025971
ENSMUSG00000105076	A930003O13Rik	-1.19935	0.0313571
ENSMUSG00000048498	Cd300e	-1.19893	0.0768129
ENSMUSG00000107714	Gm34933	-1.19797	0.0355093
ENSMUSG00000086389	Gm15998	-1.19771	0.00199509
ENSMUSG00000045377	Tmem88	-1.19557	0.0618384
ENSMUSG00000050967	Creg2	-1.19468	0.018659
ENSMUSG00000026483	Fam129a	-1.1943	0.0884708
ENSMUSG00000041062	Mslnl	-1.19401	0.0317183
ENSMUSG00000085099	Gm16288	-1.19391	0.0888078
ENSMUSG00000097602	4930519P11Rik	-1.1937	0.0343795
ENSMUSG00000113568	Gm46369	-1.19345	0.0676046
ENSMUSG00000037795	N4bp2	-1.19281	0.0633199
ENSMUSG00000112543	Gm48744	-1.19034	0.0571801
ENSMUSG00000029600	Rita1	-1.19028	0.0766401
ENSMUSG00000104017	Gm37363	-1.19001	0.072842
ENSMUSG00000041187	Prkd2	-1.18903	0.0446628
ENSMUSG00000113136	Gm19951	-1.18752	0.00100727
ENSMUSG00000092517	Art2a-ps	-1.18751	0.0901061
ENSMUSG00000050538	B230217C12Rik	-1.18736	0.00825006
ENSMUSG00000113688	A930027P06Rik	-1.1858	0.0554632
ENSMUSG00000097233	Gm17552	-1.18561	0.0161431
ENSMUSG00000075590	Nrbp2	-1.18524	0.0140259
ENSMUSG00000051435	Fhad1	-1.18466	0.051942
ENSMUSG00000069074	Gm10258	-1.18345	0.0687542
ENSMUSG00000087526	Gm15738	-1.18343	0.00326362
ENSMUSG00000103103	4833445I07Rik	-1.18226	0.000772122
ENSMUSG00000108345	4933435G04Rik	-1.1809	0.0468715
ENSMUSG00000071265	1700086L19Rik	-1.18038	0.00724578
ENSMUSG00000009487	Otog	-1.17967	0.0740913
ENSMUSG00000015970	Chdh	-1.1787	0.0794391
ENSMUSG00000054662	Ano9	-1.17781	0.0474244
ENSMUSG00000049538	Adamts16	-1.1762	0.068968
ENSMUSG00000061099	Gapdhs	-1.17436	0.021954
ENSMUSG00000085614	1700123M08Rik	-1.1739	0.0711436
ENSMUSG00000023011	Faim2	-1.17373	0.0237444
ENSMUSG00000044150	Bclaf3	-1.17343	0.0588797
ENSMUSG00000070798	Psg25	-1.1733	0.0287463
ENSMUSG00000030703	Gdpd3	-1.17084	0.00691375
ENSMUSG00000079179	Rab10os	-1.16966	0.0607348
ENSMUSG00000086961	Gm12946	-1.16945	0.0843572
ENSMUSG00000103788	Gm37527	-1.16895	0.0862306
ENSMUSG00000086679	Gm15551	-1.16818	0.0308109
ENSMUSG00000105460	Gm42671	-1.16742	0.0698143
ENSMUSG00000056853	Olfr765	-1.16739	0.022885
ENSMUSG00000071547	Nt5dc2	-1.16625	0.0271883
ENSMUSG00000105565	Gm43566	-1.16611	0.0176291
ENSMUSG00000049184	Purg	-1.16558	0.0238533
ENSMUSG00000049349	Gm5105	-1.16513	0.0975305
ENSMUSG00000115923	AC112943.2	-1.16223	0.0410991
ENSMUSG00000079022	Col22a1	-1.1618	0.0739549
ENSMUSG00000030213	Atf7ip	-1.15928	0.0520481
ENSMUSG00000104402	Gm38012	-1.15866	0.0294887
ENSMUSG00000034427	Myo15b	-1.15848	0.0553544
ENSMUSG00000022098	Bmp1	-1.15657	0.0485071
ENSMUSG00000024968	Rcor2	-1.15476	0.0328803
ENSMUSG00000107729	B230112I24Rik	-1.15449	0.0262433
ENSMUSG00000032280	Tle3	-1.15444	0.0499093
ENSMUSG00000085852	Gm13807	-1.15434	0.0697398
ENSMUSG00000075161	Olfr1109	-1.15331	0.0195213
ENSMUSG00000032207	Lipc	-1.15311	0.0376271
ENSMUSG00000027359	Slc27a2	-1.15109	0.0638416
ENSMUSG00000079495	Nat8f6	-1.15046	0.099561
ENSMUSG00000000202	Btbd17	-1.14945	0.0513496
ENSMUSG00000027223	Mapk8ip1	-1.14917	0.0900676
ENSMUSG00000023274	Cd4	-1.14898	0.0690243
ENSMUSG00000081142	Gm15497	-1.14791	0.0851743
ENSMUSG00000109598	Gm36356	-1.14736	0.0778969
ENSMUSG00000108781	Gm44707	-1.14695	0.0201848
ENSMUSG00000050463	Krt78	-1.1467	0.00756242
ENSMUSG00000051169	Rpusd3	-1.1427	0.0830723
ENSMUSG00000113788	Gm47904	-1.14154	0.00396054
ENSMUSG00000085437	1700047A11Rik	-1.14044	0.033115
ENSMUSG00000063160	Numbl	-1.14033	0.0765504
ENSMUSG00000079017	Ifi27l2a	-1.13989	0.042577
ENSMUSG00000106508	4933425M03Rik	-1.13982	0.0191761
ENSMUSG00000020214	Glipr1l2	-1.13833	0.0855024
ENSMUSG00000039891	Txlnb	-1.13812	0.0535076
ENSMUSG00000037542	Aldh8a1	-1.13789	0.0437678
ENSMUSG00000052430	Bmpr1b	-1.13655	0.0414672
ENSMUSG00000085028	Slc2a4rg-ps	-1.1362	0.00939462
ENSMUSG00000084870	Gm13954	-1.13603	0.0988295
ENSMUSG00000047434	Xxylt1	-1.13573	0.0894065
ENSMUSG00000109726	Gm45638	-1.13495	0.0465939
ENSMUSG00000049482	Ctu2	-1.13475	0.0133175
ENSMUSG00000053216	Btn2a2	-1.13425	0.0846871
ENSMUSG00000108668	Gm32816	-1.1333	0.0466121
ENSMUSG00000078768	Zfp566	-1.13269	0.0794525
ENSMUSG00000074802	Gas2l3	-1.13234	0.0794919
ENSMUSG00000087469	Gm16142	-1.13153	0.0266856
ENSMUSG00000039021	Ttc16	-1.12786	0.0444645
ENSMUSG00000002058	Unc119	-1.12738	0.0376095
ENSMUSG00000097194	9330175E14Rik	-1.12721	0.0164637
ENSMUSG00000054901	Arhgef33	-1.12707	0.0824776
ENSMUSG00000043740	B430306N03Rik	-1.12612	0.0236598
ENSMUSG00000108467	Gm45211	-1.12604	0.0262274
ENSMUSG00000027198	Ext2	-1.12569	0.0655778
ENSMUSG00000021589	Rhobtb3	-1.12563	0.0422895
ENSMUSG00000097456	Gm16958	-1.12413	0.00838229
ENSMUSG00000103263	Gm36982	-1.12287	0.0363583
ENSMUSG00000048442	Smim5	-1.12064	0.0467477
ENSMUSG00000030083	Abtb1	-1.11508	0.0250455
ENSMUSG00000039901	9130011E15Rik	-1.11364	0.0619978
ENSMUSG00000030956	Fam53b	-1.11298	0.0454425
ENSMUSG00000038227	Hoxa9	-1.11217	0.0683746
ENSMUSG00000112388	AI463170	-1.11217	0.0121589
ENSMUSG00000022818	Cyp2ab1	-1.11115	0.00547193
ENSMUSG00000089701	Gm15978	-1.11107	0.0580099
ENSMUSG00000086826	Gm11739	-1.10917	0.0330747
ENSMUSG00000004565	Pnpla6	-1.10862	0.0740188
ENSMUSG00000115295	AC166822.3	-1.10859	0.0926778
ENSMUSG00000037263	Aldh3b3	-1.10837	0.00258292
ENSMUSG00000081208	Gm11400	-1.10822	0.0551513
ENSMUSG00000108120	9930120I10Rik	-1.10808	0.0532187
ENSMUSG00000106691	2700029L08Rik	-1.10789	0.0503298
ENSMUSG00000082485	Gm15693	-1.10582	0.00341229
ENSMUSG00000092090	Gm3294	-1.10563	0.0140431
ENSMUSG00000115529	CT009510.2	-1.10539	0.0579364
ENSMUSG00000084987	Gm13134	-1.10512	0.066883
ENSMUSG00000040860	Crocc	-1.10438	0.0703087
ENSMUSG00000034285	Nipsnap1	-1.1043	0.066646
ENSMUSG00000102893	Gm37855	-1.10418	0.0920823
ENSMUSG00000093044	Snord8	-1.10324	0.0824674
ENSMUSG00000030983	Bccip	-1.10222	0.0402673
ENSMUSG00000086537	Nespas	-1.10026	0.0714567
ENSMUSG00000032741	Tpcn1	-1.09897	0.0693244
ENSMUSG00000100747	1700084E18Rik	-1.09787	0.0956311
ENSMUSG00000109479	Gm44919	-1.0972	0.0817926
ENSMUSG00000115543	AC130671.2	-1.09693	0.00300488
ENSMUSG00000102677	4930535E02Rik	-1.09673	0.0108885
ENSMUSG00000042507	Elmsan1	-1.09588	0.0602389
ENSMUSG00000073728	Tmem51os1	-1.09576	0.0155991
ENSMUSG00000006782	Cnp	-1.09532	0.0636681
ENSMUSG00000110839	Gm47800	-1.09509	0.0240966
ENSMUSG00000097743	Gm16973	-1.09506	0.0260432
ENSMUSG00000021773	Comtd1	-1.09495	0.0998147
ENSMUSG00000033105	Lss	-1.09448	0.0741944
ENSMUSG00000110426	Gm45757	-1.09381	0.0388212
ENSMUSG00000028801	Stpg1	-1.09362	0.0155605
ENSMUSG00000107902	Gm32592	-1.09199	0.0439917
ENSMUSG00000026156	B3gat2	-1.09181	0.0371886
ENSMUSG00000037243	Zfp692	-1.09177	0.086589
ENSMUSG00000050368	Hoxd10	-1.09088	0.0668204
ENSMUSG00000039824	Myl6b	-1.09062	0.0216849
ENSMUSG00000044320	1700001O22Rik	-1.08912	0.0137208
ENSMUSG00000026315	Serpinb8	-1.0889	0.0251488
ENSMUSG00000024575	Pde6a	-1.08889	0.034276
ENSMUSG00000100071	Gm28707	-1.08808	0.0226093
ENSMUSG00000020474	Polm	-1.08736	0.084028
ENSMUSG00000003299	Mrpl4	-1.08655	0.0569318
ENSMUSG00000058287	Gm12253	-1.08576	0.056106
ENSMUSG00000108425	Gm44706	-1.08496	0.0313827
ENSMUSG00000086968	4933431E20Rik	-1.08473	0.00254646
ENSMUSG00000021253	Tgfb3	-1.08453	0.0964256
ENSMUSG00000085051	Gm11542	-1.08399	0.0500361
ENSMUSG00000087612	A230005M16Rik	-1.08388	0.0703975
ENSMUSG00000010021	Kif19a	-1.08323	0.0439997
ENSMUSG00000022272	Myo10	-1.08282	0.0640066
ENSMUSG00000042817	Flt3	-1.08236	0.0546647
ENSMUSG00000039481	Nrtn	-1.08093	0.0926817
ENSMUSG00000035891	Cerk	-1.07953	0.0539922
ENSMUSG00000060459	Kng2	-1.07851	0.0219778
ENSMUSG00000062785	Kcnc3	-1.07815	0.086329
ENSMUSG00000111340	Gm47171	-1.0751	0.0210475
ENSMUSG00000107440	Gm40377	-1.07457	0.049843
ENSMUSG00000042500	Ago4	-1.07361	0.0599806
ENSMUSG00000105632	Gm43272	-1.07286	0.0503103
ENSMUSG00000079588	Tmem182	-1.07271	0.0238282
ENSMUSG00000061718	Ppp1r1b	-1.07231	0.0802941
ENSMUSG00000110282	B930086L07Rik	-1.07198	0.0846524
ENSMUSG00000001566	Mnx1	-1.07178	0.0891405
ENSMUSG00000086269	Tmcc3os	-1.07064	0.00690156
ENSMUSG00000040563	Plppr2	-1.06948	0.0744989
ENSMUSG00000075210	Olfr1012	-1.06871	0.0125716
ENSMUSG00000059674	Cdh24	-1.06805	0.00717312
ENSMUSG00000041117	Ccdc8	-1.06793	0.0480604
ENSMUSG00000070378	Olfr403	-1.06728	0.0826825
ENSMUSG00000106178	Gm42987	-1.06692	0.0208434
ENSMUSG00000057672	Pkn1	-1.06623	0.089921
ENSMUSG00000026602	Nphs2	-1.06453	0.0755152
ENSMUSG00000073607	Gm10548	-1.06429	0.0516402
ENSMUSG00000105047	Gm42533	-1.06409	0.0542396
ENSMUSG00000110238	Gm19269	-1.06344	0.0254984
ENSMUSG00000038188	Scarf1	-1.06321	0.044421
ENSMUSG00000103881	Gm10748	-1.0628	0.0684922
ENSMUSG00000106458	Gm42633	-1.06274	0.00332399
ENSMUSG00000112281	Gm47226	-1.06149	0.0538219
ENSMUSG00000097925	Gm26574	-1.06112	0.0332755
ENSMUSG00000033191	Tie1	-1.05838	0.0937502
ENSMUSG00000000861	Bcl11a	-1.05829	0.0558653
ENSMUSG00000059493	Nhs	-1.05779	0.00261853
ENSMUSG00000098206	A430106G13Rik	-1.05775	0.000391003
ENSMUSG00000038233	Fam198a	-1.05736	0.0872608
ENSMUSG00000106501	Gm42711	-1.05666	0.0105389
ENSMUSG00000109996	Gm31898	-1.05665	0.0330562
ENSMUSG00000016458	Wt1	-1.05621	0.0692999
ENSMUSG00000100599	1700120C14Rik	-1.05493	0.0205823
ENSMUSG00000028799	Zfp362	-1.05454	0.0123055
ENSMUSG00000103614	Gm37949	-1.05391	0.0454587
ENSMUSG00000085843	Kank4os	-1.05282	0.0845341
ENSMUSG00000108472	Gm45212	-1.05262	0.0531039
ENSMUSG00000038886	Man2a2	-1.05259	0.0101374
ENSMUSG00000085622	3110056K07Rik	-1.05258	0.0551155
ENSMUSG00000070570	Slc17a7	-1.05159	0.0952402
ENSMUSG00000039563	2210406O10Rik	-1.05002	0.0212726
ENSMUSG00000089787	Gm15825	-1.04794	0.0439043
ENSMUSG00000097755	2010110K18Rik	-1.04769	0.0413812
ENSMUSG00000022841	Ap2m1	-1.04695	0.0762726
ENSMUSG00000026414	Tnnt2	-1.04691	0.0752486
ENSMUSG00000097290	1300002E11Rik	-1.04677	0.056275
ENSMUSG00000108888	Gm45231	-1.04676	0.0414755
ENSMUSG00000097595	1500002F19Rik	-1.04574	0.0782736
ENSMUSG00000046204	Pnma2	-1.04525	0.0509367
ENSMUSG00000087478	4930506C21Rik	-1.04515	0.0634738
ENSMUSG00000109866	Gm45714	-1.04441	0.0426039
ENSMUSG00000095253	Zfp799	-1.04331	0.0116529
ENSMUSG00000110119	Gm45593	-1.04246	0.0271279
ENSMUSG00000106733	Gm36186	-1.04168	0.0477915
ENSMUSG00000073916	Olfr669	-1.03969	0.0385479
ENSMUSG00000109419	Gm45163	-1.03933	0.038845
ENSMUSG00000026482	Rgl1	-1.03887	0.0223058
ENSMUSG00000092196	Gm38505	-1.03735	0.0656842
ENSMUSG00000113502	Gm47411	-1.03717	0.0768492
ENSMUSG00000033765	Calm4	-1.03714	0.0353734
ENSMUSG00000031796	Cfap20	-1.03709	0.0692036
ENSMUSG00000085336	Gm11732	-1.03685	0.0159221
ENSMUSG00000073478	D730003I15Rik	-1.0365	0.0773738
ENSMUSG00000029524	Sirt4	-1.03649	0.0659427
ENSMUSG00000028555	Ttc39a	-1.03619	0.0809896
ENSMUSG00000103649	Gm37768	-1.03536	0.058638
ENSMUSG00000050677	Ccdc96	-1.03406	0.000986714
ENSMUSG00000087444	Gm5475	-1.03376	0.0159591
ENSMUSG00000085742	Gm13536	-1.0322	0.0607284
ENSMUSG00000070498	Tmem132b	-1.03142	0.0908366
ENSMUSG00000071112	Spx	-1.03123	0.0281533
ENSMUSG00000011306	Sugp1	-1.0311	0.0532587
ENSMUSG00000115912	AC113587.1	-1.02953	0.0675575
ENSMUSG00000031669	Gins3	-1.02908	0.0957038
ENSMUSG00000114566	Gm48500	-1.02851	0.0809527
ENSMUSG00000050288	Fzd2	-1.02851	0.0864488
ENSMUSG00000108977	Gm39119	-1.02731	0.00901473
ENSMUSG00000067529	Olfr1423	-1.02607	0.00569384
ENSMUSG00000027435	Cd93	-1.02576	0.098928
ENSMUSG00000024818	Slc25a45	-1.02572	0.0266414
ENSMUSG00000108850	Gm44914	-1.02557	0.0511182
ENSMUSG00000013974	Mcemp1	-1.02541	0.0704141
ENSMUSG00000038902	Pogz	-1.02517	0.0582237
ENSMUSG00000086828	Gm15579	-1.02417	0.036397
ENSMUSG00000085148	Mir22hg	-1.02401	0.0859428
ENSMUSG00000102360	Gm37043	-1.02322	0.098527
ENSMUSG00000113732	Gm18115	-1.02282	0.0863062
ENSMUSG00000027074	Slc43a3	-1.02274	0.0524174
ENSMUSG00000036264	Fstl4	-1.02269	0.04255
ENSMUSG00000042757	Tmem108	-1.02261	0.0209802
ENSMUSG00000059013	Sh2d3c	-1.02159	0.0161485
ENSMUSG00000020777	Acox1	-1.02089	0.0754001
ENSMUSG00000010825	Grid2ip	-1.01966	0.0738875
ENSMUSG00000005672	Kit	-1.01778	0.074275
ENSMUSG00000069307	Hist1h2bq	-1.01772	0.0376316
ENSMUSG00000016503	Gtf3a	-1.01718	0.0958535
ENSMUSG00000105579	Gm43251	-1.01694	0.0242887
ENSMUSG00000092509	Gm20394	-1.01678	0.0390384
ENSMUSG00000065259	Snora30	-1.01626	0.0944879
ENSMUSG00000046447	Camk2n1	-1.01579	0.0218544
ENSMUSG00000035735	Dagla	-1.01578	0.075085
ENSMUSG00000056121	Fez2	-1.01516	0.00706794
ENSMUSG00000014030	Pax5	-1.01486	0.0417961
ENSMUSG00000036138	Acaa1a	-1.01363	0.0851642
ENSMUSG00000110633	Gm32122	-1.01295	0.0653234
ENSMUSG00000084760	Gm15472	-1.01223	0.0384423
ENSMUSG00000062906	Hdac10	-1.00973	0.0871811
ENSMUSG00000026259	Ngef	-1.0079	0.00299228
ENSMUSG00000106127	4930520M14Rik	-1.00641	0.0156934
ENSMUSG00000106142	Gm17937	-1.00577	0.021508
ENSMUSG00000099139	1110028F18Rik	-1.00495	0.0695095
ENSMUSG00000107905	Gm44230	-1.00435	0.0677208
ENSMUSG00000065881	Gm22866	-1.00412	0.0281112
ENSMUSG00000040084	Bub1b	-1.00332	0.098932
ENSMUSG00000086157	Gm14643	-1.00252	0.0246247
ENSMUSG00000114689	Gm9465	-1.00128	0.0643889
ENSMUSG00000097441	Gm26633	-1.00119	0.00351973
ENSMUSG00000030400	Ercc2	-1.00117	0.0714094
ENSMUSG00000099759	1700030C10Rik	-1.00056	0.0540139
ENSMUSG00000032493	Prss44	-0.999957	0.0361144
ENSMUSG00000106329	Gm10652	-0.999572	0.0982241
ENSMUSG00000087301	Gm13629	-0.99937	0.00114828
ENSMUSG00000085482	A230083N12Rik	-0.99866	0.053135
ENSMUSG00000036046	5031439G07Rik	-0.997738	0.0857575
ENSMUSG00000114749	Gm48442	-0.996644	0.0139636
ENSMUSG00000093673	Gm20644	-0.99634	0.0510401
ENSMUSG00000092162	Vmn2r86	-0.996325	0.029773
ENSMUSG00000113544	4833405L11Rik	-0.996206	0.0339058
ENSMUSG00000106739	Gm43499	-0.995784	0.0618566
ENSMUSG00000039154	Shd	-0.9948	0.0626515
ENSMUSG00000115480	AC132833.1	-0.99467	0.0620105
ENSMUSG00000030287	Itpr2	-0.994462	0.0602115
ENSMUSG00000087348	Gm15582	-0.99421	0.0720686
ENSMUSG00000047473	Zfp30	-0.994111	0.0416596
ENSMUSG00000112917	Gm47331	-0.993675	0.067572
ENSMUSG00000058101	1700084J12Rik	-0.993571	0.00178021
ENSMUSG00000031897	Psmb10	-0.99251	0.00913186
ENSMUSG00000102204	Gm36958	-0.992237	0.0760252
ENSMUSG00000079521	Gm5938	-0.991846	0.0571209
ENSMUSG00000037525	Bcdin3d	-0.991382	0.0401139
ENSMUSG00000034796	Cpne7	-0.990569	0.0310376
ENSMUSG00000008845	Cd163	-0.989497	0.0300186
ENSMUSG00000033857	Engase	-0.988819	0.0980766
ENSMUSG00000087273	Gm13203	-0.988434	0.0664642
ENSMUSG00000028980	H6pd	-0.988229	0.00958304
ENSMUSG00000102200	Gm36957	-0.985672	0.00806316
ENSMUSG00000033883	D3Ertd254e	-0.985543	0.00693459
ENSMUSG00000056531	Ccdc18	-0.98547	0.0517728
ENSMUSG00000037260	Hgsnat	-0.985059	0.0669743
ENSMUSG00000104371	Gm37513	-0.984903	0.0162734
ENSMUSG00000102660	Gm38378	-0.984903	0.0162734
ENSMUSG00000031453	Rasa3	-0.984082	0.0578988
ENSMUSG00000110548	Gm45721	-0.983296	0.0930335
ENSMUSG00000027071	P2rx3	-0.982863	0.0782461
ENSMUSG00000107201	5930420M18Rik	-0.982634	0.0685222
ENSMUSG00000112512	Gm48203	-0.980795	0.0236762
ENSMUSG00000018547	Pip4k2b	-0.980759	0.0377354
ENSMUSG00000097011	Gm4651	-0.978994	0.0571622
ENSMUSG00000030945	Acsm2	-0.977385	0.0397965
ENSMUSG00000028040	Efna4	-0.977121	0.0541361
ENSMUSG00000075070	4932412D23Rik	-0.976439	0.0889571
ENSMUSG00000083907	Plk-ps1	-0.975921	0.00930974
ENSMUSG00000108893	Gm44927	-0.975767	0.0875748
ENSMUSG00000028990	Lzic	-0.97525	0.0807605
ENSMUSG00000018841	Rad51d	-0.975133	0.047914
ENSMUSG00000113679	Gm10432	-0.973695	0.0111493
ENSMUSG00000085123	Rubie	-0.973305	0.0430104
ENSMUSG00000114691	Gm48438	-0.972773	0.0953609
ENSMUSG00000096923	A730071L15Rik	-0.970563	0.073115
ENSMUSG00000086907	Gm15298	-0.969853	7.08551e-05
ENSMUSG00000034949	Zfr2	-0.969414	0.00149055
ENSMUSG00000059173	Pde1a	-0.968805	0.0480969
ENSMUSG00000024837	Dmrt1	-0.968176	0.0261356
ENSMUSG00000103135	Gm37979	-0.968092	0.0224705
ENSMUSG00000024527	Afg3l2	-0.967839	0.0811518
ENSMUSG00000025280	Polr3a	-0.967746	0.0971792
ENSMUSG00000020930	Ccdc103	-0.967533	0.0892114
ENSMUSG00000026958	Dpp7	-0.967102	0.0825563
ENSMUSG00000031481	Tpte	-0.966699	0.041633
ENSMUSG00000048572	Tmem252	-0.966319	0.0622717
ENSMUSG00000053716	Dusp7	-0.966172	0.0793932
ENSMUSG00000110427	4933406B17Rik	-0.966116	0.0648149
ENSMUSG00000090779	Gm17110	-0.965809	0.0479133
ENSMUSG00000030321	Efcab12	-0.965513	0.0590561
ENSMUSG00000034867	Ankrd27	-0.964235	0.0433162
ENSMUSG00000106628	Gm43558	-0.962749	0.0920711
ENSMUSG00000097391	Mirg	-0.961676	0.0424119
ENSMUSG00000024617	Camk2a	-0.961482	0.0865152
ENSMUSG00000000732	Icosl	-0.960485	0.00449366
ENSMUSG00000097240	Gm26614	-0.96016	0.0478663
ENSMUSG00000024319	Vps52	-0.959677	0.0011385
ENSMUSG00000107152	Gm43152	-0.95931	0.0278271
ENSMUSG00000114832	Gm21388	-0.959292	0.0622934
ENSMUSG00000041498	Kif14	-0.958842	0.0448962
ENSMUSG00000108832	Gm44832	-0.957542	0.0393037
ENSMUSG00000103012	Gm37548	-0.957403	0.0722866
ENSMUSG00000006784	Ttc25	-0.956979	0.0942035
ENSMUSG00000054072	Iigp1	-0.954777	0.0438816
ENSMUSG00000045411	2410002F23Rik	-0.954134	0.0932738
ENSMUSG00000002033	Cd3g	-0.953283	0.0761133
ENSMUSG00000109781	Gm45509	-0.952911	0.0894163
ENSMUSG00000074361	C5ar2	-0.950117	0.029936
ENSMUSG00000090235	Gm16244	-0.949172	0.0158639
ENSMUSG00000038319	Kcnh2	-0.949161	0.091978
ENSMUSG00000001323	Srr	-0.948764	0.0689444
ENSMUSG00000028688	Toe1	-0.947321	0.0729238
ENSMUSG00000032409	Atr	-0.946379	0.0937888
ENSMUSG00000043811	Rtn4r	-0.944085	0.0614865
ENSMUSG00000109864	Eid3	-0.943963	0.0164898
ENSMUSG00000033730	Egr3	-0.94311	0.0760672
ENSMUSG00000067653	Ankrd23	-0.942951	0.00697572
ENSMUSG00000066026	Dhrs3	-0.941334	0.0507135
ENSMUSG00000116185	AL591892.1	-0.940327	0.0355925
ENSMUSG00000033752	Mnd1	-0.94017	0.00754002
ENSMUSG00000102151	Gm37472	-0.939525	0.00237519
ENSMUSG00000108210	Gm35808	-0.937752	0.0591267
ENSMUSG00000110009	4930543E12Rik	-0.937388	0.0655806
ENSMUSG00000078716	Tmem8b	-0.937016	0.0197137
ENSMUSG00000064105	Cnnm2	-0.936836	0.0919154
ENSMUSG00000029718	Pcolce	-0.936686	0.0214765
ENSMUSG00000086470	Gm12580	-0.936684	0.0052305
ENSMUSG00000047642	D930020B18Rik	-0.936128	0.0807783
ENSMUSG00000075534	Gm13262	-0.935511	0.0367186
ENSMUSG00000115025	AC139294.1	-0.934095	0.00540137
ENSMUSG00000097387	4930563E18Rik	-0.93324	0.0445323
ENSMUSG00000029445	Hpd	-0.933237	0.0217052
ENSMUSG00000114907	Gm47794	-0.933075	0.06988
ENSMUSG00000110087	Gm45309	-0.933009	0.072516
ENSMUSG00000114864	Gm41071	-0.932135	0.0157911
ENSMUSG00000089857	Zfp882	-0.931394	0.0279589
ENSMUSG00000024247	Pkdcc	-0.93099	0.0696674
ENSMUSG00000031787	Katnb1	-0.93025	0.00646766
ENSMUSG00000035200	Chrnb4	-0.929755	0.0108778
ENSMUSG00000100121	1700025N23Rik	-0.929157	0.0224051
ENSMUSG00000039765	Cc2d2a	-0.92771	0.0641238
ENSMUSG00000108278	Gm44194	-0.925664	0.015993
ENSMUSG00000102594	Gm38381	-0.924618	0.0515809
ENSMUSG00000110498	A630001O12Rik	-0.924478	0.040432
ENSMUSG00000059995	Atxn7l3	-0.924359	0.0167753
ENSMUSG00000024172	St6gal2	-0.923986	0.0756463
ENSMUSG00000061111	Mcrip1	-0.923737	0.0447932
ENSMUSG00000116145	AC157566.1	-0.92357	0.0178009
ENSMUSG00000067597	Dgat2l6	-0.923175	0.0398449
ENSMUSG00000024254	Abcg8	-0.922149	0.0586837
ENSMUSG00000097296	Gm26532	-0.920901	0.0477494
ENSMUSG00000086938	4930481A15Rik	-0.920872	0.000467491
ENSMUSG00000019326	Aoc3	-0.920814	0.0129124
ENSMUSG00000021281	Tnfaip2	-0.918274	0.0654101
ENSMUSG00000106734	Gm20559	-0.917858	0.000602074
ENSMUSG00000108372	Gm45124	-0.917846	0.0221022
ENSMUSG00000020284	1810043G02Rik	-0.917816	0.0083486
ENSMUSG00000096169	Olfr1564	-0.917391	0.0144665
ENSMUSG00000107460	Gm44186	-0.917299	0.0566142
ENSMUSG00000049532	Sall2	-0.916651	0.0227401
ENSMUSG00000107643	Gm43885	-0.91613	0.0941114
ENSMUSG00000037411	Serpine1	-0.916127	0.00300649
ENSMUSG00000105985	Gm42993	-0.91529	0.0626435
ENSMUSG00000114665	Gm30918	-0.914727	0.0395439
ENSMUSG00000023991	Foxp4	-0.914727	0.00173433
ENSMUSG00000032491	Nradd	-0.914699	0.0913723
ENSMUSG00000087390	Gm7598	-0.91465	0.0236019
ENSMUSG00000114306	Gm3227	-0.913904	0.0649792
ENSMUSG00000006281	Tep1	-0.913718	0.0287158
ENSMUSG00000074682	Zcchc3	-0.913601	0.0823746
ENSMUSG00000026308	Klhl30	-0.91256	0.0941221
ENSMUSG00000052143	Gm9869	-0.9118	0.0556385
ENSMUSG00000109231	Gm45737	-0.911529	0.00559521
ENSMUSG00000104253	Gm37174	-0.91115	0.036431
ENSMUSG00000066442	Mthfs	-0.910351	0.0966571
ENSMUSG00000032714	Syde1	-0.909878	0.0765396
ENSMUSG00000104122	Gm37482	-0.908087	0.0157153
ENSMUSG00000101656	Gm8004	-0.90798	0.0137337
ENSMUSG00000040552	C3ar1	-0.907603	0.0635617
ENSMUSG00000054672	5830411N06Rik	-0.907343	0.0774618
ENSMUSG00000109198	D7Bwg0826e	-0.90659	0.0206891
ENSMUSG00000091831	Gm4707	-0.90657	0.0260445
ENSMUSG00000091635	Vmn2r13	-0.905671	0.0757736
ENSMUSG00000017167	Cntnap1	-0.905072	0.0410914
ENSMUSG00000015944	Gatsl2	-0.904602	0.0862506
ENSMUSG00000113774	Gm36236	-0.904174	0.00591656
ENSMUSG00000104203	Gm37398	-0.904126	0.0247573
ENSMUSG00000078776	9530053A07Rik	-0.903653	0.0924079
ENSMUSG00000103809	Gm37061	-0.902792	0.0751672
ENSMUSG00000028341	Nr4a3	-0.902497	0.0342599
ENSMUSG00000106099	Gm42664	-0.901018	0.0754206
ENSMUSG00000026841	Fibcd1	-0.900972	0.0839957
ENSMUSG00000031990	Jam3	-0.900446	0.0453117
ENSMUSG00000041797	Abca9	-0.899989	0.0642322
ENSMUSG00000112895	Gm47567	-0.898822	0.0947765
ENSMUSG00000075610	Tmem92	-0.898516	0.00465885
ENSMUSG00000049608	Gpr55	-0.89695	0.0366168
ENSMUSG00000006307	Kmt2b	-0.896366	0.0349153
ENSMUSG00000068373	D430041D05Rik	-0.895274	0.0570087
ENSMUSG00000053977	Cd8a	-0.895227	0.0661452
ENSMUSG00000033187	BC016579	-0.894587	0.0976095
ENSMUSG00000074452	Pate2	-0.894304	0.0387282
ENSMUSG00000042066	Tmcc2	-0.894254	0.0260417
ENSMUSG00000113717	Gm40658	-0.893911	0.0929553
ENSMUSG00000097381	A230087F16Rik	-0.89341	0.0322252
ENSMUSG00000102205	9430092D12Rik	-0.893164	0.0767818
ENSMUSG00000045362	Tnfrsf26	-0.893023	0.0253003
ENSMUSG00000097253	Gm26770	-0.892274	0.0276135
ENSMUSG00000048108	Tmem72	-0.892047	0.0481723
ENSMUSG00000024621	Csf1r	-0.891944	0.0725371
ENSMUSG00000105602	Gm10636	-0.891051	0.0327453
ENSMUSG00000113385	Gm48405	-0.890565	0.00634107
ENSMUSG00000007950	Abhd8	-0.889901	0.0125149
ENSMUSG00000104476	Gm38211	-0.889225	0.0907091
ENSMUSG00000040836	Gpr161	-0.889205	0.00256181
ENSMUSG00000103443	Gm37132	-0.888826	0.0988749
ENSMUSG00000106229	Gm19409	-0.888572	0.0689409
ENSMUSG00000032462	Pik3cb	-0.888528	0.0848192
ENSMUSG00000104231	Gm37592	-0.888301	0.0221978
ENSMUSG00000110972	5830462O15Rik	-0.887661	0.048628
ENSMUSG00000049526	Tmem202	-0.887544	0.0506048
ENSMUSG00000087055	Gm11948	-0.886179	0.0625164
ENSMUSG00000038425	Poli	-0.885708	0.0111965
ENSMUSG00000052417	Olfr720	-0.885085	0.0798995
ENSMUSG00000092216	Gm19345	-0.883977	0.0829138
ENSMUSG00000045684	Lcn6	-0.881886	0.0671906
ENSMUSG00000104693	Gm42941	-0.881428	0.0255511
ENSMUSG00000056043	Rgs9bp	-0.880445	0.0729421
ENSMUSG00000033033	Calhm2	-0.880179	0.0655333
ENSMUSG00000039911	Spsb1	-0.879514	0.0260526
ENSMUSG00000038523	1700003F12Rik	-0.878862	0.0131
ENSMUSG00000050373	Snx21	-0.877591	0.0132361
ENSMUSG00000105510	Gm43815	-0.876493	0.052429
ENSMUSG00000049130	C5ar1	-0.874738	0.0689305
ENSMUSG00000097111	Peak1os	-0.872874	0.0419007
ENSMUSG00000115161	AC130219.1	-0.871957	0.0312452
ENSMUSG00000054136	Adm2	-0.87012	0.0561607
ENSMUSG00000057963	Itpk1	-0.86955	0.0488528
ENSMUSG00000102277	A130050O07Rik	-0.869449	0.0309703
ENSMUSG00000103025	Gm37686	-0.867568	0.0736552
ENSMUSG00000110774	Gm39318	-0.865729	0.0527866
ENSMUSG00000097386	9130213A22Rik	-0.86243	0.0711349
ENSMUSG00000040146	Rgl3	-0.861951	0.0902507
ENSMUSG00000084798	4930533B01Rik	-0.860364	0.0785805
ENSMUSG00000097746	Gm6225	-0.8597	0.00257812
ENSMUSG00000027219	Slc28a2	-0.858709	0.0237991
ENSMUSG00000005360	Slc1a3	-0.858676	0.0374345
ENSMUSG00000043279	Trim56	-0.85773	0.0613636
ENSMUSG00000044628	Rnf208	-0.857402	0.0324995
ENSMUSG00000110308	Gm45516	-0.856974	0.064502
ENSMUSG00000042078	Svop	-0.855588	0.0897949
ENSMUSG00000021675	F2rl2	-0.855176	0.0414627
ENSMUSG00000102232	Gm19035	-0.85409	0.074564
ENSMUSG00000103546	Gm37666	-0.853326	0.0319076
ENSMUSG00000113423	Gm3791	-0.852885	0.048779
ENSMUSG00000030122	Ptms	-0.852724	0.0177435
ENSMUSG00000025484	Bet1l	-0.852186	0.0483301
ENSMUSG00000114219	Gm31456	-0.851459	0.0365315
ENSMUSG00000072720	Myo18b	-0.851158	0.0185139
ENSMUSG00000100901	Gm18829	-0.850727	0.0315829
ENSMUSG00000109799	Gm45515	-0.850469	0.0900257
ENSMUSG00000048996	Olfr1366	-0.850209	0.0206444
ENSMUSG00000025137	Pcyt2	-0.849054	0.000414069
ENSMUSG00000036555	Iqce	-0.84902	0.0199885
ENSMUSG00000056091	St3gal5	-0.848931	0.0905587
ENSMUSG00000075195	Olfr1048	-0.848731	0.00553244
ENSMUSG00000039264	Gimap3	-0.848499	0.0421215
ENSMUSG00000107976	Gm44043	-0.847069	0.009959
ENSMUSG00000092275	Gm20465	-0.846624	0.0758748
ENSMUSG00000115484	CT010453.2	-0.846411	0.0550116
ENSMUSG00000103199	Gm37648	-0.845026	0.0337159
ENSMUSG00000095002	Olfr798	-0.844821	0.0924382
ENSMUSG00000113119	Gm48883	-0.844478	0.0568013
ENSMUSG00000020364	Zfp354a	-0.843051	0.048629
ENSMUSG00000072664	Ugt3a1	-0.8412	0.0978445
ENSMUSG00000059824	Dbp	-0.840768	0.0483064
ENSMUSG00000105584	Gm42588	-0.840614	0.0976978
ENSMUSG00000106184	Gm43463	-0.840614	0.0605027
ENSMUSG00000065987	Cd209b	-0.840282	0.0512892
ENSMUSG00000028989	Angptl7	-0.839754	0.00766685
ENSMUSG00000113529	Gm47484	-0.838898	0.0875972
ENSMUSG00000058159	T2	-0.838775	0.00946704
ENSMUSG00000097162	2310010J17Rik	-0.837741	0.0911265
ENSMUSG00000086526	Gm12762	-0.837399	0.00999974
ENSMUSG00000022661	Cd200	-0.836741	0.0949077
ENSMUSG00000030068	Gm20696	-0.836541	0.0087561
ENSMUSG00000027217	Tspan18	-0.836346	0.0356481
ENSMUSG00000002771	Grin2d	-0.83584	0.0970616
ENSMUSG00000102950	Gm37018	-0.835761	0.0506982
ENSMUSG00000051392	Olfr1402	-0.831478	0.0393581
ENSMUSG00000092375	A730060N03Rik	-0.831372	0.099501
ENSMUSG00000046005	D830044D21Rik	-0.831333	0.0196357
ENSMUSG00000047798	Cd300lf	-0.829666	0.0388399
ENSMUSG00000103272	Gm37914	-0.829427	0.0582864
ENSMUSG00000102658	Gm37076	-0.828916	0.0727199
ENSMUSG00000032946	Rasgrp2	-0.827693	0.050054
ENSMUSG00000071065	Olfr806	-0.827652	0.0875667
ENSMUSG00000048982	Gphb5	-0.827278	0.0160619
ENSMUSG00000108146	Gm43889	-0.827086	0.0975167
ENSMUSG00000004098	Col5a3	-0.826937	0.086943
ENSMUSG00000031834	Pik3r2	-0.826887	0.0298642
ENSMUSG00000098318	Lockd	-0.826347	0.0912641
ENSMUSG00000089827	1700023H06Rik	-0.825544	0.0217296
ENSMUSG00000105600	Gm5987	-0.825406	0.0972204
ENSMUSG00000115902	AC113595.1	-0.824898	0.00784234
ENSMUSG00000027956	Tmem144	-0.824896	0.0261435
ENSMUSG00000032204	Aqp9	-0.824883	0.0623827
ENSMUSG00000085184	4933439K11Rik	-0.824669	0.0160593
ENSMUSG00000107455	Gm43868	-0.824427	0.0264648
ENSMUSG00000111533	AC137127.1	-0.824206	0.0711565
ENSMUSG00000109636	Gm45644	-0.823767	0.0870469
ENSMUSG00000092134	Gm17089	-0.823567	0.0373956
ENSMUSG00000112948	Gm48871	-0.823552	0.0742168
ENSMUSG00000025158	Rfng	-0.823471	0.00910719
ENSMUSG00000025489	Ifitm5	-0.823427	0.0432862
ENSMUSG00000085861	1700016G14Rik	-0.823318	0.0233945
ENSMUSG00000022551	Cyc1	-0.82321	0.0963946
ENSMUSG00000091133	Gm17108	-0.821604	0.0807106
ENSMUSG00000110893	Gm47392	-0.820937	0.0824734
ENSMUSG00000103331	Gm37995	-0.820389	0.0855546
ENSMUSG00000023987	Pgc	-0.820375	0.0136455
ENSMUSG00000058756	Thra	-0.819913	0.071952
ENSMUSG00000032194	Kank2	-0.819295	0.0894714
ENSMUSG00000105717	Gm43465	-0.818315	0.0511059
ENSMUSG00000021236	Entpd5	-0.817912	0.0305717
ENSMUSG00000063952	Brpf3	-0.817176	0.0913862
ENSMUSG00000113922	Gm48887	-0.816611	0.0298238
ENSMUSG00000029001	Fbxo44	-0.816298	0.0107857
ENSMUSG00000057342	Sphk2	-0.815073	0.0130118
ENSMUSG00000116223	AC161165.3	-0.815029	0.0513278
ENSMUSG00000101308	Gm28989	-0.814946	0.0304427
ENSMUSG00000110755	BC049987	-0.814318	0.0765828
ENSMUSG00000109890	AU023762	-0.814266	0.023212
ENSMUSG00000045326	Fndc7	-0.814013	0.00987924
ENSMUSG00000031285	Dcx	-0.813917	0.0553643
ENSMUSG00000063382	Bcl9l	-0.812761	0.0471355
ENSMUSG00000086969	4930443O20Rik	-0.812099	0.0704249
ENSMUSG00000072963	Gm10447	-0.810733	0.0858404
ENSMUSG00000028894	Inpp5b	-0.810671	0.0291413
ENSMUSG00000048603	Gm9828	-0.810361	0.0633573
ENSMUSG00000054027	Nt5dc3	-0.81027	0.0611575
ENSMUSG00000102172	Gm37873	-0.809721	0.0373136
ENSMUSG00000042976	9930038B18Rik	-0.809602	0.010351
ENSMUSG00000102621	Gm37674	-0.809576	0.0741007
ENSMUSG00000043013	Onecut1	-0.809338	0.0536171
ENSMUSG00000021339	Mrs2	-0.808918	0.00518862
ENSMUSG00000106840	Gm42790	-0.808669	0.0604675
ENSMUSG00000110703	Gm45821	-0.808533	0.0373283
ENSMUSG00000097356	Gm26774	-0.80796	0.0216986
ENSMUSG00000024827	Gldc	-0.807696	0.077834
ENSMUSG00000108460	Gm39041	-0.807632	0.0206583
ENSMUSG00000110575	6330537M06Rik	-0.807567	0.0559529
ENSMUSG00000078234	Klhdc7a	-0.806826	0.0107606
ENSMUSG00000097205	Gm17540	-0.806803	0.0318167
ENSMUSG00000016763	Scube1	-0.806422	0.00790315
ENSMUSG00000085830	Grin1os	-0.806162	0.0498231
ENSMUSG00000064061	Dzip3	-0.805109	0.0288936
ENSMUSG00000039055	Eme1	-0.804552	0.0354603
ENSMUSG00000052273	Dnah3	-0.804287	0.0162031
ENSMUSG00000081570	Gm12192	-0.804093	0.0843223
ENSMUSG00000002617	Zfp40	-0.803819	0.0352655
ENSMUSG00000113792	Gm10933	-0.801837	0.0613493
ENSMUSG00000110290	Gm45336	-0.801729	0.0864334
ENSMUSG00000003134	Tbc1d8	-0.800677	0.019221
ENSMUSG00000034683	Ppp1r1c	-0.800619	0.0945998
ENSMUSG00000044966	Fbxo48	-0.799942	0.0910964
ENSMUSG00000108655	Gm44949	-0.799934	0.0101774
ENSMUSG00000029528	Pxn	-0.799387	0.0518972
ENSMUSG00000087461	C230014O12Rik	-0.797861	0.0595217
ENSMUSG00000006179	Prss16	-0.796786	0.0665049
ENSMUSG00000018459	Slc13a3	-0.796582	0.0543406
ENSMUSG00000113010	Gm34084	-0.79619	0.0125725
ENSMUSG00000042345	Ubash3a	-0.792723	0.0176241
ENSMUSG00000113003	Gm47138	-0.791413	0.0384277
ENSMUSG00000066510	Ankdd1a	-0.791119	0.0657754
ENSMUSG00000078815	Cacng6	-0.790618	0.0995881
ENSMUSG00000032038	St3gal4	-0.790218	0.0432989
ENSMUSG00000035047	Kri1	-0.789968	0.0570623
ENSMUSG00000108784	4930517G19Rik	-0.788246	0.037575
ENSMUSG00000002831	Plin4	-0.787361	0.0767594
ENSMUSG00000028385	Snx30	-0.787279	0.00763752
ENSMUSG00000022556	Hsf1	-0.786324	0.0977083
ENSMUSG00000104340	Gm10522	-0.785597	0.0152984
ENSMUSG00000053368	Rxfp2	-0.783948	0.0832151
ENSMUSG00000104706	Gm43421	-0.783906	0.00647094
ENSMUSG00000103996	4833421G17Rik	-0.783843	0.080466
ENSMUSG00000029279	Brdt	-0.783686	0.0403293
ENSMUSG00000015468	Notch4	-0.782226	0.0455095
ENSMUSG00000032788	Pdxk	-0.78222	0.0400636
ENSMUSG00000032643	Fhl3	-0.782104	0.0284989
ENSMUSG00000022039	Adam2	-0.781811	0.0508232
ENSMUSG00000082367	Gm12363	-0.780724	0.0811563
ENSMUSG00000102733	Gm38262	-0.780436	0.0996607
ENSMUSG00000028093	Acp6	-0.78018	0.00509885
ENSMUSG00000045031	Cetn4	-0.779942	0.0561594
ENSMUSG00000054728	Phactr1	-0.779926	0.0497802
ENSMUSG00000059659	Gm10069	-0.779879	0.0347725
ENSMUSG00000013155	Enkd1	-0.778782	0.0186423
ENSMUSG00000102324	Gm19721	-0.778159	0.078572
ENSMUSG00000001520	Nrip2	-0.778059	0.00974893
ENSMUSG00000055200	Sertad3	-0.776414	0.0425311
ENSMUSG00000093866	Olfr802	-0.776312	0.0154464
ENSMUSG00000049988	Lrrc25	-0.774339	0.0801381
ENSMUSG00000035849	Krt222	-0.774331	0.0312482
ENSMUSG00000104969	Gm43445	-0.774309	0.000863046
ENSMUSG00000110137	Gm45577	-0.77416	0.0998119
ENSMUSG00000086108	Gm5602	-0.774062	0.0354627
ENSMUSG00000031465	Angpt2	-0.773522	0.0668831
ENSMUSG00000103356	Gm37595	-0.773379	0.0564885
ENSMUSG00000022620	Arsa	-0.773133	0.00517536
ENSMUSG00000102997	Gm17244	-0.772725	0.0438164
ENSMUSG00000039989	Cbx4	-0.772634	0.0760639
ENSMUSG00000041445	Mmrn2	-0.772344	0.0369347
ENSMUSG00000048216	Gpr85	-0.771912	0.0828832
ENSMUSG00000104091	Gm37317	-0.769657	0.0371368
ENSMUSG00000101061	Platr1	-0.769481	0.0360671
ENSMUSG00000112922	Gm47572	-0.769093	0.0286616
ENSMUSG00000061086	Myl4	-0.767492	0.0616212
ENSMUSG00000073557	Ppp1r12b	-0.767477	0.0763006
ENSMUSG00000029720	Gm20605	-0.767029	0.0199067
ENSMUSG00000043833	2900005J15Rik	-0.766687	0.0423092
ENSMUSG00000103202	Gm37326	-0.766573	0.0252763
ENSMUSG00000100106	Gm28856	-0.766188	0.0622566
ENSMUSG00000005667	Mthfd2	-0.765906	0.0560841
ENSMUSG00000044709	Gemin7	-0.765592	0.0257287
ENSMUSG00000015478	Rnf5	-0.765483	0.0355664
ENSMUSG00000038437	Mllt6	-0.765314	0.00249159
ENSMUSG00000107947	Gm44438	-0.765008	0.0796079
ENSMUSG00000110620	Gm45733	-0.76484	0.0730024
ENSMUSG00000064325	Hhip	-0.764731	0.0935435
ENSMUSG00000086549	Gm13648	-0.764712	0.0231217
ENSMUSG00000103701	Gm10728	-0.764538	0.0971523
ENSMUSG00000050908	Tvp23a	-0.764013	0.0216469
ENSMUSG00000047619	Ddi1	-0.763572	0.0208553
ENSMUSG00000074622	Mafb	-0.762275	0.0484752
ENSMUSG00000097620	4921514A10Rik	-0.761391	0.0581237
ENSMUSG00000028517	Plpp3	-0.761305	0.0326558
ENSMUSG00000026649	Cfap126	-0.759548	0.0490565
ENSMUSG00000046449	Nexmif	-0.759173	0.0732923
ENSMUSG00000026141	Col19a1	-0.75752	0.0116906
ENSMUSG00000027896	Slc16a4	-0.757419	0.0538967
ENSMUSG00000032180	Tmed1	-0.756886	0.0977094
ENSMUSG00000097401	Gm26744	-0.756639	0.0369397
ENSMUSG00000084325	Gm15550	-0.756465	0.0632954
ENSMUSG00000046721	Rpl14-ps1	-0.756432	0.0659461
ENSMUSG00000020805	Slc13a5	-0.755268	0.082734
ENSMUSG00000027210	Meis2	-0.755148	0.0101846
ENSMUSG00000039910	Cited2	-0.755122	0.0372001
ENSMUSG00000037313	Tacc3	-0.753693	0.0466278
ENSMUSG00000115689	CT025675.1	-0.753122	0.0844703
ENSMUSG00000038963	Slco4a1	-0.753039	0.0383598
ENSMUSG00000101360	4933417O13Rik	-0.752002	0.0110587
ENSMUSG00000078134	Gm12355	-0.751699	0.0851397
ENSMUSG00000049791	Fzd4	-0.751031	0.0275139
ENSMUSG00000074508	Gm10706	-0.750977	0.0229796
ENSMUSG00000112297	Gm17816	-0.750568	0.089405
ENSMUSG00000027848	Olfml3	-0.749387	0.0537906
ENSMUSG00000019813	Cep57l1	-0.749283	0.0142809
ENSMUSG00000021697	Depdc1b	-0.74856	0.0150396
ENSMUSG00000038055	Dexi	-0.747612	0.00155266
ENSMUSG00000110442	Gm45804	-0.746578	0.04943
ENSMUSG00000031660	Brd7	-0.745692	0.0938171
ENSMUSG00000103183	Gm37090	-0.745222	0.0206321
ENSMUSG00000093954	Gm16867	-0.744948	0.0902961
ENSMUSG00000042046	Dstyk	-0.744879	0.00699142
ENSMUSG00000038502	Ptov1	-0.743703	0.0922552
ENSMUSG00000095304	Plac9	-0.742322	0.000474424
ENSMUSG00000022504	Ciita	-0.741541	0.0754871
ENSMUSG00000043257	Pigv	-0.741472	0.0352847
ENSMUSG00000089854	Gm16133	-0.740729	0.0677832
ENSMUSG00000031907	Zfp90	-0.74034	0.0771408
ENSMUSG00000039220	Ppp1r10	-0.73935	0.0748185
ENSMUSG00000102344	9430053O09Rik	-0.737521	0.0833385
ENSMUSG00000097502	4930528D03Rik	-0.737355	0.0316813
ENSMUSG00000053825	Ppfia2	-0.737341	0.0196598
ENSMUSG00000074591	Ankub1	-0.737059	0.0490768
ENSMUSG00000096299	Gm21814	-0.735948	0.0113666
ENSMUSG00000104012	Gm37364	-0.735785	0.00272863
ENSMUSG00000042216	Sgsm1	-0.735361	0.0720937
ENSMUSG00000113472	Gm47602	-0.734965	0.0187833
ENSMUSG00000103966	Gm37120	-0.733751	0.0192345
ENSMUSG00000104588	Gm43666	-0.732808	0.0722828
ENSMUSG00000105374	Gm42551	-0.731581	0.0985702
ENSMUSG00000075068	Olfr140	-0.73069	0.074877
ENSMUSG00000109699	Gm45277	-0.730134	0.0480868
ENSMUSG00000027748	Trpc4	-0.728271	0.0833026
ENSMUSG00000110738	Gm47092	-0.726916	0.0796041
ENSMUSG00000063146	Clip2	-0.726113	0.0277549
ENSMUSG00000090778	Gm3235	-0.725272	0.0417171
ENSMUSG00000108102	Gm44437	-0.725112	0.0103589
ENSMUSG00000105340	Gm42878	-0.724051	0.0344344
ENSMUSG00000103786	Gm37525	-0.722566	0.0953261
ENSMUSG00000063439	B9d2	-0.721604	0.066425
ENSMUSG00000108640	Gm44508	-0.720925	0.031385
ENSMUSG00000097229	Platr23	-0.720199	0.0285086
ENSMUSG00000113650	Gm47826	-0.720164	0.0968201
ENSMUSG00000087326	Gm12503	-0.71914	0.0908852
ENSMUSG00000106802	Gm42885	-0.71893	0.0873148
ENSMUSG00000104339	C130089K02Rik	-0.718926	0.000961678
ENSMUSG00000062181	Ces3b	-0.718152	0.0157403
ENSMUSG00000109005	Gm45221	-0.717957	0.0137731
ENSMUSG00000115100	AC131586.2	-0.717858	0.0621062
ENSMUSG00000097203	4732419C18Rik	-0.717807	0.045996
ENSMUSG00000109109	Gm44953	-0.717345	0.0169116
ENSMUSG00000004038	Gstm3	-0.716923	0.0374464
ENSMUSG00000014725	Adam28	-0.716686	0.0338888
ENSMUSG00000025420	Katnal2	-0.716438	0.0700302
ENSMUSG00000097520	4930488L21Rik	-0.716237	0.0322968
ENSMUSG00000062040	Zfp27	-0.715325	0.0329399
ENSMUSG00000102628	Gm37671	-0.715264	0.0675314
ENSMUSG00000052291	5330438D12Rik	-0.715199	0.0453456
ENSMUSG00000034781	Gna11	-0.714334	0.0803519
ENSMUSG00000097887	Gm26542	-0.713512	0.0334399
ENSMUSG00000022340	Sybu	-0.712187	0.0447835
ENSMUSG00000102548	Gm16701	-0.711352	0.0444139
ENSMUSG00000105896	Gm43311	-0.711087	0.0223072
ENSMUSG00000108660	Gm21284	-0.710694	0.0494293
ENSMUSG00000078651	Aoc2	-0.710314	0.0320954
ENSMUSG00000040380	Cbln3	-0.710215	0.0509106
ENSMUSG00000038855	Itpkb	-0.709846	0.0175323
ENSMUSG00000062590	Armc9	-0.709643	0.026938
ENSMUSG00000106800	1700030N18Rik	-0.709123	0.036428
ENSMUSG00000039851	4932438H23Rik	-0.709098	0.0018963
ENSMUSG00000020623	Map2k6	-0.708158	0.0232288
ENSMUSG00000091549	Gm6548	-0.707833	0.0901264
ENSMUSG00000048251	Rit1	-0.707682	0.0469928
ENSMUSG00000039477	Tnrc18	-0.707408	0.0376765
ENSMUSG00000097748	Gm26533	-0.707361	0.0186479
ENSMUSG00000074619	1700034I23Rik	-0.706672	0.0889393
ENSMUSG00000083100	Gm6044	-0.706084	0.0678885
ENSMUSG00000040712	Camta2	-0.705548	0.00147574
ENSMUSG00000100876	2810454H06Rik	-0.705536	0.00441904
ENSMUSG00000048368	Omd	-0.704658	0.0954537
ENSMUSG00000056073	Grik2	-0.703477	0.0800368
ENSMUSG00000091734	Vmn1r29	-0.702861	0.055734
ENSMUSG00000104034	2900092N22Rik	-0.700515	0.039574
ENSMUSG00000102776	Gm38162	-0.700128	0.0431112
ENSMUSG00000021903	Galnt15	-0.699502	0.0532033
ENSMUSG00000030344	Akap3	-0.699466	0.0995391
ENSMUSG00000026579	F5	-0.698872	0.0920012
ENSMUSG00000040345	Arhgap9	-0.696948	0.0157442
ENSMUSG00000026223	Itm2c	-0.696726	0.0167622
ENSMUSG00000097204	Gm17690	-0.696372	0.0496614
ENSMUSG00000102518	Gm38339	-0.696266	0.0789538
ENSMUSG00000003863	Ppfia3	-0.695975	0.0886871
ENSMUSG00000106732	Gm43792	-0.695569	0.0357833
ENSMUSG00000097910	5033428I22Rik	-0.694769	0.0149891
ENSMUSG00000112571	Gm48207	-0.693387	0.0394575
ENSMUSG00000024050	Wiz	-0.693344	0.0270325
ENSMUSG00000031631	Cfap97	-0.693165	0.0384299
ENSMUSG00000090293	Gm17034	-0.693084	0.0912473
ENSMUSG00000047875	Gpr157	-0.691771	0.0535441
ENSMUSG00000042282	Gucy2f	-0.691672	0.0996089
ENSMUSG00000108689	Gm45354	-0.690799	0.0081024
ENSMUSG00000029167	Ppargc1a	-0.690413	0.020901
ENSMUSG00000058297	Spock2	-0.689578	0.0724717
ENSMUSG00000098488	Pla2g4b	-0.689302	0.0772886
ENSMUSG00000108959	Gm44697	-0.688289	0.0196183
ENSMUSG00000037991	Rmi2	-0.687322	0.0421732
ENSMUSG00000085311	Gm15445	-0.687005	0.0190138
ENSMUSG00000042249	Grk3	-0.68651	0.00508686
ENSMUSG00000071192	Wfikkn1	-0.685563	0.00955785
ENSMUSG00000089769	Gm16574	-0.685209	0.0591454
ENSMUSG00000036687	Tmem184a	-0.68508	0.0366182
ENSMUSG00000091924	Vmn1r185	-0.683956	0.0196461
ENSMUSG00000034121	Mks1	-0.683524	0.049634
ENSMUSG00000097006	9530082P21Rik	-0.681389	0.0211497
ENSMUSG00000021286	Zfyve21	-0.681131	0.0532292
ENSMUSG00000067629	Syngap1	-0.680983	0.0371083
ENSMUSG00000045991	Onecut2	-0.680323	0.0022972
ENSMUSG00000029455	Aldh2	-0.68011	0.0362184
ENSMUSG00000028804	Csmd2	-0.679544	0.0244851
ENSMUSG00000043953	Ccrl2	-0.678906	0.0391922
ENSMUSG00000040364	Sec1	-0.678255	0.063966
ENSMUSG00000033594	Spata2l	-0.675485	0.0602849
ENSMUSG00000097442	Gm26632	-0.675352	0.0870067
ENSMUSG00000024972	Lgals12	-0.67434	0.0352945
ENSMUSG00000055991	Zkscan5	-0.673762	0.0492936
ENSMUSG00000115038	CT025525.1	-0.673633	0.0199514
ENSMUSG00000107420	Gm43910	-0.673449	0.0504398
ENSMUSG00000111394	AC160637.1	-0.67337	0.0163486
ENSMUSG00000020868	Xylt2	-0.673284	0.0888817
ENSMUSG00000041836	Ptpre	-0.673043	0.00568775
ENSMUSG00000105742	Gm42748	-0.672388	0.0565224
ENSMUSG00000046179	E2f8	-0.672221	0.00213002
ENSMUSG00000052229	Gpr17	-0.671889	0.0334945
ENSMUSG00000103065	Gm20236	-0.6716	0.0682642
ENSMUSG00000103720	Gm37094	-0.6716	0.0682642
ENSMUSG00000047037	Nipa1	-0.670242	0.0957789
ENSMUSG00000011589	Fsd1	-0.670218	0.0935651
ENSMUSG00000062075	Lmnb2	-0.670039	0.064462
ENSMUSG00000074469	Gm15348	-0.669589	0.044462
ENSMUSG00000033703	Fuk	-0.66934	0.0807141
ENSMUSG00000021798	Ldb3	-0.668614	0.0413075
ENSMUSG00000014592	Camta1	-0.668475	0.00399893
ENSMUSG00000051768	Xrcc1	-0.668386	0.0218314
ENSMUSG00000108810	Gm44629	-0.667765	0.0885704
ENSMUSG00000027510	Rbm38	-0.667632	0.0920741
ENSMUSG00000107915	Gm44014	-0.667414	0.0557689
ENSMUSG00000104036	Gm37775	-0.667132	0.011276
ENSMUSG00000018012	Rac3	-0.667064	0.0717987
ENSMUSG00000023017	Asic1	-0.666889	0.0514283
ENSMUSG00000103527	Gm37261	-0.666448	0.080092
ENSMUSG00000052563	D930048N14Rik	-0.66613	0.0479224
ENSMUSG00000047264	Zfp358	-0.665136	0.067725
ENSMUSG00000020901	Pik3r5	-0.664032	0.0942943
ENSMUSG00000103572	Gm37115	-0.663766	0.00961221
ENSMUSG00000015291	Gdi1	-0.663418	0.0140671
ENSMUSG00000105199	Gm43581	-0.662972	0.0269421
ENSMUSG00000096472	Cdkn2d	-0.661851	0.0965336
ENSMUSG00000026121	Sema4c	-0.661651	0.0977389
ENSMUSG00000069796	Gm11426	-0.661349	0.0671676
ENSMUSG00000040663	Clcf1	-0.660979	0.0579564
ENSMUSG00000112160	BC024063	-0.660937	0.0108365
ENSMUSG00000027273	Snap25	-0.660831	0.0521221
ENSMUSG00000109434	Gm44937	-0.66039	0.0320094
ENSMUSG00000106904	Gm43029	-0.659295	0.0444548
ENSMUSG00000105166	Gm42629	-0.658987	0.0636397
ENSMUSG00000017718	Afmid	-0.658483	0.0602382
ENSMUSG00000041674	BC006965	-0.657845	0.0150143
ENSMUSG00000097587	4930578M01Rik	-0.657458	0.0939447
ENSMUSG00000017861	Mybl2	-0.656997	0.0180818
ENSMUSG00000109323	Gm44968	-0.656799	0.0116053
ENSMUSG00000103734	Gm37651	-0.656776	0.0340961
ENSMUSG00000113126	Gm47588	-0.656729	0.0298659
ENSMUSG00000092183	4930515G01Rik	-0.656088	0.0833608
ENSMUSG00000047728	BC025446	-0.655984	0.0137348
ENSMUSG00000043531	Sorcs1	-0.655816	0.0944124
ENSMUSG00000009418	Nav1	-0.653473	0.0138415
ENSMUSG00000039031	Arhgap18	-0.652903	0.0903613
ENSMUSG00000070808	Bicra	-0.65271	0.0103259
ENSMUSG00000022659	Gcsam	-0.652689	0.0239049
ENSMUSG00000039849	Pcif1	-0.652463	0.0724392
ENSMUSG00000114888	AC140462.1	-0.651021	0.0267768
ENSMUSG00000030317	Timp4	-0.64949	0.0690155
ENSMUSG00000097525	Platr31	-0.649415	0.0801479
ENSMUSG00000106822	Gm43533	-0.648997	0.0921678
ENSMUSG00000041624	Gucy1a2	-0.64873	0.0393704
ENSMUSG00000000486	45170	-0.648489	0.0174409
ENSMUSG00000040680	Kremen2	-0.647301	0.0482005
ENSMUSG00000042581	Thsd7b	-0.645962	0.051118
ENSMUSG00000055435	Maf	-0.645381	0.0911193
ENSMUSG00000087518	Gm13561	-0.644361	0.0848176
ENSMUSG00000113665	Gm47603	-0.642849	0.0465008
ENSMUSG00000030407	Qpctl	-0.642024	0.0942299
ENSMUSG00000039671	Zmynd8	-0.639413	0.0387564
ENSMUSG00000086486	Ift88os	-0.639273	0.0583286
ENSMUSG00000085660	Gm12434	-0.637981	0.0479298
ENSMUSG00000025401	Myo1a	-0.637946	0.0291886
ENSMUSG00000028116	Myoz2	-0.637273	0.0575492
ENSMUSG00000114863	Gm48824	-0.637181	0.0548516
ENSMUSG00000116220	AC147041.1	-0.637033	0.0758094
ENSMUSG00000024376	Epb41l4a	-0.636879	0.016333
ENSMUSG00000018678	Sp2	-0.636676	0.0880567
ENSMUSG00000029714	Gigyf1	-0.636275	0.0368214
ENSMUSG00000025207	Sema4g	-0.635652	0.0134885
ENSMUSG00000103475	Gm37697	-0.635614	0.0189174
ENSMUSG00000032589	Bsn	-0.635197	0.000753009
ENSMUSG00000044221	Grsf1	-0.635152	0.0890023
ENSMUSG00000046491	C1qtnf2	-0.634763	0.0407174
ENSMUSG00000044197	Gpr146	-0.633997	0.0884532
ENSMUSG00000081057	Olfr1017-ps1	-0.632236	0.0765984
ENSMUSG00000097393	D030068K23Rik	-0.630791	0.0114527
ENSMUSG00000097493	9930014A18Rik	-0.630179	0.0887786
ENSMUSG00000115685	AC126028.2	-0.629042	0.0527694
ENSMUSG00000102652	Gm37078	-0.628586	0.0101815
ENSMUSG00000041372	B4galnt3	-0.62825	0.034121
ENSMUSG00000110299	Gm17910	-0.628216	0.0501227
ENSMUSG00000049100	Pcdh10	-0.627536	0.0573119
ENSMUSG00000024186	Rgs11	-0.627263	0.0589786
ENSMUSG00000039153	Runx2	-0.626023	0.0707334
ENSMUSG00000111389	Gm39465	-0.625591	0.0672626
ENSMUSG00000097820	E530011L22Rik	-0.625037	0.0640534
ENSMUSG00000103697	Gm38020	-0.624367	0.0529551
ENSMUSG00000041734	Kirrel	-0.623685	0.0636386
ENSMUSG00000030116	Mfap5	-0.622496	0.082338
ENSMUSG00000106212	Gm43112	-0.62207	0.00517402
ENSMUSG00000045757	Zfp764	-0.621553	0.0441141
ENSMUSG00000109751	Gm45479	-0.621081	0.0675873
ENSMUSG00000060121	Gemin2	-0.621078	0.0359013
ENSMUSG00000104057	Gm38130	-0.62105	0.0738519
ENSMUSG00000073739	Gm16287	-0.620946	0.0953162
ENSMUSG00000115426	AC129931.1	-0.620184	0.066681
ENSMUSG00000106720	Gm43795	-0.619815	0.0230645
ENSMUSG00000108750	Gm44750	-0.619498	0.0173908
ENSMUSG00000109498	Gm45222	-0.619367	0.0916429
ENSMUSG00000097267	1700109K24Rik	-0.618804	0.098621
ENSMUSG00000107295	Gm42896	-0.617539	0.0929327
ENSMUSG00000075184	F930017D23Rik	-0.617311	0.00230683
ENSMUSG00000071665	Foxr2	-0.616985	0.000366506
ENSMUSG00000097268	Gm26805	-0.616913	0.0860693
ENSMUSG00000025857	Dnaaf5	-0.615546	0.0202124
ENSMUSG00000110365	Gm38947	-0.614538	0.0240017
ENSMUSG00000105962	Gm42432	-0.613408	0.0567693
ENSMUSG00000085222	Gm13974	-0.612983	0.011396
ENSMUSG00000036022	Fam122b	-0.612939	0.0714405
ENSMUSG00000013236	Ptprs	-0.612466	0.0803289
ENSMUSG00000038619	Ensa	-0.611365	0.0501593
ENSMUSG00000104965	Gm43437	-0.610996	0.0170556
ENSMUSG00000024935	Slc1a1	-0.610572	0.0507568
ENSMUSG00000049811	Fam161a	-0.610433	0.0472476
ENSMUSG00000030838	Ush1c	-0.61038	0.0850179
ENSMUSG00000111602	Gm32014	-0.610119	0.0740792
ENSMUSG00000034354	Mtmr3	-0.609642	0.0815592
ENSMUSG00000042303	Sgsm3	-0.60909	0.0437792
ENSMUSG00000115220	AC154760.1	-0.608715	0.00603563
ENSMUSG00000085687	Gm16153	-0.607537	0.0680627
ENSMUSG00000023030	Slc11a2	-0.60583	0.0095687
ENSMUSG00000002814	Top3a	-0.605195	0.0645984
ENSMUSG00000102423	Gm37465	-0.605071	0.0383084
ENSMUSG00000109015	Gm31024	-0.604902	0.00208179
ENSMUSG00000114830	Gm47400	-0.603823	0.071483
ENSMUSG00000105936	Gm43544	-0.602598	0.0627294
ENSMUSG00000072809	9330160F10Rik	-0.602282	0.00404133
ENSMUSG00000102625	Gm37672	-0.601962	0.0523178
ENSMUSG00000108825	Gm45838	-0.601902	0.0581414
ENSMUSG00000106364	Gm42994	-0.601355	0.063819
ENSMUSG00000112286	Gm47561	-0.600903	0.0651837
ENSMUSG00000027339	Rassf2	-0.600403	0.0434336
ENSMUSG00000043340	6530409C15Rik	-0.599972	0.0578198
ENSMUSG00000031161	Hdac6	-0.599338	0.0620206
ENSMUSG00000042097	Zfp239	-0.599115	0.0228188
ENSMUSG00000102837	Gm37383	-0.598279	0.0182261
ENSMUSG00000026447	Pik3c2b	-0.597901	0.0130265
ENSMUSG00000059602	Syn3	-0.597273	0.0217097
ENSMUSG00000071855	Ccdc112	-0.596138	0.093382
ENSMUSG00000040410	Fbxl4	-0.595746	0.0653122
ENSMUSG00000035864	Syt1	-0.594236	0.0698834
ENSMUSG00000105774	Gm43006	-0.594027	0.0312572
ENSMUSG00000073758	Sh3d21	-0.593672	0.0466804
ENSMUSG00000105148	Gm42700	-0.593497	0.0631868
ENSMUSG00000073768	Olfr1330	-0.593024	0.0848216
ENSMUSG00000101599	Gm20342	-0.592814	0.00803303
ENSMUSG00000028737	Aldh4a1	-0.592769	0.00231519
ENSMUSG00000070002	Ell	-0.592758	0.0850464
ENSMUSG00000105702	Gm43780	-0.592705	0.067126
ENSMUSG00000105093	Gm17815	-0.591982	0.078559
ENSMUSG00000106211	Gm42842	-0.591753	0.0155353
ENSMUSG00000075408	6030408B16Rik	-0.591577	0.0722759
ENSMUSG00000018669	Cdk5rap3	-0.591345	0.00449211
ENSMUSG00000033712	Ccar2	-0.59027	0.0563532
ENSMUSG00000112028	AC079680.1	-0.589119	0.0630063
ENSMUSG00000107352	Gm43660	-0.588723	0.0704987
ENSMUSG00000109945	Gm45601	-0.588418	0.0304652
ENSMUSG00000024924	Vldlr	-0.588326	0.0637019
ENSMUSG00000078599	Skint8	-0.587368	0.08924
ENSMUSG00000070306	Ccdc153	-0.587272	0.0404416
ENSMUSG00000111806	Gm47403	-0.586143	0.0677263
ENSMUSG00000007833	Aldh16a1	-0.58585	0.0438818
ENSMUSG00000089900	Tbc1d22bos	-0.585811	0.0788176
ENSMUSG00000045202	Olfr123	-0.585796	0.0806238
ENSMUSG00000109304	Gm45112	-0.584482	0.01191
ENSMUSG00000059810	Rgs3	-0.584443	0.0285059
ENSMUSG00000087129	Gm16316	-0.584301	0.0116589
ENSMUSG00000106951	5930430L01Rik	-0.584254	0.0939181
ENSMUSG00000046574	Prr12	-0.582109	0.01443
ENSMUSG00000032305	Fam219b	-0.582078	0.0508714
ENSMUSG00000086784	Isoc2a	-0.582045	0.0828976
ENSMUSG00000054237	Fra10ac1	-0.58165	0.058785
ENSMUSG00000115724	AC167013.5	-0.581443	0.0397659
ENSMUSG00000106623	Gm43335	-0.578247	0.0611882
ENSMUSG00000114288	Gm32123	-0.578088	0.0831377
ENSMUSG00000092607	Scnm1	-0.577726	0.0217254
ENSMUSG00000015202	Magi1	-0.576447	0.0566946
ENSMUSG00000008090	Fgfrl1	-0.575866	0.010919
ENSMUSG00000078700	D030028A08Rik	-0.575186	0.0991086
ENSMUSG00000107883	Gm44062	-0.57498	0.0295634
ENSMUSG00000058435	Btnl4	-0.57494	0.0277618
ENSMUSG00000042644	Itpr3	-0.574813	0.00271034
ENSMUSG00000029761	Cald1	-0.573583	0.0296176
ENSMUSG00000033458	Fan1	-0.573318	0.0463149
ENSMUSG00000070315	4930581F22Rik	-0.573019	0.0863121
ENSMUSG00000036466	Megf11	-0.572634	0.00527328
ENSMUSG00000053128	Rnf26	-0.572037	0.0140221
ENSMUSG00000104852	Gm43201	-0.571346	0.0870841
ENSMUSG00000110710	C78859	-0.571337	0.0345951
ENSMUSG00000107000	Gm43481	-0.571233	0.0318319
ENSMUSG00000022377	Asap1	-0.570966	0.0825677
ENSMUSG00000029094	Afap1	-0.570848	0.0275019
ENSMUSG00000020492	Ska2	-0.57058	0.0788988
ENSMUSG00000102401	Gm37864	-0.570255	0.0714777
ENSMUSG00000020407	Upp1	-0.569938	0.0852887
ENSMUSG00000114369	Gm41077	-0.568676	0.0115787
ENSMUSG00000006471	Ndor1	-0.568433	0.0682805
ENSMUSG00000111246	CT025678.1	-0.568054	0.0842969
ENSMUSG00000110062	B430319F04Rik	-0.567624	0.0448864
ENSMUSG00000074923	Pak6	-0.567599	0.061969
ENSMUSG00000031344	Gabrq	-0.565946	0.0715904
ENSMUSG00000069755	Zfp125	-0.565905	0.0354762
ENSMUSG00000074738	Fndc10	-0.565073	0.0317373
ENSMUSG00000031169	Porcn	-0.564637	0.0625116
ENSMUSG00000021396	Nxnl2	-0.564229	0.0787858
ENSMUSG00000045211	Nudt18	-0.562473	0.0115317
ENSMUSG00000034616	Ssh3	-0.561093	0.033229
ENSMUSG00000090824	Olfr1344	-0.561058	0.0687496
ENSMUSG00000042505	Sdhaf3	-0.560842	0.0116378
ENSMUSG00000034333	Zbed4	-0.560175	0.0225192
ENSMUSG00000039579	Grin3a	-0.558202	0.0647852
ENSMUSG00000026172	Bcs1l	-0.557754	0.00556161
ENSMUSG00000107109	Gm42571	-0.557376	0.0106326
ENSMUSG00000105179	Gm42866	-0.556648	0.0724765
ENSMUSG00000101073	Vmn1r200	-0.555899	0.0262048
ENSMUSG00000039633	Lonrf1	-0.554876	0.0432826
ENSMUSG00000038295	Atg9b	-0.553735	0.018628
ENSMUSG00000025792	Slc25a10	-0.553725	0.0657272
ENSMUSG00000001225	Slc26a3	-0.553417	0.035171
ENSMUSG00000036403	Cep135	-0.553369	0.0566562
ENSMUSG00000110993	Gm47963	-0.552052	0.0690282
ENSMUSG00000050379	45175	-0.550604	0.0768465
ENSMUSG00000026566	Mpzl1	-0.550082	0.0397802
ENSMUSG00000046186	Cd109	-0.549977	0.0531944
ENSMUSG00000108152	Gm44152	-0.549028	0.0266684
ENSMUSG00000102786	Gm38252	-0.54897	0.0833473
ENSMUSG00000107468	5730507A11Rik	-0.548913	0.0212522
ENSMUSG00000022526	Zfp251	-0.548887	0.0140703
ENSMUSG00000033540	Idua	-0.54823	0.0181154
ENSMUSG00000102570	Gm37968	-0.547521	0.0429468
ENSMUSG00000110594	Gm33103	-0.547075	0.0784811
ENSMUSG00000087335	4930526F13Rik	-0.544158	0.0562031
ENSMUSG00000070777	Ceacam20	-0.543593	0.0466837
ENSMUSG00000033961	Zfp446	-0.543541	0.0240103
ENSMUSG00000105449	Gm43379	-0.543158	0.047037
ENSMUSG00000069289	Vmn1r203	-0.542406	0.0917469
ENSMUSG00000026687	Aldh9a1	-0.542275	0.0248499
ENSMUSG00000002475	Abhd3	-0.541279	0.0511314
ENSMUSG00000108070	Gm43872	-0.541103	0.0209325
ENSMUSG00000067522	Olfr76	-0.540864	0.0461712
ENSMUSG00000110945	Gm9856	-0.540856	0.0883423
ENSMUSG00000097309	Gm17249	-0.540622	0.0578482
ENSMUSG00000042625	Safb2	-0.540449	0.0702707
ENSMUSG00000051977	Prdm9	-0.539027	0.0562971
ENSMUSG00000042502	Cd2bp2	-0.538582	0.0557613
ENSMUSG00000110824	Gm48677	-0.53855	0.0214567
ENSMUSG00000025081	Tdrd1	-0.538292	0.0740478
ENSMUSG00000048776	Pthlh	-0.538251	0.0550638
ENSMUSG00000022855	Senp2	-0.538234	0.0415506
ENSMUSG00000028327	Stra6l	-0.537314	0.0491081
ENSMUSG00000109429	Gm45223	-0.537194	0.0729521
ENSMUSG00000031155	Pim2	-0.536854	0.0962111
ENSMUSG00000037750	Fam222b	-0.536216	0.040906
ENSMUSG00000034248	Slc25a37	-0.536025	0.0958447
ENSMUSG00000048391	Olfr843	-0.534706	0.0324727
ENSMUSG00000078202	Nrarp	-0.53462	0.0527283
ENSMUSG00000060206	Zfp462	-0.534222	0.0688246
ENSMUSG00000104528	Gm43314	-0.534133	0.0386904
ENSMUSG00000026980	Ly75	-0.533546	0.0528264
ENSMUSG00000024560	Cxxc1	-0.533334	0.0849
ENSMUSG00000067010	Vmn2r10	-0.532765	0.00390327
ENSMUSG00000026791	Slc2a8	-0.531994	0.0826509
ENSMUSG00000103015	Gm37549	-0.531822	0.074478
ENSMUSG00000108267	Gm44190	-0.53141	0.0960341
ENSMUSG00000052512	Nav2	-0.530667	0.0140913
ENSMUSG00000027936	Crtc2	-0.529825	0.0315189
ENSMUSG00000027824	Vmn2r1	-0.529803	0.003094
ENSMUSG00000103388	Gm37581	-0.529706	0.0720909
ENSMUSG00000106993	Gm43417	-0.529687	0.0129476
ENSMUSG00000053287	Olfr1013	-0.529107	0.0987519
ENSMUSG00000021336	Slc17a4	-0.528892	0.0631992
ENSMUSG00000039842	Mcph1	-0.527886	0.0593193
ENSMUSG00000025474	Tubgcp2	-0.526204	0.0224512
ENSMUSG00000047248	C2cd3	-0.5256	0.0155154
ENSMUSG00000109841	E330011O21Rik	-0.525581	0.0926648
ENSMUSG00000045639	Zfp629	-0.524116	0.061642
ENSMUSG00000102415	A430110C17Rik	-0.523667	0.0377014
ENSMUSG00000105534	Gm42435	-0.522922	0.0582399
ENSMUSG00000004415	Col26a1	-0.522733	0.044244
ENSMUSG00000113917	Gm48382	-0.522557	0.0528552
ENSMUSG00000022635	Zcrb1	-0.522028	0.0364056
ENSMUSG00000041762	Gpr155	-0.521656	0.0841827
ENSMUSG00000026770	Il2ra	-0.52062	0.0930296
ENSMUSG00000052537	Olfr198	-0.520555	0.0931324
ENSMUSG00000052949	Rnf157	-0.520463	0.0539405
ENSMUSG00000005150	Wdr83	-0.520162	0.0730059
ENSMUSG00000045345	9530056K15Rik	-0.51993	0.0134755
ENSMUSG00000085408	C530005A16Rik	-0.519903	0.0401113
ENSMUSG00000007207	Stx1a	-0.519661	0.0956081
ENSMUSG00000032842	Abcc10	-0.519428	0.0288827
ENSMUSG00000109279	Gm45220	-0.519271	0.0234058
ENSMUSG00000114598	D130062J10Rik	-0.519066	0.0607368
ENSMUSG00000108573	Gm44986	-0.518991	0.0353189
ENSMUSG00000097583	6430590A07Rik	-0.518473	0.026136
ENSMUSG00000103883	Gm37010	-0.518224	0.0888893
ENSMUSG00000102704	Gm38309	-0.517982	0.0790613
ENSMUSG00000066894	Vsig10	-0.517931	0.0524436
ENSMUSG00000103869	Gm37420	-0.51722	0.0887312
ENSMUSG00000003810	Mast2	-0.517125	0.0251167
ENSMUSG00000044313	Mab21l3	-0.516455	0.0247875
ENSMUSG00000030649	Anapc15	-0.515879	0.000749296
ENSMUSG00000109917	Gm45671	-0.5158	0.0713952
ENSMUSG00000029062	Cdk11b	-0.515494	0.0683637
ENSMUSG00000043633	Fam221b	-0.515308	0.0955805
ENSMUSG00000048647	Exd1	-0.515299	0.0374335
ENSMUSG00000102999	Gm37762	-0.514764	0.05555
ENSMUSG00000092171	4833427F10Rik	-0.514625	0.0548956
ENSMUSG00000113585	Gm19605	-0.514615	0.00421669
ENSMUSG00000028957	Per3	-0.513181	0.069081
ENSMUSG00000106447	Gm42957	-0.51207	0.0280992
ENSMUSG00000110474	Gm45848	-0.511427	0.0494116
ENSMUSG00000111962	Gm20110	-0.511413	0.0880535
ENSMUSG00000040722	Scamp5	-0.510728	0.0689419
ENSMUSG00000037049	Smpd1	-0.510548	0.0325901
ENSMUSG00000067780	Pi15	-0.509189	0.0276043
ENSMUSG00000104639	Gm42939	-0.507092	0.0168484
ENSMUSG00000097750	Gm4673	-0.506361	0.0571959
ENSMUSG00000034152	Exoc3	-0.505934	0.0652695
ENSMUSG00000038909	Kat7	-0.504491	0.0115339
ENSMUSG00000067795	4930444P10Rik	-0.504421	0.0742398
ENSMUSG00000068742	Cry2	-0.503851	0.000968364
ENSMUSG00000020190	Mknk2	-0.503186	0.0128831
ENSMUSG00000031833	Mast3	-0.503106	0.0335221
ENSMUSG00000044067	Gpr22	-0.502627	0.0695921
ENSMUSG00000097207	6030443J06Rik	-0.502044	0.0517085
ENSMUSG00000085457	1110046J04Rik	-0.500192	0.0272155
ENSMUSG00000002043	Trappc6a	-0.500151	0.0637587
ENSMUSG00000063659	Zbtb18	-0.499932	0.0477819
ENSMUSG00000030401	Rtn2	-0.498487	0.0846362
ENSMUSG00000053414	Hunk	-0.497849	0.0596356
ENSMUSG00000044617	Zbtb39	-0.496768	0.0249479
ENSMUSG00000106767	Gm42727	-0.495701	0.0314445
ENSMUSG00000041870	Ankrd13a	-0.494728	0.0445602
ENSMUSG00000029863	Casp2	-0.494365	0.0420497
ENSMUSG00000020682	Mmp28	-0.493218	0.0871938
ENSMUSG00000027411	Vps16	-0.493108	0.00167614
ENSMUSG00000018604	Tbx3	-0.492443	0.0527466
ENSMUSG00000040189	Ccdc114	-0.491946	0.0809775
ENSMUSG00000002346	Slc25a42	-0.491136	0.00810913
ENSMUSG00000068206	Pick1	-0.490774	0.0857683
ENSMUSG00000028071	Sh2d2a	-0.490637	0.0809961
ENSMUSG00000103738	Gm37652	-0.490017	0.020812
ENSMUSG00000025450	Gm9752	-0.488831	0.0795561
ENSMUSG00000021944	Gata4	-0.488822	0.0855535
ENSMUSG00000002885	Adgre5	-0.487886	0.0955719
ENSMUSG00000046668	Cxxc5	-0.487671	0.0984398
ENSMUSG00000102982	Gm38319	-0.487339	0.0696669
ENSMUSG00000010154	Spire2	-0.486949	0.0943171
ENSMUSG00000103343	Gm37052	-0.486148	0.000379745
ENSMUSG00000104210	Gm37984	-0.48557	0.0646722
ENSMUSG00000111212	Gm47087	-0.485246	0.0198449
ENSMUSG00000108415	Gm30146	-0.48524	0.0724059
ENSMUSG00000036098	Myrf	-0.484852	0.00677668
ENSMUSG00000000282	Mnt	-0.483806	0.0122213
ENSMUSG00000032641	Gpr19	-0.483509	0.0276492
ENSMUSG00000032221	Mns1	-0.482983	0.0318418
ENSMUSG00000034171	Faah	-0.482933	0.0962911
ENSMUSG00000026627	Tmem206	-0.482429	0.0331439
ENSMUSG00000036813	Entpd8	-0.48236	0.0899909
ENSMUSG00000032329	Hmg20a	-0.482299	0.00773589
ENSMUSG00000021913	Ogdhl	-0.481061	0.0176782
ENSMUSG00000085091	Egfros	-0.480934	0.0305771
ENSMUSG00000024548	Setbp1	-0.480586	0.0617137
ENSMUSG00000047822	Angptl8	-0.480576	0.0595916
ENSMUSG00000025477	Inpp5a	-0.479241	0.0192701
ENSMUSG00000053774	Ubxn7	-0.479028	0.0201563
ENSMUSG00000022286	Grhl2	-0.478388	0.0134519
ENSMUSG00000113186	A330076C08Rik	-0.47838	0.041996
ENSMUSG00000033124	Atg9a	-0.478368	0.0788967
ENSMUSG00000111063	Zkscan7	-0.477432	0.0946871
ENSMUSG00000036760	Kcnk9	-0.47722	0.00448704
ENSMUSG00000050017	Pitpnb	-0.476748	0.0112431
ENSMUSG00000037013	Ss18	-0.476432	0.0377354
ENSMUSG00000030336	Cd27	-0.476325	0.0870216
ENSMUSG00000085350	4930529I22Rik	-0.47603	0.0933058
ENSMUSG00000114501	Gm48582	-0.475751	0.0118764
ENSMUSG00000048425	Olfr686	-0.475506	0.0483869
ENSMUSG00000053164	Gpr21	-0.474339	0.0427491
ENSMUSG00000059772	Slx1b	-0.473749	0.0995752
ENSMUSG00000045038	Prkce	-0.473438	0.0534851
ENSMUSG00000021704	Mtx3	-0.473003	0.0251379
ENSMUSG00000049098	Olfr147	-0.472585	0.0676439
ENSMUSG00000028809	Srrm1	-0.472353	0.0158279
ENSMUSG00000037801	Iqch	-0.472063	0.0188827
ENSMUSG00000111505	Gm48673	-0.471982	0.0664419
ENSMUSG00000044937	Ttc41	-0.471132	0.0658493
ENSMUSG00000102555	6430511E19Rik	-0.469968	0.0548655
ENSMUSG00000113326	Gm47586	-0.469762	0.0595972
ENSMUSG00000030269	Mtmr14	-0.468975	0.0999861
ENSMUSG00000041695	Kcnj2	-0.465815	0.0367859
ENSMUSG00000100550	2310039L15Rik	-0.465669	0.0995676
ENSMUSG00000038324	Trpc4ap	-0.465587	0.0295437
ENSMUSG00000017667	Zfp334	-0.46269	0.0161171
ENSMUSG00000097855	A930007I19Rik	-0.462239	0.0367091
ENSMUSG00000031667	Aktip	-0.461692	0.0111989
ENSMUSG00000020658	Efr3b	-0.461558	0.0817645
ENSMUSG00000034235	Usp54	-0.459352	0.0323486
ENSMUSG00000054598	9130230L23Rik	-0.458515	0.0579042
ENSMUSG00000044792	Isca1	-0.45832	0.0981602
ENSMUSG00000051339	2900026A02Rik	-0.458214	0.0507428
ENSMUSG00000039096	Rsad1	-0.457559	0.0900519
ENSMUSG00000029478	Ncor2	-0.456518	0.059041
ENSMUSG00000075144	Olfr1156	-0.45549	0.0427766
ENSMUSG00000040272	Accs	-0.455046	0.0440522
ENSMUSG00000031730	Dhodh	-0.454204	0.0899558
ENSMUSG00000114200	Gm34721	-0.454088	0.0568796
ENSMUSG00000112254	Gm47690	-0.454038	0.0347504
ENSMUSG00000104388	Gm37033	-0.453777	0.0415361
ENSMUSG00000024515	Smad4	-0.453754	0.0708685
ENSMUSG00000037486	Asxl2	-0.453395	0.0815656
ENSMUSG00000110598	Gm45854	-0.452545	0.0625876
ENSMUSG00000035198	Tubg1	-0.452216	0.0457377
ENSMUSG00000084911	Gm16185	-0.450797	0.0554565
ENSMUSG00000017607	Tns4	-0.450585	0.0760573
ENSMUSG00000030127	Cops7a	-0.450547	0.0324834
ENSMUSG00000040446	Rprd1a	-0.450299	0.090608
ENSMUSG00000105979	Gm43411	-0.450289	0.0475706
ENSMUSG00000072572	Slc39a2	-0.450189	0.023767
ENSMUSG00000044026	Slc35g1	-0.449831	0.0463512
ENSMUSG00000106115	Gm43420	-0.449431	0.0704567
ENSMUSG00000034832	Tet3	-0.449374	0.0657072
ENSMUSG00000081471	Gm14735	-0.449209	0.0261792
ENSMUSG00000113507	Gm48613	-0.449113	0.0529945
ENSMUSG00000042428	Mgat3	-0.448302	0.0895703
ENSMUSG00000107749	Gm44321	-0.447548	0.0837375
ENSMUSG00000028907	Utp11	-0.445054	0.0399089
ENSMUSG00000097589	Dleu2	-0.443615	0.0843563
ENSMUSG00000040093	Bmf	-0.443274	0.0852406
ENSMUSG00000017615	Tnfaip1	-0.441505	0.0587271
ENSMUSG00000031732	Phlpp2	-0.441186	0.0424664
ENSMUSG00000111740	AC122335.1	-0.440575	0.0254455
ENSMUSG00000113204	Gm46430	-0.43923	0.0940185
ENSMUSG00000102591	Gm38383	-0.438553	0.0603339
ENSMUSG00000004896	Rrnad1	-0.438289	0.0241714
ENSMUSG00000096822	Olfr344	-0.436864	0.055696
ENSMUSG00000026104	Stat1	-0.436332	0.00676325
ENSMUSG00000074480	Mex3a	-0.434986	0.020921
ENSMUSG00000097119	B230354K17Rik	-0.43438	0.0538506
ENSMUSG00000020846	Rflnb	-0.433427	0.0661893
ENSMUSG00000105981	2810428J06Rik	-0.430088	0.0909829
ENSMUSG00000075389	2810410L24Rik	-0.43008	0.056811
ENSMUSG00000032834	Pwp2	-0.428351	0.0105751
ENSMUSG00000028053	Ash1l	-0.427773	0.0154572
ENSMUSG00000039959	Hip1	-0.427121	0.046666
ENSMUSG00000104394	Gm37254	-0.424956	0.0376408
ENSMUSG00000037509	Arhgef4	-0.423087	0.0475586
ENSMUSG00000022401	Xpnpep3	-0.421796	0.0635768
ENSMUSG00000043385	Olfr267	-0.421531	0.0313807
ENSMUSG00000022610	Mapk12	-0.420435	0.00553718
ENSMUSG00000109118	Gm32031	-0.420309	0.0687833
ENSMUSG00000087382	Ctcflos	-0.420185	0.0383332
ENSMUSG00000003382	Etv3	-0.419527	0.0803316
ENSMUSG00000069171	Nr2f1	-0.418794	0.061084
ENSMUSG00000022996	Wnt10b	-0.418673	0.0925719
ENSMUSG00000043991	Pura	-0.418375	0.066334
ENSMUSG00000068921	Dap3	-0.416913	0.0503857
ENSMUSG00000068290	Ddrgk1	-0.416189	0.0714259
ENSMUSG00000111971	Gm48678	-0.415993	0.0128577
ENSMUSG00000105895	Gm42829	-0.415084	0.0227255
ENSMUSG00000057802	Gm10030	-0.414558	0.0275045
ENSMUSG00000030770	Parva	-0.412886	0.0910219
ENSMUSG00000059851	Kmt5c	-0.411996	0.0187513
ENSMUSG00000026825	Dnm1	-0.411545	0.0753015
ENSMUSG00000032867	Fbxw8	-0.410213	0.0441229
ENSMUSG00000040151	Hs2st1	-0.409574	0.065679
ENSMUSG00000032120	C2cd2l	-0.40934	0.0667661
ENSMUSG00000035936	Aldh5a1	-0.407107	0.0662425
ENSMUSG00000041164	Zmiz2	-0.406842	0.0746917
ENSMUSG00000061589	Dot1l	-0.405829	0.0922872
ENSMUSG00000042626	Shc1	-0.404493	0.0777321
ENSMUSG00000036120	Rfxank	-0.403855	0.0390169
ENSMUSG00000112980	D430020J02Rik	-0.401968	0.0831612
ENSMUSG00000049109	Themis	-0.401775	0.0787885
ENSMUSG00000023015	Racgap1	-0.401043	0.0551658
ENSMUSG00000022995	Enah	-0.40064	0.0985259
ENSMUSG00000110068	Gm45294	-0.400377	0.0973293
ENSMUSG00000021033	Gstz1	-0.399118	0.0607305
ENSMUSG00000112530	Gm47738	-0.399015	0.00295824
ENSMUSG00000104292	Gm38042	-0.397948	0.0478097
ENSMUSG00000110499	Gm45873	-0.397295	0.0874671
ENSMUSG00000070304	Scn2b	-0.396346	0.0653538
ENSMUSG00000033624	Pdpr	-0.396236	0.0932233
ENSMUSG00000060735	Rxfp3	-0.395936	0.0974174
ENSMUSG00000104287	Gm37456	-0.395861	0.0521631
ENSMUSG00000102403	Gm38187	-0.395665	0.0815252
ENSMUSG00000054976	Nyap2	-0.395443	0.0706215
ENSMUSG00000028378	Ptgr1	-0.394576	0.0783836
ENSMUSG00000015757	Ppil4	-0.393465	0.0850263
ENSMUSG00000041921	Metap1d	-0.393312	0.0350092
ENSMUSG00000018574	Acadvl	-0.393098	0.0400221
ENSMUSG00000026176	Ctdsp1	-0.392506	0.0872582
ENSMUSG00000115170	Vmn1r38	-0.392298	0.0841568
ENSMUSG00000097819	Gm26813	-0.391913	0.0272518
ENSMUSG00000096465	Olfr488	-0.391844	0.0274458
ENSMUSG00000087001	Gm15475	-0.391747	0.0516797
ENSMUSG00000010067	Rassf1	-0.391006	0.0562076
ENSMUSG00000110357	A030001D20Rik	-0.390835	0.0570406
ENSMUSG00000019027	Dnah1	-0.38974	0.084655
ENSMUSG00000030043	Tacr1	-0.388064	0.0424262
ENSMUSG00000028158	Mttp	-0.386981	0.0727338
ENSMUSG00000019947	Arid5b	-0.385862	0.00059942
ENSMUSG00000022987	Zfp641	-0.382183	0.0227423
ENSMUSG00000041444	Arhgap32	-0.38211	0.0682944
ENSMUSG00000002748	Baz1b	-0.381545	0.0254771
ENSMUSG00000102602	A930004J17Rik	-0.381527	0.0587691
ENSMUSG00000104676	Gm42777	-0.380697	0.0753242
ENSMUSG00000031327	Chic1	-0.380352	0.0752903
ENSMUSG00000031577	Tti2	-0.379149	0.0484381
ENSMUSG00000040771	Oard1	-0.378318	0.00763274
ENSMUSG00000059456	Ptk2b	-0.377748	0.0519444
ENSMUSG00000105084	Gm43365	-0.377734	0.0799994
ENSMUSG00000033769	Exoc6b	-0.377211	0.03632
ENSMUSG00000010476	Ebf3	-0.375714	0.092818
ENSMUSG00000110419	AW046200	-0.375014	0.0399503
ENSMUSG00000107118	Gm42986	-0.374681	0.0523993
ENSMUSG00000112355	Gm48285	-0.37373	0.0662929
ENSMUSG00000034247	Plekhm1	-0.371869	0.0518052
ENSMUSG00000052557	Gan	-0.36946	0.0963318
ENSMUSG00000050332	Amer1	-0.369299	0.00742362
ENSMUSG00000106946	Gm42856	-0.367773	0.0417354
ENSMUSG00000021115	Vrk1	-0.365651	0.0406076
ENSMUSG00000020493	Prr11	-0.365448	0.0735554
ENSMUSG00000026578	Ccdc181	-0.36332	0.0943822
ENSMUSG00000113894	Gm48838	-0.357955	0.0479304
ENSMUSG00000027291	Vps39	-0.357166	0.0760246
ENSMUSG00000103552	Gm38217	-0.356592	0.0653634
ENSMUSG00000042894	Olfr1260	-0.355875	0.00169145
ENSMUSG00000104535	Gm42686	-0.354059	0.0577104
ENSMUSG00000023026	Dip2b	-0.353997	0.0063579
ENSMUSG00000031925	Maml2	-0.352728	0.0970658
ENSMUSG00000106636	Gm43813	-0.35013	0.0922093
ENSMUSG00000109635	Gm45670	-0.349574	0.0592887
ENSMUSG00000098041	Gm26981	-0.346625	0.0229872
ENSMUSG00000047153	Khnyn	-0.346437	0.0557209
ENSMUSG00000073489	Ifi204	-0.345992	0.0418138
ENSMUSG00000113328	Gm47260	-0.345405	0.0604471
ENSMUSG00000025036	Sfxn2	-0.345127	0.0731428
ENSMUSG00000022639	Dubr	-0.344726	0.0347793
ENSMUSG00000038604	Ripor1	-0.341659	0.050797
ENSMUSG00000106427	Gm42820	-0.34164	0.0340268
ENSMUSG00000018906	P4ha2	-0.341621	0.0540108
ENSMUSG00000048696	Mex3d	-0.341493	0.0888835
ENSMUSG00000114826	AC117194.1	-0.341267	0.0417351
ENSMUSG00000024187	Fam234a	-0.340959	0.0354113
ENSMUSG00000027253	Lrp4	-0.339723	0.0613974
ENSMUSG00000110803	Gm20275	-0.336965	0.0941047
ENSMUSG00000042810	Krba1	-0.336808	0.0194007
ENSMUSG00000047767	Atg16l2	-0.335862	0.0619674
ENSMUSG00000048668	Rhno1	-0.334828	0.0290017
ENSMUSG00000091514	Gm17484	-0.331877	0.0898282
ENSMUSG00000028684	Urod	-0.331254	0.00788272
ENSMUSG00000050973	Gdpgp1	-0.328647	0.077962
ENSMUSG00000006920	Ezh1	-0.328499	0.0242698
ENSMUSG00000040274	Cdk6	-0.328103	0.079751
ENSMUSG00000032637	Atxn2l	-0.328056	0.0219463
ENSMUSG00000039349	C130074G19Rik	-0.327345	0.0412184
ENSMUSG00000062151	Unc13c	-0.32679	0.0467332
ENSMUSG00000108616	Gm35040	-0.32476	0.0123012
ENSMUSG00000002105	Slc39a13	-0.324656	0.0670059
ENSMUSG00000029925	Tbxas1	-0.323638	0.0799562
ENSMUSG00000027171	Prrg4	-0.32343	0.0741698
ENSMUSG00000109812	Gm45640	-0.323142	0.00105695
ENSMUSG00000030134	Rasgef1a	-0.323135	0.0118283
ENSMUSG00000086321	Gm11413	-0.323041	0.0349159
ENSMUSG00000035623	Rsf1	-0.322349	0.0692912
ENSMUSG00000040586	Ofd1	-0.321588	0.0841296
ENSMUSG00000103591	Gm38365	-0.320214	0.0851797
ENSMUSG00000086799	4930502E09Rik	-0.317154	0.0835197
ENSMUSG00000058979	Hdhd5	-0.316277	0.00682255
ENSMUSG00000020546	Stxbp4	-0.314387	0.0726252
ENSMUSG00000113427	AC163040.1	-0.31354	0.0461731
ENSMUSG00000034570	Inpp5j	-0.310962	0.064497
ENSMUSG00000106110	Gm43571	-0.310912	0.0706263
ENSMUSG00000022808	Snx4	-0.310816	0.0958383
ENSMUSG00000038930	Rccd1	-0.309053	0.0498056
ENSMUSG00000023235	Ccl25	-0.30778	0.0359741
ENSMUSG00000055240	Zfp101	-0.307412	0.0991182
[truncated: 506 more rows]

## Sheet: Figure 7
	Figure 7B,C,D,E
	m6A enrichment RIP/input relative to GAPDH
	5' UTR			CDS exons 1-2			CDS exons 3-4a			3' UTR
	Mettl3fl/fl	VilCreERT2;Mettl3fl/fl		Mettl3fl/fl	VilCreERT2;Mettl3fl/fl		Mettl3fl/fl	VilCreERT2;Mettl3fl/fl		Mettl3fl/fl	VilCreERT2;Mettl3fl/fl
mouse 1	160.531	195.79		13.2903	16.6527		5.40432	4.455		3.63875	2.38968
mouse 2	166.678	183.645		15.7559	11.4839		7.01625	2.86237		4.64302	1.46746
mouse 3	171.115	207.483		18.2781	8.64432		13.0916	2.31454		8.411	1.37463
mouse 4	177.052	230.355		13.8821	9.42638		9.65068	3.68475		10.2347	1.9282
	Figure 7F
		Kras abundance (rel. to actin)
		Mettl3fl/fl	VilCreERT2;Mettl3fl/fl
	mouse 1	0.867913	0.946725
	mouse 2	1.11394	0.857187
	mouse 3	0.942262	1.00509
	mouse 4	1.09663	1.56161
	Figure 7H
	p-ERK low crypts per 1 mm			plotted values (averaging 3 counted sections per mouse)
	Mettl3fl/fl	VilCreERT2;Mettl3fl/fl
mouse 1	1	5		1	6.33333
	2	8		0	5.33333
	0	6		0	6.66667
mouse 2	0	7
	0	5
	0	4
mouse 3	0	9
	0	6
	0	5
	Figure 7I
	P21+ cells per crypt			plotted values (averaging 3 counted sections per mouse)
	Mettl3fl/fl	VilCreERT2;Mettl3fl/fl
mouse 1	0.125	6.875		0.0833333	6.5
	0	6.25		0.0416667	3.625
	0.125	6.375		0.0833333	2.95833
mouse 2	0.125	3.875		0.0416667	3.04167
	0	3.625
	0	3.375
mouse 3	0	2.75
	0.125	3
	0.125	3.125
mouse 4	0	2.375
	0	3.75
	0.125	3
	Figure 7J
	gH2AX+ cells per crypt			plotted values (averaging 3 counted sections per mouse)
	Mettl3fl/fl	VilCreERT2;Mettl3fl/fl
mouse 1	0.125	1.875		0.166667	1.70833
	0.125	1.25		0.0833333	2.54167
	0.25	2		0.208333	1.41667
mouse 2	0.125	2.375		0.0416667	2.20833
	0	3.125		0.208333	0.791667
	0.125	2.125			2.45833
mouse 3	0.25	1.625
	0	1.25
	0.375	1.375
mouse 4	0	2
	0	2.25
	0.125	2.375
mouse 5	0.375	0.75
	0.125	1.25
	0.125	0.375
mouse 6		3.5
		1.375
		2.5
	Figure 7K
	Bgal+ TA zone per 1 mm			plotted values (averaging 3 counted sections per mouse)
	Mettl3fl/fl	VilCreERT2;Mettl3fl/fl
mouse 1	0	1		0	3.66667
	0	1		1	5.66667
	0	9		0.333333	4
mouse 2	1	6		0.666667	1.66667
	1	5
	1	6
mouse 3	0	4
	1	5
	0	3
mouse 4	1	1
	0	1
	1	3

## Sheet: Supplemental Figure 1
		Supplemental Figure 1D
			villus length (µM)			plotted values (averaging 3 counted sections per mouse)
			Mettl3fl/fl	VilCre;Mettl3fl/fl
		mouse 1	102.157	156.15		94.6393	72.5193
			76.158	30.36		178.202	43.1793
			105.603	31.048		188.856	79.576
		mouse 2	166.213	28.425		147.949	44.164
			234.838	62.642
			133.555	38.471
		mouse 3	201.707	96.977
			163.582	99.325
			201.278	42.426
		mouse 4	189.066	57.928
			125.752	43.27
			129.03	31.294

## Sheet: Supplemental Figure 2
	Supplemental Figure 2C
	villus length (µM)			plotted values (averaging 3 counted sections per mouse)
	Mettl3fl/fl	VilCreERT2;Mettl3fl/fl
mouse 1	152.557	132.825		154.783	151.865
	155.78	165.333		203.98	35.5373
	156.011	157.436		202.592	48.0053
mouse 2	207.063	53.852		179.657	59.6243
	198.65	26.077			56.487
	206.226	26.683			85.876
mouse 3	210.888	76.655
	181.606	31.305
	215.281	36.056
mouse 4	107.874	52.802
	215.548	62.29
	215.548	63.781
mouse 5		67.469
		54.918
		47.074
mouse 6		55.282
		114.732
		87.614

[truncated: 5 more sheets: Supplemental Figure 3, Supplemental Figure 4, Supplemental Figure 6, Supplemental Figure 8, Supplemental Figure 9]
